# Supplementary material for: The genetic architecture of DNA replication timing in human pluripotent stem cells
Source: Nat Commun. 2021 Nov 19;12:6746. doi: 10.1038/s41467-021-27115-9 (PMC8604924; doi:10.1038/s41467-021-27115-9)
Supplement: Supplementary file 3 — Supplementary Data 1 [file 41467_2021_27115_MOESM3_ESM.xlsx]

## Sheet: ESC.d385r1out
Chromosome	Window with Strongest Association	rtQTL Region Start	rtQTL Region End	Association p-value	Top Genetic Variant Position	Allele 1	Allele 2	Cell Type	Included in the ESC-iPSC Merged List
1	11436215	11235402	11716774	1.14371e-07	11415659	T	C	ESC	Yes
1	11526387	11426213	11806805	0.000400136	10929928	C	T	ESC	Yes
1	14488722	14156186	14902649	5.6596e-09	14468077	C	T	ESC	Yes
1	14568804	14146186	14722381	0.000623785	15560295	G	A	ESC	Yes
1	14629637	14337429	14822390	9.14741e-05	14707651	T	A	ESC	Yes
1	38664783	38262749	39217739	4.05038e-06	38884018	G	A	ESC	Yes
1	40705349	40453311	40940202	7.08952e-07	41344471	A	G	ESC	Yes
1	55527462	55144789	56253258	1.7943e-07	55493584	C	A	ESC	Yes
1	66788879	66250262	67212581	3.74101e-06	66588386	CT	C	ESC	Yes
1	70957449	70544845	71171687	0.00083532	71061794	CTTT	C	ESC	Yes
1	71121651	70576215	71354038	2.8479e-08	70880717	C	T	ESC	Yes
1	76138596	75563150	76375252	1.28608e-07	76096279	C	CTAT	ESC	Yes
1	91598327	90823859	92063519	2.13806e-14	91589349	A	G	ESC	Yes
1	91648625	91406113	92013440	0.000315647	90942808	A	C	ESC	Yes
1	169045382	168202206	170037072	8.59105e-06	168381533	A	G	ESC	Yes
1	176359238	176049539	176973672	2.26104e-06	176382975	TA	T	ESC	Yes
1	176430002	176180176	176672373	3.96701e-05	175489550	A	G	ESC	Yes
1	180979580	180869435	181303658	8.46655e-06	179987991	C	T	ESC	Yes
1	181211889	180929457	181453826	9.66221e-06	181309648	G	A	ESC	Yes
1	195830572	195167047	196312283	9.71642e-21	195812447	T	TTTAA	ESC	Yes
1	199925236	199367051	200145296	3.78228e-09	199984953	C	T	ESC	Yes
1	200055273	199733227	200307258	3.41274e-06	199562540	G	A	ESC	Yes
1	205895227	205453260	206311964	1.49233e-09	205782718	A	G	ESC	Yes
1	208987287	208823779	209198369	0.000159974	209338274	AT	A	ESC	Yes
1	216978748	216678538	217348821	1.3358e-07	217040717	C	A	ESC	Yes
1	216978748	216708538	217328819	5.28283e-06	217036625	TA	T	ESC	Yes
1	222536330	222090748	222721068	5.65788e-06	222642523	G	A	ESC	Yes
1	224428261	224002653	224518462	5.82443e-07	224313279	T	C	ESC	Yes
1	225214093	224850276	225491372	2.74916e-06	225979240	C	CA	ESC	Yes
1	229502565	229141014	229973948	1.31871e-12	229551772	T	C	ESC	Yes
1	229633105	229362241	229903942	0.000329232	228793971	G	A	ESC	Yes
1	229803298	229522573	230114837	8.76857e-10	229705486	AT	A	ESC	Yes
1	239270037	238787854	240209381	8.44279e-23	239270089	TGCC	T	ESC	Yes
1	241604638	240740595	241985189	3.77656e-09	241600583	T	C	ESC	Yes
1	241704854	241373274	242115395	1.44521e-05	242333265	C	T	ESC	Yes
1	244422533	244082057	244697152	8.54678e-13	244522070	C	A	ESC	Yes
1	247249012	246995582	247640809	2.20723e-06	246302097	G	A	ESC	Yes
2	5272954	4703408	5577011	2.24305e-06	5175089	A	G	ESC	Yes
2	15021483	14723415	15341831	9.88439e-06	15178204	A	AATAT	ESC	Yes
2	23016574	22261052	23565972	8.49658e-18	23193266	G	C	ESC	Yes
2	29197099	28886879	29579299	1.85743e-06	29162031	A	G	ESC	Yes
2	31167488	30898933	31804774	1.03097e-07	31626385	A	G	ESC	Yes
2	31167488	30970305	31368098	0.000311958	30784540	A	G	ESC	Yes
2	37664351	37382495	38665640	1.94054e-12	37611281	C	T	ESC	Yes
2	37776004	37553615	37946822	0.000585109	37409310	C	T	ESC	Yes
2	38352596	37765941	38594483	1.33173e-10	38321998	G	C	ESC	Yes
2	39268092	38936505	39648961	6.09478e-06	39699510	CT	C	ESC	Yes
2	39308217	38936505	39578717	0.000336933	38512304	C	T	ESC	Yes
2	40620416	40101696	41164271	1.46323e-11	40438056	T	C	ESC	Yes
2	41627592	41385473	41942785	6.40432e-07	41556924	C	T	ESC	Yes
2	55822770	55609879	56112121	5.91592e-06	56455677	A	AT	ESC	Yes
2	56627356	56333295	56935630	1.36232e-07	56565553	T	A	ESC	Yes
2	60273466	59981214	60857058	1.94647e-06	60829814	TA	T	ESC	Yes
2	60348420	60051275	60615335	5.12603e-05	60661731	C	CTTTTT	ESC	Yes
2	66287944	65893699	67232895	3.17645e-08	66454146	C	G	ESC	Yes
2	69534566	69254458	69684797	1.63356e-06	69394936	C	T	ESC	Yes
2	73460891	73227171	73942789	0.000759173	74123029	A	C	ESC	Yes
2	75205147	74961162	75901194	3.76333e-05	75185856	G	T	ESC	Yes
2	75468443	74971162	76071899	1.44975e-17	75446340	G	A	ESC	Yes
2	75468443	75083232	75811070	0.000180348	75617583	A	G	ESC	Yes
2	75901194	75580336	76132184	0.000181826	76148905	G	A	ESC	Yes
2	77850314	77506140	78431143	8.41927e-06	77863096	A	G	ESC	Yes
2	78682626	78047441	78915272	2.92444e-06	78765155	A	AAT	ESC	Yes
2	100990313	100173062	101310675	2.47961e-06	100868708	T	A	ESC	Yes
2	107606186	107243823	108188810	1.51387e-09	107525111	C	T	ESC	Yes
2	107606186	107233807	107857575	2.15508e-06	107623734	C	T	ESC	Yes
2	114535441	113905478	114797948	8.79915e-06	114403788	T	A	ESC	Yes
2	116537755	116234578	116801748	2.08097e-06	116870771	GT	G	ESC	Yes
2	116599799	116417754	116856048	2.77061e-05	115901497	AT	A	ESC	Yes
2	122256850	121974680	122557816	1.98387e-06	121579810	T	C	ESC	Yes
2	124757610	124476486	125003175	6.39173e-06	124399518	C	T	ESC	Yes
2	125747364	125416421	126626336	1.3007e-06	125743653	G	GA	ESC	Yes
2	138162184	137953894	138427116	0.000636328	138290714	T	A	ESC	Yes
2	152482208	152214860	152728226	1.09477e-05	151918608	A	G	ESC	Yes
2	153969387	153711288	154222297	0.000407547	153229211	C	T	ESC	Yes
2	154100084	153841463	154366844	0.000483055	154685822	C	T	ESC	Yes
2	154212297	153781461	155240906	1.04981e-10	154267387	T	A	ESC	Yes
2	157643141	157205990	157947266	1.12837e-07	157580228	T	C	ESC	Yes
2	165135571	164799592	165688277	1.51293e-07	165315760	G	A	ESC	Yes
2	166312756	165658069	167371326	5.47274e-18	166582031	T	A	ESC	Yes
2	172989460	172768813	173348586	1.60782e-06	173055382	G	C	ESC	Yes
2	173062357	172515934	173580437	5.78717e-06	173869276	A	G	ESC	Yes
2	188975868	188574467	189180442	4.8497e-06	189126597	A	ATAT	ESC	Yes
2	204494455	204244018	205106288	3.6399e-06	204483558	A	G	ESC	Yes
2	210087838	209797498	210826592	8.12766e-05	209158399	G	GT	ESC	Yes
2	210956948	210412234	211249538	8.96457e-06	211314564	G	C	ESC	Yes
2	222118729	221758101	222460452	1.31489e-06	222055639	C	T	ESC	Yes
2	222168762	221727888	222330357	0.000467745	221869951	T	C	ESC	Yes
2	222218789	221928414	222440452	0.000826681	222458654	G	T	ESC	Yes
2	224691781	224018005	225042414	2.88296e-07	224586186	AAAAG	A	ESC	Yes
2	238249384	237806836	238652829	5.89333e-06	238817206	A	C	ESC	Yes
2	238532659	237987164	238864441	1.45313e-14	238520612	T	C	ESC	Yes
2	238753947	238461740	238904441	0.000447198	239494297	C	T	ESC	Yes
2	239346892	239124697	240101790	0.000151073	239880273	G	C	ESC	Yes
2	239366963	238944509	240121808	1.59482e-06	239315527	G	A	ESC	Yes
3	5062125	4686490	5495511	3.40401e-06	4135452	G	A	ESC	Yes
3	8726870	8297649	8961283	4.72041e-06	9204419	T	C	ESC	Yes
3	19984825	19718650	20275976	1.54892e-06	20067048	T	G	ESC	Yes
3	22048902	21225368	22317134	3.19148e-06	21490584	G	GA	ESC	Yes
3	23709751	23222467	24383241	1.59439e-06	23021530	C	G	ESC	Yes
3	26638520	26292820	27121121	1.7927e-06	27142557	G	GA	ESC	Yes
3	29190187	28774518	30207537	2.6992e-07	29462056	TTTTTG	T	ESC	Yes
3	29190187	28824600	29360582	0.000232015	28201206	C	T	ESC	Yes
3	29300582	28744482	30358623	2.35146e-19	29387631	G	A	ESC	Yes
3	29370582	28824600	30399388	0.000486121	30057229	ATATTT	A	ESC	Yes
3	29581595	28994846	29993322	6.67142e-05	29102145	G	C	ESC	Yes
3	29993322	29501372	30288333	0.000174876	29972534	C	T	ESC	Yes
3	40350573	40093992	40642318	3.91681e-06	40512682	T	G	ESC	Yes
3	44036843	43546320	44437775	1.64445e-08	44016658	A	T	ESC	Yes
3	44347731	43954425	44659020	3.54416e-06	44402301	T	C	ESC	Yes
3	53454473	53218993	53776099	4.17108e-06	53983513	AT	A	ESC	Yes
3	56038605	55284618	56470129	1.08812e-07	56032082	C	T	ESC	Yes
3	56389927	55978541	56592158	0.000731012	56868771	T	C	ESC	Yes
3	63078495	62523178	63533478	5.66137e-06	62977852	T	C	ESC	Yes
3	63078495	62743585	63332878	0.000398886	63509759	T	TA	ESC	Yes
3	65988914	65768810	66319983	7.38205e-07	66596811	C	A	ESC	Yes
3	72198219	71756769	72568399	1.58286e-06	71974730	A	C	ESC	Yes
3	72972312	72791624	73352869	2.06462e-06	73015786	GT	G	ESC	Yes
3	73002342	72708706	73352869	2.14205e-07	73320945	C	T	ESC	Yes
3	73042375	72861877	73342865	0.000509485	73506090	GA	G	ESC	Yes
3	73242634	72891898	73456102	6.29659e-06	73346745	G	A	ESC	Yes
3	86489630	86287826	86850366	1.42299e-05	86434027	A	G	ESC	Yes
3	97702829	97222282	98460996	1.8183e-08	97913416	T	C	ESC	Yes
3	102119247	101998906	102421483	1.26406e-06	101615189	A	G	ESC	Yes
3	111488993	111261974	111871275	1.86176e-07	111631564	A	G	ESC	Yes
3	113613032	113342187	114792218	7.00965e-06	113601761	T	A	ESC	Yes
3	120024714	119754345	120779814	1.92301e-06	120247858	C	T	ESC	Yes
3	143979347	143323061	144380157	0.000214519	143665290	C	T	ESC	Yes
3	144249570	143898968	144682282	3.70994e-07	144280080	T	C	ESC	Yes
3	157001708	156678170	157363232	9.52287e-11	156998892	A	T	ESC	Yes
3	163392507	162847240	163988595	1.04378e-05	163648063	T	G	ESC	Yes
3	172949557	172749319	173443918	0.000214349	172795631	C	T	ESC	Yes
3	175538737	175070563	175844044	5.41663e-08	175558059	G	T	ESC	Yes
3	175609314	175384688	175834044	4.30531e-05	176049010	T	C	ESC	Yes
3	175609314	175354580	175763552	0.000411831	175709989	CCA	C	ESC	Yes
3	178246945	177976917	178807946	3.22531e-06	178512577	G	A	ESC	Yes
3	178276946	178056918	178594031	1.19638e-05	178125154	G	C	ESC	Yes
3	185061870	184699039	185299317	2.05817e-06	185727781	G	T	ESC	Yes
3	186233264	186041875	186464151	9.83976e-05	186435591	T	TCA	ESC	Yes
3	186263278	186051875	186564645	5.03118e-11	186378431	T	C	ESC	Yes
3	190029853	189193977	190301566	6.867e-08	189888745	C	T	ESC	Yes
4	11943561	11628605	12196833	1.05998e-07	11915716	C	T	ESC	Yes
4	12003703	11525813	12186830	0.000617001	12388038	CAT	C	ESC	Yes
4	13981998	13779077	14309027	0.000299057	13066077	T	A	ESC	Yes
4	14187030	13758871	14544973	5.81359e-11	14156558	G	GT	ESC	Yes
4	15076252	14804314	15595256	5.56977e-06	15274368	T	A	ESC	Yes
4	15106252	14894969	15465008	2.53549e-06	14648325	A	G	ESC	Yes
4	15106252	14774191	15435008	6.57593e-05	15647991	AT	A	ESC	Yes
4	23810289	23279170	24200578	5.88317e-10	23802350	C	T	ESC	Yes
4	24451974	24080372	25095805	1.24578e-06	24505341	T	C	ESC	Yes
4	24985737	24733484	25597187	2.98761e-07	25058435	G	GT	ESC	Yes
4	37173804	36949456	37457127	3.74755e-06	36470307	A	G	ESC	Yes
4	37739283	37173804	38051387	1.27891e-07	37817413	G	C	ESC	Yes
4	54343005	54049441	54641019	4.06389e-06	54242422	TAAACA	T	ESC	Yes
4	55992081	55525199	56384859	1.46348e-07	55996712	C	T	ESC	Yes
4	60139974	59811471	60446772	3.16006e-06	59793028	G	T	ESC	Yes
4	61679207	61385023	62248528	1.32609e-06	61763471	G	A	ESC	Yes
4	73796991	73357999	74137626	1.05133e-07	74094500	A	G	ESC	Yes
4	78682750	78417779	78933776	4.93766e-07	78621333	G	T	ESC	Yes
4	80596115	80213176	80802102	0.000259595	80782552	A	G	ESC	Yes
4	80596115	80495878	80741583	0.000353532	81114144	T	A	ESC	Yes
4	86725230	86420151	86969106	6.50975e-05	86438548	AT	A	ESC	Yes
4	86755236	86389954	87107508	1.00619e-05	86666466	A	G	ESC	Yes
4	94405362	94114159	95703907	9.22171e-07	93422729	T	C	ESC	Yes
4	95015874	94671539	95302472	6.3445e-08	95008238	A	G	ESC	Yes
4	101593021	101402527	102026960	6.49455e-06	101587226	G	C	ESC	Yes
4	101735042	101482597	102026960	9.92106e-07	101223313	T	C	ESC	Yes
4	108183545	107897294	108558382	7.31258e-06	108365874	T	C	ESC	Yes
4	109888936	109537594	110272100	3.94921e-09	109800093	A	G	ESC	Yes
4	116141771	115847799	116583439	1.49575e-11	116184602	A	ATGTGTGTG	ESC	Yes
4	116503154	115917907	116724503	0.000687528	116898035	C	T	ESC	Yes
4	120927407	120397423	121589021	1.3743e-09	120901336	A	G	ESC	Yes
4	120927407	120467507	121233103	0.00018634	121422421	A	G	ESC	Yes
4	132576977	132386478	132747048	3.28134e-06	132439212	AAAGAT	A	ESC	Yes
4	135214285	134194700	135384756	1.16955e-05	136100791	A	G	ESC	Yes
4	144499230	143949489	144774361	1.28687e-05	144037973	A	T	ESC	Yes
4	154075348	153823498	154175390	0.000171689	153184506	G	T	ESC	Yes
4	154175390	153935135	154496751	7.44871e-07	153935823	C	T	ESC	Yes
4	155433485	155173187	156230720	4.90881e-06	155662375	C	T	ESC	Yes
4	155493485	155293187	156127768	0.000499126	155409760	A	AT	ESC	Yes
4	160399572	160058372	160655150	0.000830483	159961314	G	A	ESC	Yes
4	160409572	160148834	160758377	2.01161e-06	159923262	C	T	ESC	Yes
4	163532541	163290891	163794037	1.32834e-06	164030312	CT	C	ESC	Yes
4	164271264	163965955	164850280	4.34555e-10	164333844	T	C	ESC	Yes
4	168799179	168514842	169000722	2.12855e-06	168828545	G	A	ESC	Yes
4	175718766	174851000	176113836	8.12941e-08	175313455	C	T	ESC	Yes
4	189603272	189083564	189946551	1.01469e-07	189374546	A	G	ESC	Yes
4	189643372	189032009	190339124	0.000448538	189804401	G	A	ESC	Yes
5	4877797	4531687	5449871	1.89424e-06	5075431	T	C	ESC	Yes
5	12530444	12163635	12550556	0.000242318	13094406	G	C	ESC	Yes
5	12832054	11973121	13394819	6.24006e-10	12652832	T	C	ESC	Yes
5	18363391	17839698	18486257	4.52808e-10	18527520	T	C	ESC	Yes
5	23548003	23356899	23838895	3.07887e-06	23320167	G	A	ESC	Yes
5	31565208	31255024	31885921	9.31507e-05	31273841	GA	G	ESC	Yes
5	42766062	42407155	43081437	2.96521e-08	42956603	G	T	ESC	Yes
5	54834659	54483826	55141991	3.25581e-06	55079666	GT	G	ESC	Yes
5	61588044	61242330	61850587	1.47637e-06	61457248	T	G	ESC	Yes
5	67448407	67181890	67879467	6.76627e-07	67504298	GT	G	ESC	Yes
5	67488489	66797067	67799467	4.03006e-05	66794074	G	A	ESC	Yes
5	89027173	88633468	89318443	3.9992e-06	89238691	C	T	ESC	Yes
5	91451805	91200084	92203193	1.31744e-07	91495291	C	G	ESC	Yes
5	98082757	97858021	98334451	0.000112652	97154913	A	G	ESC	Yes
5	98556419	98364618	98730195	0.000177507	99534096	C	T	ESC	Yes
5	112483849	112102336	112733866	0.000412961	111986483	A	G	ESC	Yes
5	112533849	112152337	112906726	3.67449e-06	112728211	T	TA	ESC	Yes
5	112583849	112383089	113037585	0.000960717	111592354	T	A	ESC	Yes
5	112593849	112252343	113178704	0.000342937	113493653	G	C	ESC	Yes
5	114222379	114030844	114547675	0.000596972	113598841	G	T	ESC	Yes
5	122160642	121979153	122542887	1.73246e-06	122149561	T	C	ESC	Yes
5	122939485	122667821	123120345	6.81394e-07	122958354	G	A	ESC	Yes
5	126169961	125544797	126723727	1.26122e-08	126003626	C	G	ESC	Yes
5	126169961	125736202	126377927	5.60993e-05	126086748	A	G	ESC	Yes
5	126337873	125686173	126603114	0.000114332	126933680	T	C	ESC	Yes
5	132969346	132593320	133259879	5.44605e-09	132930218	G	A	ESC	Yes
5	135924300	135608775	136407743	7.98911e-06	136468750	T	G	ESC	Yes
5	144940271	144683866	145251554	3.96121e-06	143992178	C	A	ESC	Yes
5	146162700	145845033	146486385	5.74789e-09	146220147	T	C	ESC	Yes
5	152867452	152498057	153047852	6.75253e-06	152785080	G	A	ESC	Yes
5	158371339	158091014	158563089	9.63884e-08	158323226	G	C	ESC	Yes
5	165525624	165233788	165952039	2.59864e-06	164897653	CA	C	ESC	Yes
5	172162904	171882297	172403207	1.04588e-07	172561294	T	C	ESC	Yes
5	178278161	177984617	178489751	0.000106878	179262680	A	G	ESC	Yes
5	178379349	178044628	178814811	1.16659e-06	178255424	T	A	ESC	Yes
5	179805664	179493784	180069381	5.39609e-14	179741374	C	A	ESC	Yes
5	179968472	179745472	180221998	0.000544602	180059424	G	A	ESC	Yes
6	3193283	2704410	3384824	1.61419e-06	2845720	C	T	ESC	Yes
6	11014505	10741859	11335654	1.45033e-08	10887253	C	G	ESC	Yes
6	12089512	11466556	12390308	3.08975e-06	12927544	C	G	ESC	Yes
6	12089512	11576985	12390308	8.12023e-05	12648443	A	T	ESC	Yes
6	14942925	14502368	15205019	6.62935e-06	14260486	A	G	ESC	Yes
6	24600430	24268544	24876956	2.2288e-06	24721297	C	T	ESC	Yes
6	24600430	24338911	24801470	1.72201e-05	24744416	C	CTTTTTTTTTTTTTTTTTTTTTTTTTTTTTTTT	ESC	Yes
6	24927033	24520369	25660838	1.50544e-16	24979164	T	A	ESC	Yes
6	29933769	29327767	30197949	1.82352e-06	29922614	C	A	ESC	Yes
6	33173060	32981543	33213060	9.96796e-05	33017502	G	A	ESC	Yes
6	34782318	34540635	34802376	0.000130995	33832301	GT	G	ESC	Yes
6	34862432	34711468	35062857	3.5334e-07	35239470	T	A	ESC	Yes
6	43555479	43363766	43755745	2.42444e-05	44214693	C	T	ESC	Yes
6	45949205	45099364	46285781	0.000762617	45556291	G	A	ESC	Yes
6	45980271	45483051	46396405	2.99884e-06	46112389	G	A	ESC	Yes
6	45980271	45767810	46245779	7.72004e-05	46122290	G	GT	ESC	Yes
6	46040501	45859205	46255779	0.000624351	47007748	G	T	ESC	Yes
6	47211635	46948261	47815053	1.48118e-05	46904958	A	AGT	ESC	Yes
6	47462950	46998463	48097938	2.07263e-16	47397153	A	G	ESC	Yes
6	47554081	47241781	47815053	0.000135579	47262433	CT	C	ESC	Yes
6	50610248	50337333	51055593	6.25064e-05	50261390	A	C	ESC	Yes
6	50630519	50327333	51139023	4.46459e-06	49763335	G	A	ESC	Yes
6	53746564	53333694	54198474	2.61944e-08	53769820	A	G	ESC	Yes
6	53846597	53394757	54208481	0.000200192	52860782	T	G	ESC	Yes
6	63544426	62905410	63837522	1.31101e-05	63993523	C	CT	ESC	Yes
6	87394111	86279629	87731358	1.04478e-05	87654655	T	TTGCTAA	ESC	Yes
6	91413131	91149865	92098200	4.93833e-12	91380252	C	A	ESC	Yes
6	103334285	102722995	104051402	9.79363e-06	104266291	G	A	ESC	Yes
6	106179781	105875995	106442179	3.65623e-06	106642092	G	A	ESC	Yes
6	114357310	114066789	114567629	1.56615e-06	114628522	G	GT	ESC	Yes
6	122368875	122027824	122600488	5.95243e-08	122322464	C	T	ESC	Yes
6	124030826	123432384	124798296	3.9264e-10	123906491	C	G	ESC	Yes
6	124848421	124614079	125115458	7.70725e-07	124115091	A	ATG	ESC	Yes
6	127610682	127288604	128167494	1.01265e-06	127666751	C	CA	ESC	Yes
6	128269192	127218594	128419208	4.8507e-06	129258582	A	AT	ESC	Yes
6	128579500	128339201	129661069	1.91529e-07	129156907	G	A	ESC	Yes
6	128691356	128459210	129062621	0.000541494	128312231	C	T	ESC	Yes
6	129142790	128811506	129455237	0.000267521	129140487	A	G	ESC	Yes
6	135451654	135191015	136014821	0.000224747	135490468	A	T	ESC	Yes
6	135591912	135070704	136137515	1.51925e-06	135816320	T	TA	ESC	Yes
6	135722729	135501785	136024821	0.000397062	134847247	C	G	ESC	Yes
6	143153326	142973182	143434515	6.15958e-07	143703319	G	C	ESC	Yes
6	151615694	151114493	152017107	3.91186e-10	151565662	G	GAAAC	ESC	Yes
6	151645694	151445188	151765851	0.000114952	151760382	C	T	ESC	Yes
6	151655735	151425095	151886806	0.000114831	151111923	C	T	ESC	Yes
6	151755848	151535435	152117361	0.000262356	150760314	TA	T	ESC	Yes
6	160890789	160274599	161211616	5.86725e-06	160640714	G	T	ESC	Yes
6	162919765	162345281	163394968	5.84885e-06	163028729	T	C	ESC	Yes
6	169163787	168886404	169570555	0.000236845	169379083	G	C	ESC	Yes
6	169173807	168866355	169519194	0.0001637	168974543	G	A	ESC	Yes
6	169234218	168766300	169814689	1.64946e-06	168533476	T	G	ESC	Yes
6	170348350	170116951	170621294	3.48043e-07	170379286	G	A	ESC	Yes
6	170459132	170056664	170702140	1.8817e-06	169644934	G	T	ESC	Yes
7	4273291	3326498	5055561	9.84602e-07	4244666	C	G	ESC	Yes
7	8869531	8625655	9122056	2.31075e-06	9203661	C	A	ESC	Yes
7	12418015	12084315	12613513	2.9308e-07	12466419	T	G	ESC	Yes
7	15286435	14721079	15577542	3.15289e-11	15236377	A	G	ESC	Yes
7	15326600	15045593	16205706	5.54624e-05	15523031	T	A	ESC	Yes
7	15326600	15126122	16380790	0.000848312	16025692	A	G	ESC	Yes
7	29559107	28605706	29803597	2.13143e-07	29186576	G	A	ESC	Yes
7	31734698	31284319	31975544	0.000648131	32246235	C	T	ESC	Yes
7	31885175	31570069	32199221	3.76441e-07	31685566	A	G	ESC	Yes
7	32016572	31620069	32199221	2.29981e-05	32059645	C	T	ESC	Yes
7	36266472	36085255	36497520	0.000264612	37090420	GT	G	ESC	Yes
7	36296751	36075251	36507532	1.90868e-06	36158442	C	T	ESC	Yes
7	49247096	48769695	49527901	2.08443e-06	50068255	T	A	ESC	Yes
7	49507837	49135069	49989379	3.17884e-13	49549949	T	C	ESC	Yes
7	49638715	49407681	49858285	0.000924606	49666868	C	T	ESC	Yes
7	49712252	49517837	50039588	0.000893037	48727348	C	T	ESC	Yes
7	56111341	56101266	56407854	5.83209e-06	55803970	G	A	ESC	Yes
7	73382416	73089994	73572640	4.30578e-07	73301489	T	G	ESC	Yes
7	82261515	81467249	82503629	7.13742e-05	82848330	C	T	ESC	Yes
7	90385462	89849388	91258456	6.9789e-06	90202114	G	GTAAAA	ESC	Yes
7	90426356	90191933	90865499	4.87047e-05	91145126	A	C	ESC	Yes
7	92866953	92664573	93102885	0.00071558	93059879	C	T	ESC	Yes
7	93226089	92695231	93795243	5.68238e-10	93231238	TGAGA	T	ESC	Yes
7	93226089	92715834	93703594	5.29176e-08	93136543	AAC	A	ESC	Yes
7	93512772	93152940	93753594	0.000291317	93407398	C	A	ESC	Yes
7	100519529	100277004	100658396	1.59285e-07	100622987	A	T	ESC	Yes
7	119044921	118570390	119249069	5.91414e-06	118301028	T	A	ESC	Yes
7	122646037	122402793	122887498	0.000540948	122167677	T	A	ESC	Yes
7	122737013	122311281	123112765	4.23147e-09	122390627	T	C	ESC	Yes
7	123112765	122907498	124034246	0.000405924	122117106	A	AAG	ESC	Yes
7	123266018	122977542	123517380	0.000160871	123820741	G	A	ESC	Yes
7	123517380	122897498	124044246	4.26972e-17	123432207	GA	G	ESC	Yes
7	124357534	123793286	124711740	5.55195e-08	124377250	AT	A	ESC	Yes
7	125650073	125447138	126583497	0.000218629	125861413	T	G	ESC	Yes
7	125770233	124458637	127025781	4.44327e-31	125562191	T	C	ESC	Yes
7	125831208	125710153	126458328	0.000544674	125532755	A	T	ESC	Yes
7	126643558	126298257	126894479	0.000133167	126943420	T	C	ESC	Yes
7	130105669	129864920	130393856	3.55552e-06	130034695	T	C	ESC	Yes
7	132915479	132653222	133903515	2.45243e-06	132865353	G	T	ESC	Yes
7	132985701	132643222	133458315	0.000100738	133761456	T	TTGTA	ESC	Yes
7	151388809	151037872	151589232	0.00018154	150931606	T	G	ESC	Yes
8	708176	370284	1061749	5.8237e-05	233074	G	T	ESC	Yes
8	741143	741143	1102458	7.65142e-06	817587	G	A	ESC	Yes
8	781484	494385	1277368	1.62832e-06	839088	C	T	ESC	Yes
8	872915	605359	1287368	0.000881455	683546	CAG	C	ESC	Yes
8	4915269	4212065	5641008	2.64711e-05	4716316	T	C	ESC	Yes
8	4955652	3820212	5530031	1.06558e-06	5023535	C	T	ESC	Yes
8	12677037	11815098	12997173	8.20419e-05	13485335	G	C	ESC	Yes
8	12707037	12534605	13067609	5.36329e-06	12475694	C	G	ESC	Yes
8	12907145	12534605	13349713	2.7912e-14	12834320	A	G	ESC	Yes
8	17870066	17208298	18090958	1.88844e-06	17800472	T	C	ESC	Yes
8	22317954	21937525	22758534	2.291e-07	22177244	A	T	ESC	Yes
8	27155821	26848080	27458914	0.000372784	27510463	A	G	ESC	Yes
8	36706966	36485317	37098181	1.90858e-05	36808929	A	AT	ESC	Yes
8	38794431	38483798	39187155	5.94958e-22	38657695	C	T	ESC	Yes
8	38844645	38644002	39067116	0.000524507	38829465	C	CA	ESC	Yes
8	39035872	38413607	39841667	0.000748153	38420483	TTCTTC	T	ESC	Yes
8	39680998	39429421	40093424	1.38456e-06	39790265	G	A	ESC	Yes
8	55747173	55432807	56341587	1.02929e-06	55801345	T	G	ESC	Yes
8	58493997	58023178	60059891	3.66019e-06	59150322	G	GT	ESC	Yes
8	66221736	65917542	66737582	8.63654e-06	65493617	T	TGGC	ESC	Yes
8	71869473	70966105	73003875	3.59766e-06	71328455	G	T	ESC	Yes
8	72627965	72260082	73188393	4.91843e-06	71783731	A	G	ESC	Yes
8	72627965	72334808	72983852	9.85127e-06	72278126	G	A	ESC	Yes
8	90735933	90348185	91179073	6.97182e-06	90403404	C	T	ESC	Yes
8	91622823	90826137	92300364	4.14035e-10	91779805	T	A	ESC	Yes
8	95390587	95159858	95733765	5.52444e-07	95483454	A	G	ESC	Yes
8	96729150	96491688	97053361	4.7809e-06	96348779	T	C	ESC	Yes
8	99062779	98771793	99569158	8.41321e-08	99023531	A	G	ESC	Yes
8	101730972	101530550	102244972	1.42892e-07	101671153	G	T	ESC	Yes
8	107907146	107525395	108282554	9.73458e-06	108026289	A	AAAAT	ESC	Yes
8	113110921	112556888	113583635	6.68745e-06	113214791	CAG	C	ESC	Yes
8	116092273	115831568	116202339	1.36794e-05	115954752	AAGAT	A	ESC	Yes
8	120945989	120200417	121482720	7.87105e-10	120934904	T	C	ESC	Yes
8	122246574	121980348	122714685	0.000876806	123237137	C	T	ESC	Yes
8	122337615	121228118	122684669	1.04291e-11	122212869	AA	TA	ESC	Yes
8	124618716	124067508	124993692	1.1055e-07	124435621	C	CCCTTTCCCTCCTTTTCCTT	ESC	Yes
8	131138184	130806705	131328544	3.00882e-06	131050575	G	A	ESC	Yes
8	133215401	133003756	133536343	6.14794e-06	133104433	G	A	ESC	Yes
8	138149689	137875636	138321564	0.000403557	138652806	G	T	ESC	Yes
8	138511992	137562540	139265491	6.51097e-17	138421564	C	T	ESC	Yes
8	138542007	138159709	138775877	6.36027e-05	138213227	A	T	ESC	Yes
8	139609779	138837570	141438847	2.55479e-06	139161439	A	C	ESC	Yes
9	17936237	17588418	18169598	2.61555e-06	18688621	T	A	ESC	Yes
9	28435491	28209776	29214868	2.6852e-05	27837528	C	CGT	ESC	Yes
9	32200023	31860906	32792567	2.77712e-06	32309678	C	CTCAG	ESC	Yes
9	33915357	33622021	34055590	5.11919e-07	34053183	CT	C	ESC	Yes
9	38755651	38343077	38755651	1.46452e-12	38685800	C	T	ESC	Yes
9	80890778	80698245	82143141	0.000387609	80919756	G	T	ESC	Yes
9	80910801	80507308	81344658	1.37009e-06	80911234	A	G	ESC	Yes
9	81608316	81415520	81916450	7.13837e-07	81591926	A	T	ESC	Yes
9	85361488	84738256	86029151	2.21463e-09	85491148	A	C	ESC	Yes
9	86260445	85909020	86587785	4.10716e-06	86604576	A	G	ESC	Yes
9	87837187	87661892	88300399	0.000386994	87864883	T	C	ESC	Yes
9	88130033	87651892	88497023	3.84077e-09	88077057	A	C	ESC	Yes
9	94697532	94345450	95424918	1.94023e-07	94774965	C	T	ESC	Yes
9	103882760	103469595	104186739	1.18479e-09	103870695	A	G	ESC	Yes
9	112349265	111958650	112702019	2.56905e-06	112219114	CCT	C	ESC	Yes
9	112419651	111988650	112681911	8.29472e-05	112524437	AT	A	ESC	Yes
9	119794875	119504279	120088582	3.52224e-06	119545187	C	T	ESC	Yes
9	140728380	140475850	140962265	2.08832e-06	140747483	A	T	ESC	Yes
10	1438804	1209854	2125431	0.000107797	1835118	A	G	ESC	Yes
10	6401097	6158543	7258847	0.000449119	7210030	CA	C	ESC	Yes
10	6549432	6188560	8531508	1.97837e-18	6671753	T	C	ESC	Yes
10	6855973	6401097	7258847	0.000132586	6616363	G	A	ESC	Yes
10	7429020	7090996	7769723	1.86951e-08	7463461	T	C	ESC	Yes
10	7449111	6980504	7920303	5.22898e-07	7419581	G	A	ESC	Yes
10	7569302	7198789	7910300	0.000610212	7007088	T	C	ESC	Yes
10	11470352	11219513	11660742	5.17157e-06	11797675	G	A	ESC	Yes
10	15012906	14468591	15596124	1.36191e-08	15002140	TC	T	ESC	Yes
10	17110701	16800041	17533313	2.3604e-07	17250328	C	A	ESC	Yes
10	21823781	21179205	22186442	4.79677e-06	22779693	A	G	ESC	Yes
10	30837078	30336156	31112620	1.00705e-08	30816866	G	A	ESC	Yes
10	52705810	52368596	53239821	2.74728e-06	52838729	G	C	ESC	Yes
10	53593189	53219717	54004276	1.70662e-08	53667586	A	C	ESC	Yes
10	58908962	58547084	59353425	2.26037e-08	58901909	A	G	ESC	Yes
10	59544148	59272487	59785600	1.02543e-05	59409237	A	AAAC	ESC	Yes
10	80737316	80537312	80927327	1.09305e-06	81165864	A	G	ESC	Yes
10	81866192	81648528	82049416	2.02548e-12	81820089	A	AAAAACAAAACAAAAC	ESC	Yes
10	82373163	82150171	83031325	0.000191648	82337428	C	A	ESC	Yes
10	82497613	82312791	83081526	2.74264e-05	82446417	G	GT	ESC	Yes
10	82740470	82200287	83454029	7.91444e-21	82670626	C	T	ESC	Yes
10	82740470	82261283	83681999	0.000220634	82879304	GTGTC	G	ESC	Yes
10	84961758	84691244	85155154	6.4893e-08	84812265	G	GT	ESC	Yes
10	87600719	86461393	88457363	2.16388e-07	88533611	C	CT	ESC	Yes
10	101505873	101072607	101837372	3.80817e-06	101466983	C	G	ESC	Yes
10	116595416	116082670	116725832	0.000308199	116338232	C	T	ESC	Yes
10	117912561	117671685	118082819	5.87898e-06	118288553	T	C	ESC	Yes
10	117992561	117691688	118183258	8.01202e-06	117770698	A	ATT	ESC	Yes
10	126264982	126074743	126525688	3.31223e-06	126195429	G	T	ESC	Yes
10	131016694	130735820	131601877	2.54436e-06	130183819	C	T	ESC	Yes
11	4393848	4006917	4857764	1.49583e-07	4172042	A	T	ESC	Yes
11	5150802	4535454	5471310	2.67711e-06	4880115	C	T	ESC	Yes
11	7897625	7360248	8204341	0.000232645	8801135	A	C	ESC	Yes
11	8040507	7481924	8344641	6.98241e-10	7931025	A	C	ESC	Yes
11	9182049	8919987	9382649	5.54251e-06	9794612	T	G	ESC	Yes
11	14529960	13965249	14855773	1.57843e-06	14558154	A	T	ESC	Yes
11	18501621	17823148	18794026	4.37527e-08	18415815	C	T	ESC	Yes
11	24249640	23704041	25400883	5.63243e-06	24525835	C	A	ESC	Yes
11	24279640	23966801	24749849	0.000139528	23535906	A	G	ESC	Yes
11	45384158	45030349	45664717	1.81578e-08	45373304	G	A	ESC	Yes
11	45524308	45263817	45805797	0.000149918	44830973	C	A	ESC	Yes
11	45524308	45090815	45876092	0.000347245	45001880	C	T	ESC	Yes
11	55821043	55294414	56327168	1.28082e-05	56183021	T	TA	ESC	Yes
11	74423919	74211754	74578255	0.000116005	75307604	A	G	ESC	Yes
11	77979309	77798791	78320836	9.69087e-06	77920930	A	G	ESC	Yes
11	81199004	80898343	81712501	7.32752e-07	80263584	C	T	ESC	Yes
11	81401305	81168959	82094162	1.65346e-10	81524487	C	CAACA	ESC	Yes
11	82496705	82245616	83018989	7.74215e-06	82381957	A	G	ESC	Yes
11	82526708	82346206	82827398	0.000646106	82675578	G	A	ESC	Yes
11	83327616	82928406	83690368	7.09127e-06	83442383	A	G	ESC	Yes
11	91575801	91303037	91924002	0.000115407	91551474	T	A	ESC	Yes
11	92378048	91102681	93059626	1.31061e-12	91960918	CT	C	ESC	Yes
11	93178728	92378048	93919130	6.47916e-24	93148423	T	C	ESC	Yes
11	93319150	92959353	93670169	6.16167e-05	92739676	C	G	ESC	Yes
11	93589939	93449478	93751932	0.000541715	94072043	G	C	ESC	Yes
11	94492894	94025106	94814687	2.50698e-06	94362469	C	G	ESC	Yes
11	96030564	95148026	96276103	2.39401e-06	96667479	G	A	ESC	Yes
11	99079869	98765476	99230543	2.32658e-06	99041136	C	G	ESC	Yes
11	100594373	100391480	100835228	0.000444615	101163228	G	A	ESC	Yes
11	100764981	100335961	101096429	4.52117e-09	100664080	A	G	ESC	Yes
11	105039423	104724216	105932731	4.50023e-06	105464748	CTT	C	ESC	Yes
11	108737975	108526452	109001585	4.77817e-06	109631066	T	C	ESC	Yes
11	109780842	109538084	110041909	9.1347e-06	108878679	C	G	ESC	Yes
11	115892784	115657375	116192829	2.89295e-06	116507582	A	G	ESC	Yes
11	121276048	120911676	121648893	3.11825e-07	121224315	T	C	ESC	Yes
11	129160561	128736114	129505752	4.88451e-13	129172175	T	A	ESC	Yes
11	132281137	132126563	132634541	1.86732e-06	131500212	G	T	ESC	Yes
11	132434300	132156566	133611534	0.000209334	133395989	G	A	ESC	Yes
11	132434300	132046278	132594523	0.000856302	132531486	T	A	ESC	Yes
11	133084900	132794560	133834975	0.000341106	132169798	C	T	ESC	Yes
11	133315919	132834689	133682748	4.48036e-08	133415375	A	G	ESC	Yes
12	2890669	2486017	3150978	2.15281e-06	3000522	G	A	ESC	Yes
12	4782018	4547640	5043342	3.96334e-06	4742447	T	C	ESC	Yes
12	11120222	10778959	12239769	5.45678e-12	11162795	T	C	ESC	Yes
12	20694111	20403138	20972032	0.000737045	19942028	TA	T	ESC	Yes
12	20715210	20212433	21651909	1.90356e-08	20612328	A	C	ESC	Yes
12	20992352	20483277	21212860	0.000158966	20947567	A	G	ESC	Yes
12	22816714	21296910	23404940	0.000145375	21869878	TG	T	ESC	Yes
12	22836780	22310446	23546214	1.56987e-06	22806540	C	T	ESC	Yes
12	22948033	22605874	23505884	0.000185804	23885410	GA	G	ESC	Yes
12	24671272	24410763	25022829	3.65911e-06	24712081	C	T	ESC	Yes
12	28752160	28197151	29097905	3.77182e-06	28390200	T	C	ESC	Yes
12	45448608	45151005	45845854	1.33195e-08	45363545	A	G	ESC	Yes
12	45651025	45261620	45875863	2.59913e-05	46496698	A	G	ESC	Yes
12	64211119	63655234	64734147	9.97898e-06	64707648	C	T	ESC	Yes
12	66137472	65317968	66672817	1.97294e-06	66164895	T	G	ESC	Yes
12	66479691	66177525	66792864	8.72316e-07	66938533	T	G	ESC	Yes
12	68384961	68115461	68815917	2.40801e-06	68524599	G	T	ESC	Yes
12	72692080	72268803	73112792	4.42356e-07	72609008	T	A	ESC	Yes
12	72732123	72439956	72998579	0.000260232	71763202	C	T	ESC	Yes
12	74842622	74601400	75257318	3.57263e-06	74992407	CA	C	ESC	Yes
12	87696835	86864582	88170702	1.87328e-05	87555989	C	T	ESC	Yes
12	97069149	96785536	97282572	3.47671e-06	96880756	G	A	ESC	Yes
12	105187211	104723717	105674733	1.11643e-12	105253927	G	A	ESC	Yes
12	105351142	104795727	105551744	0.000281064	106111709	C	CAAAAATACAAAATTACTACT	ESC	Yes
12	113439783	113258960	113730169	7.63599e-06	113156900	G	A	ESC	Yes
12	114734259	114402899	115036951	4.07682e-06	114722484	A	G	ESC	Yes
12	114734259	114402899	115046955	0.000412481	114565591	C	T	ESC	Yes
12	124673492	124342044	125144393	2.98557e-06	124625656	A	G	ESC	Yes
12	124683492	124482397	125134393	0.000914015	125659798	A	C	ESC	Yes
12	131630651	130894619	132090658	2.68526e-07	130780894	G	A	ESC	Yes
13	25726605	25437864	26078960	6.0348e-11	25711755	A	G	ESC	Yes
13	27075599	26835379	27498500	0.000699454	27166335	A	G	ESC	Yes
13	33836832	33456223	34378718	2.44629e-07	33951741	C	G	ESC	Yes
13	34117897	33636651	34378718	7.96091e-05	33816890	T	TA	ESC	Yes
13	37786001	37401116	38011010	9.86908e-07	37345409	T	C	ESC	Yes
13	40093129	39356779	40515680	1.42475e-09	40081401	T	A	ESC	Yes
13	43669388	43364898	43921977	0.000904008	44162114	A	G	ESC	Yes
13	43699429	43144050	44723645	2.92042e-11	43613458	A	T	ESC	Yes
13	48281993	47341280	48915355	4.90346e-06	48594400	GT	G	ESC	Yes
13	54833755	53966043	55014998	3.89962e-06	55507147	CAA	C	ESC	Yes
13	55658795	55135502	55951458	4.88415e-07	55562592	A	ACAGT	ESC	Yes
13	56969276	56345061	58125855	9.55328e-05	55971068	A	G	ESC	Yes
13	57393048	56193675	58205941	4.47429e-07	57155878	G	GGTGT	ESC	Yes
13	57393048	56849111	57890773	0.000697893	56507664	T	TATAA	ESC	Yes
13	61807864	61616759	62250860	0.000715533	61538568	T	A	ESC	Yes
13	61888037	61566742	62150341	3.01174e-06	61787352	A	G	ESC	Yes
13	65410649	65130482	65651031	5.05771e-05	65521569	C	CAA	ESC	Yes
13	66697499	66274352	67082698	1.34546e-10	66592665	G	A	ESC	Yes
13	69494705	69094242	70854765	2.57441e-09	69762777	G	A	ESC	Yes
13	69995995	69354556	70844765	3.66651e-06	69758910	AT	A	ESC	Yes
13	82952707	82638883	83256216	1.07596e-07	82150732	A	G	ESC	Yes
13	84586542	84191420	85027986	2.23955e-06	84613692	G	A	ESC	Yes
13	86653727	85715482	87412141	0.000116842	86706484	ATT	A	ESC	Yes
13	87046547	86459803	87482141	1.46255e-12	87016204	T	C	ESC	Yes
13	91564713	91403139	91715511	0.000962591	90643498	TTA	T	ESC	Yes
13	91725515	90998086	92015924	7.96655e-08	91622615	A	G	ESC	Yes
13	104673062	104331647	105146375	1.16745e-06	104833214	A	G	ESC	Yes
13	105106351	104683062	105317408	3.74589e-06	105127371	T	C	ESC	Yes
14	22895198	22482571	23213265	1.7116e-16	23019164	C	T	ESC	Yes
14	28132248	27128121	29095793	5.47358e-06	27789958	G	C	ESC	Yes
14	36488803	36265156	36827298	3.17178e-06	36479003	T	C	ESC	Yes
14	42929750	42635121	43478937	5.37204e-06	42731966	C	T	ESC	Yes
14	46530465	46170939	47285194	1.15402e-05	46542619	T	C	ESC	Yes
14	47112598	46479951	47285194	0.000680772	47036851	A	AT	ESC	Yes
14	47588395	46908498	48012635	0.000225041	48540850	T	C	ESC	Yes
14	47598846	46737064	48296351	1.24764e-16	47569042	A	G	ESC	Yes
14	55729352	55508788	56010168	9.41849e-08	55583883	G	A	ESC	Yes
14	59679327	59408076	60044004	7.28958e-05	59464033	T	C	ESC	Yes
14	59729349	59438467	60104061	6.61442e-06	59990720	G	GA	ESC	Yes
14	79150378	78919989	79380723	2.51502e-06	78722067	T	C	ESC	Yes
14	82392492	82118814	82623362	0.000644799	83274759	T	C	ESC	Yes
14	82442997	82139032	82847769	2.29042e-06	82259937	G	T	ESC	Yes
14	82543359	81298570	82763477	2.03548e-06	82542265	A	G	ESC	Yes
14	88409059	88127591	88680937	7.40104e-06	88864425	C	CA	ESC	Yes
14	89557409	89276910	89787814	7.64323e-06	88678068	C	T	ESC	Yes
14	103686713	103415682	103887103	6.24096e-06	103589842	G	A	ESC	Yes
14	103716860	103486036	104087634	0.000455395	103775948	T	C	ESC	Yes
15	36571093	36244997	37385791	1.23934e-07	36582531	T	C	ESC	Yes
15	48582397	48031793	48963716	0.000242044	47685504	T	C	ESC	Yes
15	48612698	47580475	49163978	4.58413e-09	48583444	CAT	C	ESC	Yes
15	52229557	52068817	52379833	0.000780749	51337102	C	T	ESC	Yes
15	58902698	58622081	59263482	3.13907e-07	58927990	TA	T	ESC	Yes
15	62618606	62406682	62879294	0.000152388	63324501	G	C	ESC	Yes
15	62679141	62157826	62959522	1.09542e-06	62676560	A	C	ESC	Yes
15	69753820	69523293	70056081	4.97422e-07	69590707	A	G	ESC	Yes
15	89334028	89163777	89576941	1.15293e-06	90223143	G	A	ESC	Yes
15	91362133	91191846	91612904	0.000212598	91783311	A	C	ESC	Yes
16	4003357	3861875	4163400	0.000345841	4136157	G	A	ESC	Yes
16	7746359	6945969	8283393	1.51928e-15	7816242	A	C	ESC	Yes
16	9580276	9399358	10422178	2.34994e-06	10143516	A	G	ESC	Yes
16	9705748	9367799	10370616	1.83761e-11	9770867	T	C	ESC	Yes
16	11546259	11314934	11736690	1.84234e-05	11588703	CA	C	ESC	Yes
16	12992142	12681806	13192645	0.000661409	12720191	GTC	G	ESC	Yes
16	13062207	12601806	14035490	1.0495e-06	13438343	AGCTGTG	A	ESC	Yes
16	17252430	16980995	17964950	8.37036e-07	17479562	G	A	ESC	Yes
16	31615391	31362579	31894027	1.44769e-06	31528179	C	T	ESC	Yes
17	14948869	14698547	15159460	1.02952e-08	14939024	A	G	ESC	Yes
17	32433519	31725610	32790892	3.32507e-07	32474837	G	T	ESC	Yes
17	56123546	55932988	56355702	2.97628e-06	55799993	C	T	ESC	Yes
18	28438118	28197334	28879462	1.12062e-06	29284161	G	A	ESC	Yes
18	41225977	41044430	41446599	3.16173e-06	41340163	G	C	ESC	Yes
18	41467738	41256064	41923682	7.04297e-10	41564740	G	GCAGCAATATTTGCTGTT	ESC	Yes
18	66646617	66360934	66978838	6.67007e-10	66606352	T	A	ESC	Yes
18	66676618	66390941	66968838	7.26344e-05	66242707	C	T	ESC	Yes
18	75137534	74762523	75500441	3.53172e-06	75182109	A	AAT	ESC	Yes
18	75157642	74862716	75630928	0.000421136	74976182	G	C	ESC	Yes
19	17154663	16903483	17435001	2.81257e-06	17237715	ACCCCCACCCCCACCCCCAC	A	ESC	Yes
19	28680452	28375915	29710560	6.32198e-05	28640481	G	GGA	ESC	Yes
19	28892837	28108894	29754061	1.8812e-21	29218682	C	T	ESC	Yes
19	29359163	28224168	29679850	0.000914287	28832373	C	T	ESC	Yes
19	29439217	29033518	29764061	0.000111428	30093531	G	T	ESC	Yes
19	31931018	31049462	32933702	6.02348e-16	31905568	G	A	ESC	Yes
19	32021692	31300710	32662859	7.33789e-05	32588704	A	G	ESC	Yes
19	36753783	36561401	37087028	7.99729e-08	36778302	C	G	ESC	Yes
19	40146274	40004594	40360672	0.000261592	39535927	G	A	ESC	Yes
19	40250372	39994588	40597262	2.10237e-18	40207049	T	G	ESC	Yes
19	40474563	40084843	40662478	0.000332534	41466065	T	TCTC	ESC	Yes
19	55539940	55203796	55832146	3.38371e-06	54935203	G	A	ESC	Yes
19	55539940	55029449	55782014	3.51671e-06	55002174	T	A	ESC	Yes
19	55590199	55142218	55741970	5.62811e-05	55781939	C	A	ESC	Yes
19	55661037	55385279	56023707	4.67482e-07	55064877	G	GTTA	ESC	Yes
19	55661037	55488754	55842192	0.000890773	55783300	T	C	ESC	Yes
20	2619689	2307181	2832869	4.13248e-07	2846397	G	A	ESC	Yes
20	13689090	12863860	14170115	7.80147e-06	13342052	T	A	ESC	Yes
20	14263383	14010022	14775755	6.42933e-05	15051571	C	A	ESC	Yes
20	14293383	13989983	14535172	4.62233e-06	14822173	G	GA	ESC	Yes
20	37246602	37024857	37456906	1.53106e-06	37216331	G	GCCCTT	ESC	Yes
20	41834249	41583565	42148071	2.41015e-06	41184337	C	A	ESC	Yes
20	46966844	46544901	47312368	3.67696e-06	46952253	T	G	ESC	Yes
20	50592136	50050939	50922883	2.828e-07	50385562	G	A	ESC	Yes
20	50942883	50682323	51174018	6.26075e-05	50653845	C	CA	ESC	Yes
20	50952883	50692341	51184018	2.89405e-06	50723662	CAT	C	ESC	Yes
20	50992900	50842876	51264093	0.000104491	50008952	C	A	ESC	Yes
20	54549782	54268802	54913177	4.20347e-06	54963739	T	G	ESC	Yes
21	17953572	17561113	18338104	0.000728939	18830470	C	T	ESC	Yes
21	18197281	17601172	18521277	4.96077e-11	18268850	T	C	ESC	Yes
21	28311841	28010530	29046998	1.56374e-06	28405011	C	CT	ESC	Yes
21	28392145	28241143	28803420	8.37175e-05	28348549	GTA	G	ESC	Yes
21	29996151	29785154	30691377	9.25381e-05	29545283	A	ATTAAGAAG	ESC	Yes
21	30309921	29614853	31024352	6.60844e-08	30249727	AAAAG	A	ESC	Yes
21	35199922	34979040	35474268	4.05667e-06	34379580	CT	C	ESC	Yes
21	38651943	38408839	38882546	3.76236e-07	37819218	C	A	ESC	Yes
21	39053337	38571228	39556560	3.00068e-10	38965283	G	A	ESC	Yes
21	39667247	39455403	40500413	3.56768e-05	40512918	T	G	ESC	Yes
21	39907738	39395222	40400244	1.72031e-20	39861803	G	T	ESC	Yes
21	40158164	39907738	40320023	0.000207048	40994853	C	T	ESC	Yes
21	41012453	40128138	41573900	4.35382e-11	40912353	T	A	ESC	Yes
21	41062486	40771244	41523892	0.000150579	41127891	G	A	ESC	Yes
21	44179399	43395894	44562526	1.18464e-07	44006811	C	T	ESC	Yes
22	22839152	22592966	23347701	4.15297e-05	22780581	T	C	ESC	Yes
22	24078883	23883472	24756956	6.81301e-05	24158315	A	C	ESC	Yes
22	30000849	29776157	30262162	7.92611e-06	29250714	CT	C	ESC	Yes
22	44303650	43902817	44695514	1.65941e-06	44232887	C	G	ESC	Yes
X	12149665	11778851	12656136	0.000647434	12145894	T	C	ESC	Yes
X	12230963	11738839	12696410	3.65728e-08	12328158	A	G	ESC	Yes
X	28713859	28194911	28988257	1.42997e-07	28659758	C	T	ESC	Yes
X	28795565	28289460	28905697	0.000575988	28088691	T	C	ESC	Yes
X	68399858	68068493	68912631	1.66524e-08	67715101	A	ATG	ESC	Yes
1	2793948	2703921	3105013	6.22001e-06	3785375	G	A	iPSC	Yes
1	4010118	4010118	4344222	9.23553e-05	4972409	A	G	iPSC	Yes
1	9059658	8878671	9230424	0.000307375	8119903	G	A	iPSC	Yes
1	11348851	11075074	11609619	6.8025e-09	11421072	A	G	iPSC	No
1	38954327	38422123	39215675	1.15969e-08	38893732	A	T	iPSC	No
1	43107681	42785946	43329164	1.28682e-06	43013291	G	A	iPSC	Yes
1	48508177	48176430	48862186	6.56483e-07	48350799	G	C	iPSC	Yes
1	48902267	48634780	49193860	2.87349e-06	48670765	G	A	iPSC	Yes
1	49434349	49173860	49743512	1.85753e-05	50049490	C	T	iPSC	Yes
1	49488372	49183860	49826731	0.000404223	49577076	G	A	iPSC	Yes
1	53063064	52832940	53304038	2.73525e-06	53455940	C	CAAA	iPSC	Yes
1	53133377	52993024	53314145	0.000130597	53922155	C	T	iPSC	Yes
1	54078202	53786607	54278464	1.20714e-05	54152703	A	G	iPSC	Yes
1	55555884	55163248	55916849	1.98702e-06	55493790	C	T	iPSC	No
1	58630088	57410960	58940104	9.00674e-05	59616910	G	C	iPSC	Yes
1	58825985	57300948	59133816	7.45835e-10	59050427	G	A	iPSC	Yes
1	63684037	63403378	64029709	9.64352e-06	64075150	A	G	iPSC	Yes
1	67010966	66677884	67221694	0.000442762	66895043	C	T	iPSC	Yes
1	67121063	66299524	67346400	9.93348e-09	67023762	T	C	iPSC	Yes
1	70575316	70174537	71483640	1.12373e-05	70880717	C	T	iPSC	No
1	71959869	71699454	72165761	0.000483359	72444478	C	T	iPSC	Yes
1	73377973	72963835	74065176	1.46616e-05	73345576	TACACAC	T	iPSC	Yes
1	75055897	74445525	75256414	1.35289e-06	75275535	C	T	iPSC	Yes
1	76171479	75765882	76525697	4.62942e-08	76403382	G	A	iPSC	Yes
1	84177108	83511767	84448932	4.49926e-06	83951336	G	T	iPSC	Yes
1	89575174	89162375	89706541	5.31772e-06	90559504	T	C	iPSC	Yes
1	91546941	91205394	91933202	0.000613353	91553609	C	T	iPSC	Yes
1	91638362	90893916	92083340	6.52609e-15	91586000	T	C	iPSC	No
1	91668511	91315420	92013261	0.000746797	91964229	C	T	iPSC	Yes
1	93788710	93577167	94044070	1.22493e-06	93606230	C	G	iPSC	Yes
1	97111530	96723932	97842957	1.8923e-05	97198577	C	CT	iPSC	Yes
1	103672991	103430041	103773860	0.000237225	103065317	G	GA	iPSC	Yes
1	106895794	106218126	107447276	1.88216e-05	107050147	C	G	iPSC	Yes
1	109209319	108748604	109581072	1.83888e-16	109258918	C	A	iPSC	Yes
1	111078558	110637956	111836307	8.1897e-07	111059424	C	A	iPSC	Yes
1	111836307	111401565	112150659	8.22439e-05	111754122	T	G	iPSC	Yes
1	112241154	112080029	112401819	0.000820497	112190118	C	T	iPSC	Yes
1	112321371	112039366	112562268	1.44409e-06	112313100	T	G	iPSC	Yes
1	119827717	119150026	119827717	8.16235e-06	120152157	CT	CTT	iPSC	Yes
1	157267602	156973079	157704102	4.80034e-07	157130770	A	G	iPSC	Yes
1	165927974	165544618	166394644	1.04781e-07	165686873	C	T	iPSC	Yes
1	168409449	168134180	168766232	4.00844e-07	168323893	G	A	iPSC	Yes
1	175907007	175676992	176351788	0.000324761	175535544	A	T	iPSC	Yes
1	175907007	175696992	176192841	0.000402737	175577663	G	C	iPSC	Yes
1	176512885	175476093	177197195	6.63469e-11	176261203	A	G	iPSC	No
1	178760077	178488033	179138530	1.75938e-05	178585052	C	T	iPSC	Yes
1	180932129	180580743	181296317	1.10718e-05	180516881	A	C	iPSC	Yes
1	181002329	180440605	181466497	3.13242e-05	181702616	G	A	iPSC	Yes
1	182339831	182059292	182632037	0.000140243	182538225	C	T	iPSC	Yes
1	183952078	183024757	184944153	7.81368e-06	184929347	T	C	iPSC	Yes
1	188502482	188140583	189749672	1.53565e-06	187986540	CT	CTT	iPSC	Yes
1	192236218	191994723	192458710	2.4316e-05	191254347	C	G	iPSC	Yes
1	193754898	193499487	193926924	0.00024607	193173357	A	G	iPSC	Yes
1	193764898	193439450	194089660	1.42433e-06	193678798	G	A	iPSC	Yes
1	193805097	193479477	194504882	1.02114e-07	193569507	G	C	iPSC	Yes
1	193835430	193629557	194009143	0.000334762	193570334	A	G	iPSC	Yes
1	195279936	194967128	196068556	0.000422091	195273096	T	G	iPSC	Yes
1	195793383	194826014	196708684	4.88818e-40	195827522	T	C	iPSC	No
1	200832563	200290197	201164173	6.97016e-07	199842458	A	T	iPSC	Yes
1	200832563	200038204	201114171	0.000470357	201563350	A	G	iPSC	Yes
1	201478120	201184844	201699252	1.40844e-05	201637747	G	A	iPSC	Yes
1	202109843	201759291	202292253	2.24494e-08	202061947	T	C	iPSC	Yes
1	205858255	205576478	205908380	1.11694e-12	205782718	A	G	iPSC	No
1	209181412	208756867	209806667	1.02396e-05	208877404	C	T	iPSC	Yes
1	211315181	211070889	211617810	8.84233e-07	211651907	G	A	iPSC	Yes
1	213366153	213172531	213749818	0.000120848	213050320	C	T	iPSC	Yes
1	215479080	215197887	215721687	1.50879e-06	215198309	T	A	iPSC	Yes
1	216801745	216608182	217141973	0.000359575	217490139	A	G	iPSC	Yes
1	217011951	216638250	217950316	4.28277e-13	217026846	C	G	iPSC	No
1	217041971	216648259	217614032	0.000585011	216147610	G	A	iPSC	Yes
1	217624072	217292022	217930316	8.43836e-05	217540413	A	ATT	iPSC	Yes
1	222875749	222581400	223281622	0.000218653	222962677	C	T	iPSC	Yes
1	223354003	222549597	223635620	2.82409e-07	223203289	T	C	iPSC	Yes
1	229304329	228912892	229586370	3.31155e-05	229384310	C	A	iPSC	Yes
1	229505879	228942970	230047824	4.53829e-13	229554100	C	G	iPSC	No
1	229806612	229405720	230148151	1.02014e-10	229669287	C	T	iPSC	No
1	230851337	230600159	231101585	0.000417138	230620848	T	C	iPSC	Yes
1	230951373	230680380	231433142	0.000245386	230754247	G	T	iPSC	Yes
1	231141589	230449568	231976526	3.05404e-12	231116499	C	A	iPSC	Yes
1	231151589	230891352	231473142	0.000479049	231217334	G	A	iPSC	Yes
1	233497080	233125433	234090356	1.10731e-05	233383623	CA	C	iPSC	Yes
1	236407653	236156720	236941753	1.21619e-07	236496881	AT	A	iPSC	Yes
1	237474048	236759747	238259654	2.84633e-11	237195519	C	T	iPSC	Yes
1	238391004	238016716	238902268	1.99812e-06	238554572	G	T	iPSC	Yes
1	239113068	238841573	240062438	3.17752e-05	238847337	T	A	iPSC	Yes
1	239324039	238661329	241034839	3.5437e-31	239274117	C	A	iPSC	No
1	241065381	240784384	241547351	0.000405916	241362701	T	C	iPSC	Yes
1	241085648	240794384	241567351	2.04322e-05	241135364	A	T	iPSC	Yes
1	241125753	240784384	241728550	1.60718e-08	241197224	C	A	iPSC	Yes
1	241447336	240553781	241828565	5.26832e-07	241459896	G	A	iPSC	Yes
1	241457340	240984825	241798557	0.000136333	241875533	T	C	iPSC	Yes
1	242485278	241818561	242875355	4.06979e-07	242355047	G	C	iPSC	Yes
1	244466385	244025453	244933286	1.11728e-20	244517806	C	A	iPSC	No
1	244678933	244436299	245083592	0.000299367	244601900	CAT	C	iPSC	Yes
1	247091515	246835646	247835800	4.23562e-05	246169926	G	T	iPSC	Yes
1	247151685	246938051	247351257	2.81794e-06	246818634	G	A	iPSC	Yes
2	3365449	3142025	3518840	0.000390356	2637246	C	T	iPSC	Yes
2	3651129	3588873	3966161	3.7603e-05	3824009	T	C	iPSC	Yes
2	3711704	2808710	4197492	9.87238e-08	3614579	C	G	iPSC	Yes
2	3711704	3070691	4046612	3.18089e-07	3659838	C	G	iPSC	Yes
2	7341582	6979717	7652551	1.02147e-05	6956133	A	C	iPSC	Yes
2	11508826	11156757	11840248	2.07078e-08	11526716	G	A	iPSC	Yes
2	13494456	12313885	13727731	3.32619e-05	14477514	GT	G	iPSC	Yes
2	22608200	22406532	22848978	0.000700629	23441472	A	G	iPSC	Yes
2	23019316	22080154	23382872	1.83928e-22	23193266	G	C	iPSC	No
2	23282841	22918979	23638805	0.000597795	22698813	GA	G	iPSC	Yes
2	29089822	28929677	29432063	0.000785745	28824336	C	CCA	iPSC	Yes
2	29189876	28809657	29602085	1.9004e-07	29175493	CT	C	iPSC	No
2	36025848	35782292	36261016	1.82793e-06	36090527	G	C	iPSC	Yes
2	36056296	35803715	36312072	9.07274e-05	35738555	C	G	iPSC	Yes
2	38336863	37809643	38669962	9.91856e-10	38298877	G	T	iPSC	No
2	40250756	39945645	40766076	1.49235e-05	39758024	G	T	iPSC	No
2	40604760	40156040	41228647	3.96476e-14	40435325	A	C	iPSC	No
2	48636715	48456423	48939582	4.75911e-05	47902093	G	A	iPSC	Yes
2	48929503	48726725	49458883	0.000164927	49247737	T	G	iPSC	Yes
2	49123015	48808843	49672472	9.99456e-05	48563486	G	T	iPSC	Yes
2	49266151	48828845	49551575	4.55244e-05	49882196	A	G	iPSC	Yes
2	55908083	55614335	56520786	5.97079e-06	55944508	C	A	iPSC	Yes
2	61283763	60962138	61844913	9.60426e-07	61404452	GCGCGTCCC	GCGCGTCCCCGCGTCCC	iPSC	Yes
2	65727490	65175313	66202796	4.50974e-07	65783593	A	G	iPSC	Yes
2	66586139	66292873	66975173	2.03956e-05	66886893	C	T	iPSC	Yes
2	66629258	66009129	66649258	2.46436e-05	66019452	C	A	iPSC	Yes
2	66669258	66397454	67197823	0.000951935	66746532	C	A	iPSC	Yes
2	68117858	67895896	68319007	1.08163e-07	68146171	T	C	iPSC	Yes
2	68529490	68218016	68834275	2.30437e-07	68465085	T	C	iPSC	Yes
2	70805710	70523223	70956480	0.000541166	70762905	G	A	iPSC	Yes
2	70916450	70685338	71321671	5.43324e-07	70688607	T	G	iPSC	Yes
2	75128690	74856273	75301161	0.000209356	75338308	T	A	iPSC	Yes
2	75291161	74956567	75926741	7.31446e-11	75185856	G	T	iPSC	No
2	75595868	74846273	76299382	6.94068e-08	75649901	G	A	iPSC	Yes
2	78011807	77672803	78952342	3.92774e-09	77827016	C	T	iPSC	No
2	86504085	86051378	86714337	8.04277e-06	85813834	A	G	iPSC	Yes
2	88665382	88303368	89262082	2.02846e-05	88429591	C	T	iPSC	Yes
2	95527756	95527756	96185995	2.60005e-09	95556720	C	A	iPSC	Yes
2	95527756	95527756	95972958	4.66455e-05	95659249	G	A	iPSC	Yes
2	100741094	99639652	101112796	1.93344e-06	100581552	G	C	iPSC	Yes
2	102116735	101603402	102337178	9.38783e-05	101336803	G	A	iPSC	Yes
2	102186849	101914996	102379008	0.000768434	101952899	C	T	iPSC	Yes
2	106265930	105780245	107416396	8.90364e-07	106227028	A	T	iPSC	Yes
2	107558221	107216275	108101210	1.44421e-10	107535946	T	A	iPSC	No
2	115065292	114437601	115478895	0.000296312	115334551	C	T	iPSC	Yes
2	116510464	115024717	117191189	2.22959e-05	115965781	C	CT	iPSC	Yes
2	120330353	120079557	121027059	6.45491e-08	120691123	T	G	iPSC	Yes
2	123680046	123307939	124123241	9.45183e-05	124471257	G	T	iPSC	Yes
2	135310467	135079766	135681987	0.000507983	134956873	T	G	iPSC	Yes
2	135340467	133191489	135813996	1.36759e-15	135382012	C	A	iPSC	Yes
2	137107209	136776524	137418662	1.64173e-05	137592028	G	T	iPSC	Yes
2	139293211	138989178	139997244	2.57726e-07	139412136	G	C	iPSC	Yes
2	140442913	140139753	140757228	1.99032e-06	140358847	C	A	iPSC	Yes
2	142405177	142143213	142705547	9.16932e-05	142272120	C	T	iPSC	Yes
2	142705547	142465187	142998172	1.33644e-07	142635591	A	G	iPSC	Yes
2	142757533	141258613	143393046	1.23114e-06	142929763	G	A	iPSC	Yes
2	145971454	145548943	146453213	3.13757e-09	145640413	C	T	iPSC	Yes
2	148641082	148413433	148960868	0.000117269	148448111	T	G	iPSC	Yes
2	154090356	153811733	154634628	3.89673e-07	154267276	A	C	iPSC	No
2	156446114	156178879	157308446	0.000185262	155617565	T	A	iPSC	Yes
2	156696457	155977457	158198678	2.09007e-10	157169947	C	T	iPSC	Yes
2	157643500	157238079	158058281	1.98859e-11	157579433	G	A	iPSC	No
2	161140687	160824846	161311711	1.20774e-05	160992155	C	G	iPSC	Yes
2	165287089	164993343	165528606	7.64897e-06	165316709	G	A	iPSC	No
2	165921629	165699085	166202517	0.00044686	165854607	C	CT	iPSC	Yes
2	166499410	165658861	167452396	1.5767e-37	166566005	A	T	iPSC	Yes
2	167270212	165859780	167575702	0.000449086	167721318	G	T	iPSC	Yes
2	170354022	170127425	170604621	3.60334e-06	170569672	C	A	iPSC	Yes
2	174013507	172739184	174744287	1.16602e-08	173496844	A	T	iPSC	Yes
2	174314508	173862908	174558879	3.23386e-06	174477268	C	T	iPSC	Yes
2	175283974	175034358	175967324	1.29725e-05	175631251	C	T	iPSC	Yes
2	180561214	180246923	181053571	5.54718e-06	180306476	C	T	iPSC	Yes
2	180622313	179972887	181255358	5.77458e-05	181362722	G	A	iPSC	Yes
2	181295507	181053571	181518872	6.64861e-06	181077528	G	GT	iPSC	Yes
2	183134190	182873583	183305272	0.000859526	183578218	C	T	iPSC	Yes
2	183993548	183671597	184275508	4.33865e-06	183904426	A	G	iPSC	Yes
2	185802733	185582679	186877857	4.51786e-06	185450208	G	T	iPSC	Yes
2	188352082	187487552	189930193	5.55484e-14	188450748	C	T	iPSC	Yes
2	188977455	188535722	189242048	0.000351925	188279616	T	TAA	iPSC	Yes
2	189071980	188030119	189910193	3.92092e-14	189214693	G	A	iPSC	No
2	192326913	191834323	192683185	3.84335e-06	192111616	C	T	iPSC	Yes
2	195170457	193562998	195465538	2.5935e-06	194366641	G	T	iPSC	Yes
2	197827177	197254865	198421263	1.46573e-06	197479991	G	T	iPSC	Yes
2	202331426	202045666	202556323	1.17553e-05	202964380	A	G	iPSC	Yes
2	209301406	209008664	210110687	9.25102e-05	209008333	T	TCTCCTGCCTGAG	iPSC	Yes
2	209553179	209281185	211352164	0.000568893	208829527	G	A	iPSC	Yes
2	213384273	212061104	214284062	1.22454e-06	212807164	A	C	iPSC	Yes
2	215519089	215095831	216098819	4.09604e-06	215562577	A	G	iPSC	Yes
2	215956274	215694632	216541377	7.93725e-06	216065392	C	T	iPSC	Yes
2	221650521	220907706	222833951	2.14721e-06	221853893	T	A	iPSC	Yes
2	221961372	221680525	222232154	1.55641e-05	222089516	A	T	iPSC	Yes
2	221991398	221670525	222201712	0.000456907	222474641	C	T	iPSC	Yes
2	223103907	222878194	223344519	0.000429619	223012383	C	A	iPSC	Yes
2	223164162	222867912	223434598	3.12949e-06	224062951	G	GA	iPSC	Yes
2	238081630	237891231	238293762	0.000127456	238783173	G	A	iPSC	Yes
2	238313763	237961542	239029325	5.62713e-16	238520612	T	C	iPSC	No
2	238353764	238163762	238547037	0.000428329	237874257	C	T	iPSC	Yes
2	239401961	239139747	239795673	1.16379e-08	239339291	C	G	iPSC	Yes
3	8367750	7553256	8706693	5.12194e-06	8587642	G	A	iPSC	Yes
3	18860970	18436072	19530628	3.14902e-07	18734425	C	T	iPSC	Yes
3	20481687	20235268	20752182	1.19285e-05	20401428	G	C	iPSC	Yes
3	21074835	20501694	21704366	2.58667e-09	21018486	C	T	iPSC	Yes
3	21351177	21175152	22039312	0.000295782	21427018	T	C	iPSC	Yes
3	23810466	23172846	24239323	1.22746e-05	22995535	C	T	iPSC	Yes
3	23840466	23548510	24310276	0.000258682	23415782	G	C	iPSC	Yes
3	26709126	26415389	27091658	1.30124e-05	27541314	T	TG	iPSC	Yes
3	28079885	27544580	28543182	9.94507e-06	28879768	G	T	iPSC	Yes
3	29159858	28643297	30462927	6.65264e-16	29387631	G	A	iPSC	No
3	30258377	30003889	30914645	0.000529795	30790503	G	A	iPSC	Yes
3	30309172	30003889	30784343	2.20611e-06	30325940	A	C	iPSC	Yes
3	36854910	36542809	37175692	0.000156396	36027917	G	A	iPSC	Yes
3	38932433	38761457	39095696	1.58054e-05	38019428	C	T	iPSC	Yes
3	39692502	39307044	40009301	5.97469e-06	39464057	T	C	iPSC	Yes
3	39733770	39419587	40019697	0.000238504	39951584	G	A	iPSC	Yes
3	40523058	40155685	40793758	9.18656e-08	40483027	A	G	iPSC	No
3	41587727	41012024	41959848	4.18476e-05	40702439	C	T	iPSC	Yes
3	44088376	43764588	44359224	5.39117e-07	44010144	T	A	iPSC	No
3	56321907	55890419	56624916	2.72981e-07	56225329	G	C	iPSC	No
3	57298484	57007248	57554082	6.85051e-06	57246585	C	CAAAAAA	iPSC	Yes
3	62415331	61854923	62825791	4.66763e-07	62425025	T	A	iPSC	Yes
3	71809082	71438874	72029614	2.91187e-05	71830341	T	C	iPSC	Yes
3	72700986	72330499	72924299	2.37211e-06	72739601	T	C	iPSC	Yes
3	72974607	72590680	73214901	0.00014101	72004247	A	T	iPSC	Yes
3	73104718	72670967	73345145	1.60452e-06	73028878	G	T	iPSC	No
3	79641272	78902832	79923991	0.000576463	79419101	C	G	iPSC	Yes
3	81898524	81524424	82570979	4.70893e-08	82049995	T	TG	iPSC	Yes
3	85190577	84666759	86764532	2.31041e-05	85068146	A	G	iPSC	Yes
3	85282665	84626035	85936491	6.34517e-07	85093955	CTT	C	iPSC	Yes
3	88038370	87490913	88280234	0.000233715	88662798	T	A	iPSC	Yes
3	97910232	97453755	98762697	1.69535e-08	97977586	T	C	iPSC	No
3	98506150	98080961	98752247	6.30279e-06	98176046	G	T	iPSC	Yes
3	98569378	98225279	98926025	1.96156e-07	98286871	C	G	iPSC	Yes
3	98731939	98305696	99679126	0.000864827	99182922	T	C	iPSC	Yes
3	110375344	109803920	110669268	1.6119e-09	110413070	T	C	iPSC	Yes
3	111341726	111135589	111826581	4.5142e-07	111660656	A	AAAAACAAAAC	iPSC	No
3	112714003	112355394	113183978	8.55441e-07	112912582	T	C	iPSC	Yes
3	113879684	113618475	114526415	2.01555e-05	113944307	G	A	iPSC	Yes
3	116907576	116504455	117732923	7.05863e-06	116680676	G	T	iPSC	Yes
3	117752923	117460718	118157102	8.88161e-07	117853105	G	A	iPSC	Yes
3	123888349	123530253	124340247	2.02656e-08	123832149	C	G	iPSC	Yes
3	131681328	131197139	131868454	0.000323788	132374177	G	T	iPSC	Yes
3	133050110	132835779	133679294	5.50857e-05	133397695	T	TTTTTG	iPSC	Yes
3	133435614	132835779	133679294	4.42624e-05	133397695	T	TTTTTG	iPSC	Yes
3	137835689	137520373	138135902	1.37883e-05	137735897	C	CAA	iPSC	Yes
3	139708009	139435670	140453277	6.04937e-05	139724888	G	A	iPSC	Yes
3	141471094	141029454	141978045	1.48622e-09	141403356	G	C	iPSC	Yes
3	141471094	141269902	141726670	0.000716546	141321836	A	ACT	iPSC	Yes
3	144206958	143846342	144569728	2.192e-13	144255120	A	T	iPSC	No
3	144447621	143966809	144649746	0.00049457	144742900	T	TA	iPSC	Yes
3	145551494	145288725	146666282	6.08946e-07	146312941	G	T	iPSC	Yes
3	145879180	145409255	146182389	0.000204066	144943663	G	A	iPSC	Yes
3	145879180	145551494	146412686	0.000301062	146142359	A	G	iPSC	Yes
3	153688272	153362792	153993711	6.13966e-09	153808831	T	C	iPSC	Yes
3	155060824	154489209	155443929	1.06283e-05	155062657	A	T	iPSC	Yes
3	155205867	154930332	155443929	9.71348e-06	155042201	C	G	iPSC	Yes
3	156888782	156321966	157607892	3.59533e-11	156905983	G	A	iPSC	No
3	161429394	161068183	161843217	2.05553e-13	161362670	A	G	iPSC	Yes
3	162292870	162108094	162814931	0.000980839	161598160	CT	C	iPSC	Yes
3	163218047	162947539	163450498	4.05945e-05	163377538	T	G	iPSC	Yes
3	163743673	163043002	164260648	6.83328e-07	163631655	C	T	iPSC	No
3	164565519	164310695	164876841	5.86304e-06	164403975	C	T	iPSC	Yes
3	173582593	172285895	174584044	1.19509e-05	173076822	G	A	iPSC	Yes
3	173592656	172687479	174238000	0.00035841	172852939	G	A	iPSC	Yes
3	173612764	172907676	173943151	0.000326857	173401583	G	A	iPSC	Yes
3	173762789	173432078	174037043	0.00046114	173154768	T	C	iPSC	Yes
3	173812789	173582593	174197566	0.00076339	174547830	T	C	iPSC	Yes
3	174016971	173148714	174531727	6.14168e-12	173957297	A	G	iPSC	Yes
3	174926548	174340248	175120623	1.53066e-06	174851232	G	T	iPSC	Yes
3	175822268	175016570	176154838	0.000565449	174976101	C	T	iPSC	Yes
3	176043423	175761776	176246640	8.09689e-05	176022596	A	G	iPSC	Yes
3	176104481	175852356	176296745	0.000968872	176430967	T	C	iPSC	Yes
3	176176640	175402926	176509089	1.08816e-10	176123690	G	A	iPSC	No
3	176499049	176134726	176864244	6.86589e-07	176536451	G	A	iPSC	Yes
3	176582617	176406979	176874244	5.7723e-05	176635970	C	G	iPSC	Yes
3	179144435	178826311	179335685	9.98298e-06	179089143	GA	G	iPSC	Yes
3	186342578	186071246	186658205	1.37007e-09	186381578	C	T	iPSC	No
3	189454838	189072177	190642096	6.02653e-05	188590663	G	A	iPSC	Yes
3	189554974	189324642	190744533	0.000140632	190066703	G	A	iPSC	Yes
3	189845877	188831043	190734243	7.06242e-12	189886948	C	G	iPSC	No
3	190672877	190360808	191126908	3.67566e-06	190704543	G	A	iPSC	Yes
3	195329381	195121255	195624669	3.75979e-07	195418062	A	G	iPSC	Yes
3	196271352	196069612	196472188	2.93099e-06	196045846	A	G	iPSC	Yes
3	196281463	196120536	196492665	0.000606964	196394394	C	A	iPSC	Yes
4	1408227	1155259	1408227	3.74383e-06	1329348	A	G	iPSC	Yes
4	13491519	13189253	13764176	8.09641e-06	12672501	G	T	iPSC	Yes
4	14192361	13816500	14570348	1.03879e-05	14166956	G	A	iPSC	No
4	14880313	14640410	15580601	0.00039328	15195009	G	A	iPSC	Yes
4	14900313	14630379	15741121	1.54523e-05	15511387	T	G	iPSC	No
4	16926233	16473269	17503615	1.23431e-11	16910470	C	A	iPSC	Yes
4	20764976	19915478	21224601	6.07399e-05	20773572	T	C	iPSC	Yes
4	22389831	22112850	22781353	0.000307143	22704795	T	C	iPSC	Yes
4	22399831	22092395	22720913	5.91316e-05	21890658	A	C	iPSC	Yes
4	22530106	21819290	22913780	3.94763e-08	22524920	G	A	iPSC	Yes
4	22660796	22167220	22984004	1.33351e-06	22514537	C	CTG	iPSC	Yes
4	24005808	23495814	24918983	9.51201e-11	24494927	T	C	iPSC	No
4	24005808	23214580	24658877	0.0002947	24270210	C	G	iPSC	Yes
4	25121246	24868983	25412352	2.00819e-10	25065565	G	C	iPSC	No
4	25201286	24778930	25372352	0.000118144	25164735	T	C	iPSC	Yes
4	31812862	31552200	32827438	2.36516e-06	31997282	T	C	iPSC	Yes
4	37664712	37139732	38047412	1.19112e-06	37810192	C	T	iPSC	No
4	37755286	37047443	38187438	0.000212908	38745238	C	CA	iPSC	Yes
4	37785491	37463076	38037412	0.00033906	37903669	A	G	iPSC	Yes
4	39307803	39084884	39619931	4.38316e-14	39034814	T	C	iPSC	Yes
4	39307803	39124912	39630090	1.11061e-07	39346157	G	A	iPSC	Yes
4	40353311	40061154	40593522	1.12876e-05	40274396	C	T	iPSC	Yes
4	41421392	40866500	42315192	9.21204e-21	41365130	A	G	iPSC	Yes
4	41861890	41601885	42173888	0.000650972	41208436	C	G	iPSC	Yes
4	41963518	41651885	42957460	2.49992e-07	42273342	A	G	iPSC	Yes
4	43639115	43386321	44188011	3.34974e-06	44399290	C	G	iPSC	Yes
4	48038361	47191509	49009662	1.14927e-12	48175043	A	G	iPSC	Yes
4	53782178	53346784	54288074	2.24509e-07	53753417	C	T	iPSC	Yes
4	54131163	53903988	54409304	0.000319103	54536267	G	T	iPSC	Yes
4	54409304	53994662	54739148	2.7805e-10	54310058	A	C	iPSC	No
4	54462734	54056102	54843213	0.000473126	54762776	C	G	iPSC	Yes
4	55904198	55531457	56658679	8.51849e-08	55995866	C	G	iPSC	No
4	56049013	55358814	56678683	1.79684e-11	55993468	T	C	iPSC	No
4	56351081	56200924	56471160	0.000422284	56606951	A	G	iPSC	Yes
4	56871156	56506244	57308421	9.95833e-09	56939138	G	A	iPSC	Yes
4	57061939	56891168	57458606	0.000382947	57874372	GT	G	iPSC	Yes
4	66319343	65814944	67746228	3.03695e-11	66533880	G	T	iPSC	Yes
4	66937280	66703104	67170245	0.000363623	67687354	C	CTT	iPSC	Yes
4	67160245	66622074	67493538	1.00018e-05	66892034	T	C	iPSC	Yes
4	68347943	67796284	68780796	3.25462e-08	68416639	GTTGTT	G	iPSC	Yes
4	68864732	68094995	69095383	5.97169e-06	68586267	G	C	iPSC	Yes
4	69578465	69356544	69820339	0.000320316	69248978	A	G	iPSC	Yes
4	75655347	75376609	75896174	0.000507783	75190843	T	C	iPSC	Yes
4	75826089	75539163	76215351	5.37036e-11	76036451	C	T	iPSC	Yes
4	75876172	75619327	76046971	0.000267775	75977125	G	A	iPSC	Yes
4	77158054	76917049	77368824	3.08726e-05	77175966	G	A	iPSC	Yes
4	77780618	77128054	78033285	8.89627e-09	77706234	T	C	iPSC	Yes
4	77780618	77268168	78023276	1.74684e-08	77600095	A	G	iPSC	Yes
4	78932312	78569603	79130505	5.75052e-06	78979141	C	T	iPSC	Yes
4	79140505	78761343	79672203	9.22402e-05	79933159	CAACAAAAAA	C	iPSC	Yes
4	80401976	79975723	80902854	2.19453e-07	80456662	G	A	iPSC	Yes
4	80453074	80126855	80850880	0.000176458	80979833	TA	T	iPSC	Yes
4	84843967	84402533	85600564	5.3357e-08	85220274	C	T	iPSC	Yes
4	85298651	85064601	86025506	5.45197e-06	84791687	G	A	iPSC	Yes
4	88459614	88202335	88862352	5.39601e-07	88438520	T	C	iPSC	Yes
4	88730232	88369053	89184413	1.41151e-12	88799654	G	GTTTTTTTTTT	iPSC	Yes
4	88862352	88552351	89114333	0.000166122	89584697	C	T	iPSC	Yes
4	93227070	92942115	93779255	3.3053e-05	92457618	A	G	iPSC	Yes
4	93247070	92887135	94901552	6.26115e-06	92392038	A	G	iPSC	Yes
4	94364219	92982424	96487171	1.90572e-21	93370610	T	G	iPSC	Yes
4	101915878	101704031	102106154	0.00041924	102433630	G	A	iPSC	Yes
4	101915878	101421611	102389648	0.000427962	102574172	C	A	iPSC	Yes
4	109728499	109263865	110090238	5.15036e-05	109632864	C	T	iPSC	Yes
4	109858609	108527958	111080842	6.64505e-20	109840559	A	G	iPSC	No
4	110311859	110039855	110492308	0.000473902	110473885	T	C	iPSC	Yes
4	116068756	115636893	116272530	0.000732587	117063113	T	G	iPSC	Yes
4	116191513	115817285	116895485	3.75456e-11	116185541	A	G	iPSC	No
4	121414198	121159568	122032976	1.04715e-05	121275316	C	T	iPSC	Yes
4	131164770	130490609	131858642	6.55305e-06	130962301	C	T	iPSC	Yes
4	131255003	130732504	131718224	0.000299417	131282678	G	T	iPSC	Yes
4	140106767	139814777	140449863	8.263e-06	140005614	G	GGCG	iPSC	Yes
4	140106767	139751204	140620331	0.00014562	139677984	A	G	iPSC	Yes
4	143157868	142885411	143390577	7.54297e-07	143198452	C	CCTGA	iPSC	Yes
4	144187322	143553706	144676172	0.00028681	145146457	G	C	iPSC	Yes
4	144247420	143726369	144561709	3.11321e-05	145101405	C	T	iPSC	Yes
4	144480071	143594736	144904200	4.05335e-11	144264722	C	T	iPSC	No
4	146475671	145669422	147458043	3.25244e-13	146620156	A	T	iPSC	Yes
4	152819026	152507533	153239856	4.98521e-08	152731958	C	T	iPSC	Yes
4	155968053	155194314	156452200	2.25996e-06	155660263	G	A	iPSC	No
4	163765105	163433844	164048392	1.38202e-05	163509541	G	A	iPSC	Yes
4	163937059	163654899	164172660	0.000310978	163298009	T	C	iPSC	Yes
4	164272802	163483868	164952857	5.01557e-14	164335669	A	G	iPSC	No
4	165720009	165309358	166135418	1.0566e-05	165041073	C	T	iPSC	Yes
4	168790962	168436855	169142947	8.77522e-08	168776580	T	C	iPSC	Yes
4	172035930	171601903	172637986	1.3873e-10	171854214	A	G	iPSC	Yes
4	174924032	174589863	175204347	0.000333197	175837394	G	A	iPSC	Yes
4	174954032	174366539	175154249	2.81448e-06	175852155	C	T	iPSC	Yes
4	179857728	179685124	180431795	0.000661544	179708382	C	G	iPSC	Yes
4	179959086	179293257	180614992	5.52606e-07	179891529	A	G	iPSC	Yes
4	186227973	185744537	186638804	3.6564e-06	186211966	G	A	iPSC	Yes
4	187338609	186238075	187652352	2.6853e-08	187136735	C	T	iPSC	Yes
4	188936208	188537632	189320104	8.42394e-06	189691688	G	T	iPSC	Yes
4	189098240	188699344	189465093	0.000139216	188910883	C	T	iPSC	Yes
4	189229737	188986375	190670182	0.000133867	189168211	A	G	iPSC	Yes
4	189528509	188236874	190148224	4.76555e-30	189377991	A	G	iPSC	Yes
4	189548532	189148716	189961977	1.50509e-07	189335645	C	A	iPSC	No
4	189568532	188966218	190138224	6.46808e-05	189194479	G	A	iPSC	Yes
4	189901405	189548532	190220726	2.55458e-05	189881944	C	T	iPSC	Yes
4	190180108	189046664	190437417	0.000175045	190474306	C	T	iPSC	Yes
5	7652553	6677403	8074762	1.40186e-05	7268190	C	T	iPSC	Yes
5	7652553	7379722	7983907	0.000381171	7719884	G	A	iPSC	Yes
5	12069275	11798750	12401464	0.000850746	11091981	A	G	iPSC	Yes
5	12907946	11437600	13616156	2.07612e-14	12675748	T	C	iPSC	No
5	13109005	11948960	13576114	0.000377066	14084068	G	A	iPSC	Yes
5	13129006	11367558	13636185	2.48223e-05	13818435	T	C	iPSC	Yes
5	16299184	16068473	16574344	2.69643e-05	16423795	T	C	iPSC	Yes
5	17199577	16988611	17410723	4.49279e-07	17148318	C	A	iPSC	Yes
5	18247980	17956182	19035762	0.000292882	18844416	T	C	iPSC	Yes
5	18409620	17915906	19005371	9.60493e-05	18913137	G	T	iPSC	Yes
5	18481944	17966182	19146986	0.000129785	18342229	A	C	iPSC	Yes
5	18824776	17805120	19252659	0.000483813	19428575	C	G	iPSC	Yes
5	19986176	19393119	20549002	4.107e-16	19860933	C	G	iPSC	Yes
5	21679125	20952267	22225688	1.61337e-08	21557412	CATCTAT	CATCTATATCTAT	iPSC	Yes
5	22255688	22037412	22578457	3.23586e-06	22335794	G	A	iPSC	Yes
5	25249234	21739645	27298313	1.19061e-06	25115829	T	G	iPSC	Yes
5	25575208	24246407	26309828	0.000319426	26003033	G	C	iPSC	Yes
5	35514474	35359941	35808426	0.000307566	36068115	ATT	A	iPSC	Yes
5	35544678	35309770	35828437	5.85302e-12	35343952	G	A	iPSC	Yes
5	38033229	37772550	38357982	6.10394e-07	37848910	T	C	iPSC	Yes
5	38247964	38023229	38690733	0.000138296	38504517	C	CAAAAAA	iPSC	Yes
5	54176584	53580022	54419517	5.78855e-06	53471733	C	T	iPSC	Yes
5	54499609	54297271	54680202	2.67501e-06	53537115	C	T	iPSC	Yes
5	54559735	54368297	55441021	0.000808277	54627335	A	G	iPSC	Yes
5	57136592	56905867	57596849	2.55679e-06	57811611	G	A	iPSC	Yes
5	67465179	66069648	67746210	6.23768e-09	67508511	A	G	iPSC	No
5	70790528	70750372	70954910	1.53657e-05	70928251	T	C	iPSC	Yes
5	71370522	71170195	71690908	5.95525e-05	71403273	T	C	iPSC	Yes
5	71390522	71170195	71861454	3.50295e-06	71103048	C	T	iPSC	Yes
5	72860259	72468698	73233839	7.59668e-11	72764565	G	C	iPSC	Yes
5	76309273	75846840	76581185	7.84789e-06	76171252	C	A	iPSC	Yes
5	76390451	76037126	76721738	7.27636e-06	76258461	A	G	iPSC	Yes
5	76390451	76147601	76805880	0.000479957	76620002	A	G	iPSC	Yes
5	80603503	79955849	80824695	6.22002e-06	80129958	A	G	iPSC	Yes
5	80794695	80583477	81051939	7.37647e-05	81631880	A	C	iPSC	Yes
5	80884849	80541368	81375509	1.37417e-06	80830788	A	G	iPSC	Yes
5	81041939	80804695	81202496	0.000318741	81719202	C	T	iPSC	Yes
5	83596445	83272263	84230835	2.71687e-06	82602955	T	C	iPSC	Yes
5	85612995	85333510	86204738	3.54594e-06	84744821	C	T	iPSC	Yes
5	89024139	88640436	89265401	9.90528e-06	89286254	C	G	iPSC	No
5	90803120	90083607	91378245	9.10197e-07	90080797	G	T	iPSC	Yes
5	94680552	94135050	95021645	1.44605e-06	94709148	A	G	iPSC	Yes
5	96252811	95849764	97183620	8.0022e-05	96001842	G	A	iPSC	Yes
5	96272868	95941800	97027597	1.21145e-05	97093516	G	C	iPSC	Yes
5	98089881	97784867	98784083	5.57306e-05	97442986	T	TAAAAAAAAAAAAAAAAAAA	iPSC	Yes
5	101536211	101101121	101941711	2.69422e-07	101492090	T	TTCTTGAAG	iPSC	Yes
5	101638073	101071094	102783360	2.36643e-06	101871069	T	A	iPSC	Yes
5	106255440	105985106	106547285	0.00037897	106618010	T	C	iPSC	Yes
5	107358398	106727320	107739135	5.7719e-05	107343923	T	C	iPSC	Yes
5	107368398	106837534	107729018	5.4155e-06	106998058	A	G	iPSC	Yes
5	112050137	111757248	113319068	1.52262e-05	112682908	G	A	iPSC	Yes
5	113035394	112661663	113319068	2.84784e-06	112881476	T	C	iPSC	Yes
5	121257266	120934788	121617972	1.28711e-05	120891450	C	T	iPSC	Yes
5	121741207	121157085	122079219	5.60462e-08	121755954	G	A	iPSC	Yes
5	122169482	121865665	122421593	1.34049e-05	122068526	T	C	iPSC	Yes
5	124388222	124047364	124813019	8.90777e-06	125010492	T	TTTG	iPSC	Yes
5	124448295	124087368	124943884	9.42755e-05	124492782	T	C	iPSC	Yes
5	125330964	124903510	125594320	3.18046e-08	125340616	A	C	iPSC	Yes
5	126128643	125756036	126427032	1.87352e-07	126019501	A	G	iPSC	No
5	126128643	125877294	126376797	1.75792e-05	126533547	A	T	iPSC	Yes
5	127233506	126551335	128192230	3.88735e-07	127004506	G	A	iPSC	Yes
5	131788901	131273694	132004683	6.16333e-07	131785770	T	G	iPSC	Yes
5	146242529	145774276	146657150	2.15127e-11	146220147	T	C	iPSC	No
5	146343532	146101832	146577024	0.000261226	147199048	T	C	iPSC	Yes
5	146546284	146425764	146797371	0.00043575	146647271	G	C	iPSC	Yes
5	149138067	148424709	149428975	6.42372e-06	148280187	A	C	iPSC	Yes
5	153209944	152936911	153652169	2.45518e-07	154003091	A	C	iPSC	Yes
5	153511190	153179878	153782173	0.000220999	153545872	A	G	iPSC	Yes
5	153521226	153209944	153782173	4.88993e-06	153472709	G	A	iPSC	Yes
5	156962087	156689025	157173973	5.90954e-06	157029188	C	T	iPSC	Yes
5	158300744	158010251	158723817	6.78775e-09	158272541	T	G	iPSC	No
5	166751088	166409866	167171701	4.44671e-07	166730387	A	AGAT	iPSC	Yes
5	166841646	166630317	167151701	0.000110568	166094803	G	T	iPSC	Yes
5	166891661	166223857	167191716	0.000412658	166301689	G	A	iPSC	Yes
5	174572075	174339625	175319300	2.174e-09	174922731	CA	CAA	iPSC	Yes
5	178238151	177863282	178563723	1.58361e-12	178255974	C	T	iPSC	No
5	179685675	179413743	179928325	5.46275e-06	179898534	G	A	iPSC	Yes
5	179705724	179393732	180009005	1.98599e-08	179740640	C	T	iPSC	No
5	180242518	179968985	180479514	3.34956e-05	179368681	G	T	iPSC	Yes
6	2795660	2474963	3285348	9.98049e-07	2937200	A	G	iPSC	Yes
6	6197572	5908285	6436276	6.06971e-06	6783937	A	G	iPSC	Yes
6	11136135	10903097	11497433	2.19119e-06	10901020	C	G	iPSC	Yes
6	11216201	10110124	11497433	0.000218261	11488547	A	AAAAAAAG	iPSC	Yes
6	13136764	12695193	13417211	6.94788e-06	13231027	C	CTGTT	iPSC	Yes
6	20078931	19867677	20792752	9.22651e-06	19450017	A	C	iPSC	Yes
6	20109613	19958413	20340248	3.93119e-05	20177690	A	G	iPSC	Yes
6	24119406	23884877	24390406	3.63103e-06	24342371	T	C	iPSC	Yes
6	24501374	23914887	24772470	1.81229e-08	24689311	C	T	iPSC	No
6	24792483	24339924	25148963	3.53419e-06	25128433	G	A	iPSC	Yes
6	24978377	23914887	25721928	4.7185e-26	24979164	T	A	iPSC	No
6	25018551	24551389	25441316	6.12899e-07	24952847	A	G	iPSC	No
6	25038557	24591395	25370992	8.94926e-06	25476552	C	A	iPSC	Yes
6	25170257	24541389	25521492	1.37309e-06	24978504	C	T	iPSC	Yes
6	29329094	29001135	29763451	2.13956e-06	28448086	A	G	iPSC	Yes
6	29763451	29469748	30068854	3.60059e-06	30656847	T	C	iPSC	Yes
6	33064238	32802919	33344973	5.50955e-07	33122674	T	G	iPSC	Yes
6	40462383	40061531	40723438	0.000102862	40539716	G	A	iPSC	Yes
6	40512509	39960245	40753438	3.87144e-06	40301205	T	C	iPSC	Yes
6	42331474	42109205	42502230	1.17574e-05	42987998	G	A	iPSC	Yes
6	47525920	47253848	47696647	0.000298524	48519669	A	G	iPSC	Yes
6	47646647	46779462	48697826	1.23034e-26	47397153	A	G	iPSC	No
6	48089825	47826940	48861362	7.51994e-06	48097047	CT	CTT	iPSC	Yes
6	53888624	53577033	54190483	6.41385e-06	53621099	T	C	iPSC	No
6	53918651	53658431	54332206	1.05126e-05	53871825	G	T	iPSC	Yes
6	56886363	56673261	57079122	7.61678e-06	56928274	C	T	iPSC	Yes
6	66676488	64237588	68234474	0.000300491	67636644	C	A	iPSC	Yes
6	70176931	69973491	70626155	0.000700261	70372046	G	T	iPSC	Yes
6	76413369	76111451	76860677	1.80283e-05	76401512	G	A	iPSC	Yes
6	77385998	77052989	77778421	1.53302e-05	77586625	T	C	iPSC	Yes
6	78293819	77685432	78828377	2.0524e-06	78128852	C	T	iPSC	Yes
6	80158424	79794495	80552284	1.74781e-05	79437341	G	A	iPSC	Yes
6	80260242	79754495	80622335	1.50676e-07	80164509	A	G	iPSC	Yes
6	80887122	80592295	81187844	6.26826e-06	80708028	T	C	iPSC	Yes
6	91801745	91347017	92566528	1.6903e-08	91396497	T	C	iPSC	No
6	93562408	93290285	93845275	8.51799e-06	93863736	G	A	iPSC	Yes
6	98370049	97866384	98683579	0.000570531	98235160	A	T	iPSC	Yes
6	100876110	100527919	101148437	5.6939e-06	100802242	T	G	iPSC	Yes
6	100956237	100454468	101238440	0.000110406	100321032	A	T	iPSC	Yes
6	101037944	100370852	101480414	4.47343e-08	101462145	T	C	iPSC	Yes
6	101188437	100966274	101696344	0.000608842	100606968	G	A	iPSC	Yes
6	108170486	107938427	108566531	1.40495e-07	108306914	G	A	iPSC	Yes
6	117223781	116996894	117514217	1.0637e-05	117019846	G	T	iPSC	Yes
6	117363877	117099390	117778371	2.93262e-05	116404989	A	AT	iPSC	Yes
6	117403973	117119902	117657891	0.000468356	118397768	G	A	iPSC	Yes
6	117470878	117068981	117868444	1.00698e-08	117525985	C	G	iPSC	Yes
6	117617855	117403973	117858438	0.000420875	117497216	A	AG	iPSC	Yes
6	119515604	119093167	119787909	0.000244406	120187442	C	T	iPSC	Yes
6	119605858	119364977	119757873	0.000901265	119824847	G	A	iPSC	Yes
6	121659038	121331106	121963814	1.23902e-06	121786091	A	C	iPSC	Yes
6	122941733	122184602	123816437	6.9952e-08	122789521	G	A	iPSC	Yes
6	123580470	123001988	124027222	0.000629109	124293183	G	A	iPSC	Yes
6	123957222	123142603	125248495	2.16418e-19	123906871	C	T	iPSC	No
6	123957222	123388780	125091886	1.58699e-12	123906197	A	G	iPSC	Yes
6	127877715	127375764	128244149	7.08119e-06	128248673	T	C	iPSC	Yes
6	128767787	128445641	129019052	6.88544e-07	128943511	C	CTAAATAAA	iPSC	Yes
6	131895157	130702567	132471057	1.32674e-05	131826804	G	C	iPSC	Yes
6	135208466	134896778	136072184	1.81239e-05	134628543	C	T	iPSC	Yes
6	135951962	135087951	136359897	6.69249e-11	135818897	C	A	iPSC	No
6	142921595	142344614	143592992	3.6184e-08	142969334	A	G	iPSC	Yes
6	145290924	145079580	145572558	0.000124693	145192940	G	T	iPSC	Yes
6	147957115	147766582	148766332	5.08793e-07	148670026	C	T	iPSC	Yes
6	148525670	147827055	148756332	1.5034e-06	148629610	T	C	iPSC	Yes
6	149410416	149128297	149660744	5.79028e-06	149630029	T	G	iPSC	Yes
6	150801863	150560435	151443746	0.000145354	151396028	C	T	iPSC	Yes
6	150882161	150173080	151383557	1.91832e-06	150907017	G	A	iPSC	Yes
6	151604248	151203235	152075764	1.30203e-06	151594893	G	A	iPSC	No
6	153066623	152621954	153459853	4.21304e-07	153529919	C	T	iPSC	Yes
6	153177007	152511634	153510288	0.000107579	153377217	T	C	iPSC	Yes
6	154597576	154386880	154808140	4.81628e-06	154835182	G	C	iPSC	Yes
6	158577894	158176390	158750618	0.000404134	159133817	G	A	iPSC	Yes
6	158699799	158447127	158991445	3.99418e-06	159482521	T	C	iPSC	Yes
6	160028976	159815240	160283356	1.05798e-05	160186646	C	G	iPSC	Yes
6	160069324	159886517	160433762	0.000323847	160253173	T	C	iPSC	Yes
6	160534347	160293496	161118766	5.3629e-05	160340935	A	G	iPSC	Yes
6	160616807	160343508	161021858	0.000846849	160428561	T	A	iPSC	Yes
6	160778731	160403759	161139970	6.20037e-12	160665363	G	A	iPSC	No
6	162689192	162235178	163355605	1.76883e-07	163215334	G	T	iPSC	No
6	163090668	162890350	163295541	0.000144194	163866078	A	C	iPSC	Yes
6	163539967	163120686	163800531	1.97029e-07	163530425	C	T	iPSC	Yes
6	168492015	168110109	168797176	1.08642e-08	168392372	C	T	iPSC	Yes
6	169632269	169285862	170017457	9.43053e-08	170005222	G	T	iPSC	Yes
6	170744815	170400150	170744815	3.41677e-07	170838729	G	GTCTCTC	iPSC	Yes
7	288787	288787	582719	3.56328e-06	286738	C	T	iPSC	Yes
7	10464205	10178770	11391846	1.09457e-06	10835079	C	A	iPSC	Yes
7	12338348	11753814	12745351	1.92406e-14	12462573	T	C	iPSC	Yes
7	12388935	12045029	12624773	0.000582477	13239854	T	G	iPSC	Yes
7	12479678	12278151	12765396	0.000433547	11480844	A	G	iPSC	Yes
7	12594763	12248043	13835953	2.71058e-05	12721073	A	G	iPSC	Yes
7	14856166	14457851	15732968	0.000141768	15066013	CT	C	iPSC	Yes
7	14926724	14712344	15217512	0.000271233	14671648	T	C	iPSC	Yes
7	15187495	14578181	15642952	4.57131e-11	15236377	G	A	iPSC	No
7	16925677	16434266	17591379	1.87556e-09	16993426	T	C	iPSC	Yes
7	17087586	16674571	17611844	6.72192e-06	17106790	A	G	iPSC	Yes
7	19530051	19091727	19866343	5.23191e-05	19340303	G	T	iPSC	Yes
7	19550208	18043481	21239837	1.29529e-05	18992223	A	T	iPSC	Yes
7	19590322	19277393	19896343	0.000283861	20339107	T	C	iPSC	Yes
7	19630345	19277393	20706062	2.29856e-10	20160370	C	A	iPSC	Yes
7	20372398	20111084	20593990	0.000898215	19818311	A	G	iPSC	Yes
7	20512712	19928093	21087883	0.000162463	19645853	T	C	iPSC	Yes
7	25856786	25661640	26047532	0.000115631	25633322	C	T	iPSC	Yes
7	29199849	28909486	29795547	0.000236922	28966349	A	T	iPSC	Yes
7	29290396	28949557	29645799	5.70805e-06	29103483	C	G	iPSC	Yes
7	29470594	29239888	29926755	0.000475061	30212895	G	A	iPSC	Yes
7	29470594	28156146	29856685	0.00076963	29921412	T	C	iPSC	Yes
7	29520988	28336927	29836607	7.59487e-15	29187892	A	G	iPSC	No
7	32028616	31756832	32342504	0.000107151	32877629	T	C	iPSC	Yes
7	35088873	34544929	35449081	8.70226e-08	35012062	C	T	iPSC	Yes
7	35479081	35318807	35629153	0.000842607	36094146	C	T	iPSC	Yes
7	35519113	35278382	35881154	8.81065e-05	35552520	C	T	iPSC	Yes
7	35619153	35278382	36037172	2.02999e-05	35769701	C	CCA	iPSC	Yes
7	43493407	43239771	43703591	5.02441e-05	43859551	C	T	iPSC	Yes
7	49520362	49016697	50072113	3.86125e-08	49530701	C	T	iPSC	No
7	49530426	49169304	49931550	7.08662e-06	48636507	A	G	iPSC	Yes
7	50363994	50082206	50634503	5.74011e-07	50222500	C	A	iPSC	Yes
7	55983617	55693755	56306129	0.000477989	55124701	C	T	iPSC	Yes
7	56033822	55570935	56366800	9.10256e-08	55882442	A	G	iPSC	Yes
7	66769750	66503637	67155750	0.000669553	67614680	C	T	iPSC	Yes
7	77874963	77323397	78097033	0.000223318	77643663	A	T	iPSC	Yes
7	77894995	77483763	78277391	1.64079e-08	77755806	T	C	iPSC	Yes
7	78046900	77664152	78478990	0.000147371	78058765	A	T	iPSC	Yes
7	90423790	89795193	90831123	0.000170768	91048548	G	A	iPSC	Yes
7	91490440	90697644	91878139	1.27522e-08	91516832	C	T	iPSC	Yes
7	92723313	92400749	92924544	0.000943456	92016396	T	TCTC	iPSC	Yes
7	92965953	92672053	93440172	2.80031e-09	93041548	A	G	iPSC	Yes
7	93430172	92824431	93781077	0.00012489	93171270	C	A	iPSC	Yes
7	93490172	92571290	94595994	2.98234e-16	93302617	C	T	iPSC	No
7	95698595	95191329	96060592	4.82946e-06	95424613	T	TTTTAACTCTTCCATTTAACTCTTCCA	iPSC	Yes
7	107919165	107296907	109043730	4.28367e-08	107897172	A	G	iPSC	Yes
7	110297260	110061176	110605260	0.000162091	110437435	C	G	iPSC	Yes
7	110402732	110081332	110645285	3.15267e-06	109673380	G	C	iPSC	Yes
7	117641244	117349166	117882583	5.81529e-06	118023948	A	G	iPSC	Yes
7	119813904	119583016	120739936	3.14812e-05	119169300	A	G	iPSC	Yes
7	123435127	122725033	124102822	1.37204e-26	123354536	G	A	iPSC	No
7	124335765	124032477	124587168	4.04766e-07	124372612	T	C	iPSC	No
7	124983453	124689959	125224818	0.000634904	124998118	T	C	iPSC	Yes
7	125567975	124679909	126862675	3.6521e-41	125563872	G	A	iPSC	No
7	125718384	124851549	126702393	4.437e-08	125479578	G	A	iPSC	No
7	126172860	125084735	126651795	0.000592347	126899927	A	G	iPSC	No
7	133601327	132370667	133962714	1.51999e-06	133837716	A	G	iPSC	Yes
7	134102829	133601327	134344284	1.9919e-05	133501720	G	A	iPSC	Yes
7	135478436	135308217	135770797	0.000413728	135410679	T	C	iPSC	Yes
7	141260718	140879082	141755299	7.63523e-07	140468067	T	TA	iPSC	Yes
7	150128640	150008259	150353064	1.49222e-07	150785753	C	T	iPSC	Yes
7	155892389	155260347	156345254	9.05055e-06	156881338	T	A	iPSC	Yes
7	155892389	155632046	156445943	4.86799e-05	156879809	A	G	iPSC	Yes
7	157541203	157386989	158198781	0.000844864	158417526	G	T	iPSC	Yes
7	158157909	157458456	158786560	1.09061e-08	157943641	G	C	iPSC	Yes
8	5120753	4455393	5543107	1.2219e-07	5024147	G	C	iPSC	No
8	6461347	4878001	6784491	3.96253e-06	6184152	A	T	iPSC	Yes
8	8271279	8101223	8837670	4.79127e-07	8257906	G	C	iPSC	Yes
8	8746944	8506541	9099008	6.29517e-08	8766959	A	G	iPSC	Yes
8	12743050	12541086	13033238	1.92375e-05	12654946	C	T	iPSC	Yes
8	13053625	12582015	13577548	8.46035e-10	12834320	A	G	iPSC	No
8	13053625	12733050	13486284	2.55093e-06	12773256	A	T	iPSC	Yes
8	15478366	14677789	15759010	2.42868e-06	15265778	A	G	iPSC	Yes
8	18942567	18510197	19213318	0.000137976	18168219	C	A	iPSC	Yes
8	18942567	18610621	19113130	0.000336995	18276796	C	T	iPSC	Yes
8	18962567	18701762	19334592	7.24861e-06	18881250	A	G	iPSC	Yes
8	22183796	21753466	22514390	1.67007e-06	22107240	C	T	iPSC	No
8	22223864	21863553	22564390	7.17887e-05	22242257	T	TA	iPSC	Yes
8	24621257	24379085	25157094	1.12399e-05	24814403	C	T	iPSC	Yes
8	38850952	38550134	39445949	2.86096e-23	38668319	T	C	iPSC	No
8	39878442	38871034	40346020	4.88399e-09	39821715	A	C	iPSC	Yes
8	40139850	39395645	40751655	1.02949e-05	40151467	A	ATT	iPSC	Yes
8	42329889	42119059	42701913	0.000352976	41492351	AT	A	iPSC	Yes
8	50026099	49772153	50267070	0.000222347	49057724	A	AT	iPSC	Yes
8	50036099	49762132	50337327	3.62152e-06	50405086	A	G	iPSC	Yes
8	50096139	49638678	50337327	0.000195221	50063315	A	G	iPSC	Yes
8	55763774	55489793	56116813	2.42428e-07	55814206	A	G	iPSC	No
8	56421296	56116813	57056062	3.07949e-06	56496953	G	A	iPSC	Yes
8	56664782	56288128	57218102	1.73227e-10	56764828	T	C	iPSC	Yes
8	56965170	56785031	57187760	0.000776319	55989405	C	A	iPSC	Yes
8	58228720	57908094	58531233	7.21055e-05	57690210	A	T	iPSC	Yes
8	61275974	60821652	61568267	2.16237e-05	60457520	C	CT	iPSC	Yes
8	61899665	61648282	62145697	1.89313e-05	61915770	T	C	iPSC	Yes
8	61940487	61719091	62259291	1.08633e-05	62045711	T	C	iPSC	Yes
8	63776214	62612079	64248788	5.5085e-06	63877008	G	A	iPSC	Yes
8	70306502	69958963	70587597	4.62025e-06	70380627	A	T	iPSC	Yes
8	71846901	71640761	72087308	2.07507e-06	71577900	T	C	iPSC	Yes
8	71907226	71484877	72247511	0.000372983	70971341	T	G	iPSC	No
8	72413019	71755863	73411094	3.12388e-36	72555365	A	G	iPSC	Yes
8	72718631	71907226	73673617	0.000348767	73130333	G	A	iPSC	Yes
8	72769939	71876902	73105725	4.42395e-05	72367757	G	A	iPSC	Yes
8	75740317	75018110	76616659	1.21304e-06	75512283	C	G	iPSC	Yes
8	82997054	82351588	83290343	9.2246e-08	82854980	A	AT	iPSC	Yes
8	83148205	82846284	83341169	0.00081812	84109772	T	TA	iPSC	Yes
8	91500391	90620806	92439987	3.03848e-13	91682497	A	C	iPSC	No
8	91812517	91116937	92112755	0.000544454	90948755	GGTTT	G	iPSC	Yes
8	91842517	91136937	92389979	0.000536837	92360576	G	A	iPSC	Yes
8	99110991	98566410	99620483	2.22417e-12	99023531	A	G	iPSC	No
8	101638912	101387275	101881500	3.85588e-06	101679660	C	G	iPSC	No
8	102782219	102363207	103056959	5.96204e-06	103277847	T	C	iPSC	Yes
8	108127188	107874740	109100480	7.47115e-06	108508700	G	A	iPSC	Yes
8	113470732	112848088	114108544	9.98868e-07	113437239	T	G	iPSC	Yes
8	115562073	114779452	115920196	0.000207478	116429199	G	A	iPSC	Yes
8	121154693	120478895	121716557	9.62932e-11	120933873	T	C	iPSC	No
8	121411098	120044415	121581601	0.000914628	121877280	G	T	iPSC	Yes
8	122225112	121908277	122510988	9.0307e-08	122143957	T	C	iPSC	No
8	122813543	122552672	123054169	0.000255265	122839019	C	G	iPSC	Yes
8	122883642	122295918	123204363	7.07273e-06	122825394	C	T	iPSC	Yes
8	124226189	124026078	124507069	2.18552e-05	124582150	G	A	iPSC	Yes
8	124457059	124116106	124667351	0.000275189	124664873	G	A	iPSC	Yes
8	124637296	123353586	124932265	1.55214e-12	124416004	T	C	iPSC	No
8	124737381	123975958	124892244	0.000161379	124175421	A	G	iPSC	Yes
8	124837720	124377013	125022474	0.00053692	125041191	T	C	iPSC	Yes
8	129077941	128837464	129278835	1.05744e-05	129824396	C	G	iPSC	Yes
8	131026703	130745231	131337571	1.30036e-05	130387152	A	T	iPSC	Yes
8	131177509	130644591	131507912	3.31184e-09	131159927	A	G	iPSC	No
8	133284597	132869394	134148844	2.0668e-06	132734703	G	A	iPSC	Yes
8	133304865	132839144	133818498	0.000677335	133458857	C	G	iPSC	Yes
8	133505398	132470055	134148844	5.60023e-05	134363659	A	G	iPSC	Yes
8	138614350	137001979	139498712	4.3586e-07	138406599	G	A	iPSC	No
8	138614350	136742786	138815240	0.000895884	138318465	T	A	iPSC	Yes
9	428270	428270	910319	3.73981e-06	531396	A	G	iPSC	Yes
9	568814	245275	1000707	7.29051e-05	737637	C	G	iPSC	Yes
9	6829527	6506270	7020535	1.15985e-05	7183088	A	G	iPSC	Yes
9	6889897	6190777	7040558	0.000340016	7260390	C	T	iPSC	Yes
9	6980300	6737987	7221046	5.15367e-07	6666358	G	C	iPSC	Yes
9	14414679	14084480	14655532	0.0001388	14637052	C	T	iPSC	Yes
9	14635474	13872256	15094974	1.95633e-12	14552436	C	G	iPSC	Yes
9	14710688	14224503	15673769	2.69724e-05	14762898	C	G	iPSC	Yes
9	18790594	18232992	19074512	3.19122e-05	19182010	GT	G	iPSC	Yes
9	26612771	26116757	27216451	3.49204e-08	26633841	G	A	iPSC	Yes
9	26692992	26339337	27668907	0.000186728	27489374	T	TA	iPSC	Yes
9	26713075	26521332	26965182	0.000673452	26039144	G	A	iPSC	Yes
9	26844679	26136757	27247466	0.000773141	27352420	T	A	iPSC	Yes
9	27267951	26823747	27932803	0.000187326	27708378	C	T	iPSC	Yes
9	27267951	26460931	27702249	0.000348258	26306969	C	T	iPSC	Yes
9	27388128	27176218	27628905	0.000135154	27444314	A	G	iPSC	Yes
9	27418128	26924700	27668907	0.000935751	27708678	A	G	iPSC	Yes
9	29559272	29286329	30254446	5.12842e-08	29497550	G	A	iPSC	Yes
9	35106579	34778259	35521307	1.27193e-05	35576920	T	C	iPSC	Yes
9	38626633	38263511	38626633	2.6908e-09	38699926	G	C	iPSC	Yes
9	38666737	38293687	38666737	9.00425e-17	38681648	C	A	iPSC	No
9	71546496	71045561	71847997	4.20244e-06	71698581	C	A	iPSC	Yes
9	71576581	71206069	72196232	1.94278e-05	71476203	AT	A	iPSC	Yes
9	74581490	74251210	75346176	8.48856e-06	73908824	G	C	iPSC	Yes
9	74611642	74401396	74863712	1.75005e-05	73617271	G	A	iPSC	Yes
9	77245309	75841213	77716570	3.62455e-06	77136979	G	A	iPSC	Yes
9	77555980	77245309	77849049	8.27766e-11	77489163	A	C	iPSC	Yes
9	81807786	81113639	82266681	3.92613e-07	80943500	C	T	iPSC	Yes
9	83660438	83458649	83952979	6.8612e-05	83196326	A	T	iPSC	Yes
9	84499289	83579804	84769741	0.000225399	85248129	T	C	iPSC	Yes
9	84519312	84306366	84800043	3.73247e-06	84362400	C	T	iPSC	Yes
9	91874326	91490782	92245471	1.33434e-08	92093620	C	T	iPSC	Yes
9	94377085	93851668	95111148	1.22244e-11	94649104	G	A	iPSC	No
9	103770219	103397959	104622793	2.43939e-11	103796750	G	A	iPSC	No
9	103905360	103646502	104825571	4.75038e-05	104083253	T	C	iPSC	Yes
9	104138843	103053817	104653061	2.26725e-05	103185284	A	G	iPSC	Yes
9	104239470	104036045	104481676	0.000251535	104264540	G	A	iPSC	Yes
9	104239470	103936033	104380014	0.000756522	105227000	G	A	iPSC	Yes
9	104451635	103874835	104693514	8.68151e-06	104131048	T	C	iPSC	Yes
9	109500787	109246808	109771845	8.99157e-06	110474274	T	TG	iPSC	Yes
9	111619718	111141818	112231692	5.44092e-06	112104544	A	C	iPSC	Yes
9	112543535	112341906	112856561	6.53013e-06	112434907	G	C	iPSC	No
9	112664524	112361933	113318121	4.23697e-07	112877268	C	G	iPSC	Yes
9	116681041	116370669	117031905	9.78751e-08	115743696	C	T	iPSC	Yes
9	117918984	117567498	118524532	0.000131317	116936905	C	A	iPSC	Yes
9	117999483	117587498	118710611	2.94428e-12	118256674	G	A	iPSC	Yes
9	118069895	117668060	118383734	0.000148636	118724392	G	A	iPSC	Yes
9	118069895	117638014	118524532	0.000699154	117636362	G	A	iPSC	Yes
9	119677548	119304340	120131256	4.17966e-08	119559173	T	C	iPSC	No
9	122663194	122176273	123160503	9.55e-06	123144426	G	T	iPSC	Yes
9	123615321	123274341	124107230	5.30757e-07	123516572	G	A	iPSC	Yes
9	129251146	128950559	129562078	1.23275e-07	129307637	C	G	iPSC	Yes
9	136842141	136356209	137029071	2.7412e-06	136882838	G	A	iPSC	Yes
9	140926634	140641576	140926634	0.000164146	140591260	A	G	iPSC	Yes
10	3976219	3625385	4236366	9.86872e-06	3932059	A	AC	iPSC	Yes
10	5114512	4837504	5359060	2.53852e-06	4610613	GCA	G	iPSC	Yes
10	6551528	6120624	7371545	6.63808e-17	6671753	T	C	iPSC	No
10	7411554	7013130	7792746	1.23105e-07	7460069	A	C	iPSC	No
10	13146932	12845264	13750891	3.19822e-06	12842026	A	G	iPSC	Yes
10	14783196	14562864	15167740	0.000269378	14648752	A	C	iPSC	Yes
10	14955040	14612867	15699368	2.45385e-06	14066522	T	C	iPSC	Yes
10	14975083	14763030	15147736	0.000143853	14624968	C	T	iPSC	Yes
10	15036287	14191333	15649110	1.03497e-16	15002140	TC	T	iPSC	No
10	15147736	14251333	15468660	4.20857e-05	15011446	C	CA	iPSC	Yes
10	15157736	14914698	15539007	2.29905e-05	14981080	A	G	iPSC	Yes
10	15488796	14612867	15801172	0.000783095	15285306	C	T	iPSC	Yes
10	16832975	16462360	17335002	0.000281403	16965227	A	G	iPSC	Yes
10	17264846	16682588	17678159	4.11895e-11	17187598	G	A	iPSC	No
10	18429839	18235439	18820723	8.30963e-05	17966524	G	C	iPSC	Yes
10	18479874	17435032	19064453	5.85252e-07	18471274	A	G	iPSC	Yes
10	18529920	17505781	19003878	1.1794e-07	18389856	G	C	iPSC	Yes
10	19205217	18861062	19413973	3.9961e-06	18823420	G	C	iPSC	Yes
10	25326310	24922642	25591399	7.74617e-06	25382791	A	G	iPSC	Yes
10	28267608	27892382	28718678	4.30948e-06	27881847	C	T	iPSC	Yes
10	28327924	28052761	28798973	0.000641925	28960667	A	G	iPSC	Yes
10	28337977	28144242	28708678	9.11114e-05	28309038	G	A	iPSC	Yes
10	28408010	28112880	29090252	0.00037194	28922281	T	G	iPSC	Yes
10	30740583	30249641	32029015	5.23327e-19	30814815	G	A	iPSC	No
10	31026237	30760594	31206305	0.000297504	30300420	G	A	iPSC	Yes
10	31056251	30229641	31310503	5.01374e-06	32027789	T	A	iPSC	Yes
10	38141425	37410088	38498047	5.49516e-06	38780209	T	C	iPSC	Yes
10	53203404	52558498	53687380	8.83134e-07	53171093	C	T	iPSC	Yes
10	53749718	53295815	54382360	6.20976e-09	53643655	A	T	iPSC	No
10	54079516	53790133	54321721	5.92753e-05	53911855	C	T	iPSC	Yes
10	54089535	53749718	54331721	9.7489e-07	53794627	G	C	iPSC	Yes
10	56075938	55068472	56369843	0.000231821	55717263	GTTTTTT	G	iPSC	Yes
10	58591230	58398278	59307364	0.000156222	57919701	C	A	iPSC	Yes
10	58852832	58297598	59357521	1.60313e-10	58881950	T	A	iPSC	Yes
10	61407958	60940684	61820756	9.63642e-06	61465941	T	C	iPSC	Yes
10	61427996	60992817	61860758	7.62619e-05	61757502	C	A	iPSC	Yes
10	61448224	61092926	61630578	8.28344e-05	62433440	A	T	iPSC	Yes
10	62422673	61980794	63170097	2.22186e-05	62064226	A	C	iPSC	Yes
10	63641991	63410926	64354588	1.22689e-05	64002381	C	CT	iPSC	Yes
10	69365219	68918892	69874824	2.86865e-10	69617133	T	C	iPSC	Yes
10	82765478	82255964	84079557	2.70094e-28	82670626	C	T	iPSC	No
10	90978934	90717308	91603139	3.24559e-05	91250348	T	A	iPSC	Yes
10	90998934	90788308	91816881	0.000232232	91660125	TG	T	iPSC	Yes
10	91069211	90587122	92002733	9.36754e-05	91473115	C	CA	iPSC	Yes
10	91090445	90627206	92689405	4.43338e-07	90989509	CA	C	iPSC	Yes
10	91151001	90838308	91683143	6.99836e-05	92094538	T	C	iPSC	Yes
10	91952722	91683143	93115487	0.000178748	91963869	T	G	iPSC	Yes
10	92599394	91744106	93256468	1.44303e-22	92574989	C	T	iPSC	Yes
10	98788142	98053932	98998163	6.33825e-07	98929377	T	C	iPSC	Yes
10	101189151	101037804	101822536	1.52701e-05	101271982	C	A	iPSC	Yes
10	105782401	105442011	106142816	6.8539e-06	105376737	C	T	iPSC	Yes
10	105782401	105432011	106092816	1.45534e-05	105557073	C	T	iPSC	Yes
10	105792401	105482011	106426444	1.19698e-05	105555131	A	G	iPSC	Yes
10	106751188	106213029	107781988	1.32777e-07	106465104	G	A	iPSC	Yes
10	107209584	106062816	107600995	0.000170428	106720773	C	T	iPSC	Yes
10	107209584	106991611	108104177	0.000741736	107440374	A	C	iPSC	Yes
10	113424011	113127196	113989936	3.96817e-08	113920652	C	T	iPSC	Yes
10	113887833	113514707	114122083	1.62284e-05	114353465	C	A	iPSC	Yes
10	115867817	115587159	116158118	8.78803e-06	115441360	G	A	iPSC	Yes
10	121983535	121269812	122390453	1.17742e-06	121453904	CA	CAA	iPSC	Yes
10	122780843	122270206	123032011	1.84166e-06	122493692	G	A	iPSC	Yes
10	125379341	124612108	125669438	0.000122141	125247462	A	G	iPSC	Yes
10	130982683	130541784	131322870	7.42716e-07	131055358	TA	T	iPSC	Yes
10	131122692	130721818	131777994	7.91783e-05	130854095	C	A	iPSC	Yes
10	131282870	130601788	131848241	2.05589e-06	131364237	C	T	iPSC	Yes
11	200635	200635	345163	1.28993e-06	253958	G	A	iPSC	Yes
11	3707391	3422571	4032499	3.18258e-15	3672311	A	G	iPSC	Yes
11	4598301	3636119	5133257	4.57625e-08	4198466	C	T	iPSC	Yes
11	5083099	4769881	5368468	8.56639e-06	5202530	A	G	iPSC	Yes
11	5328155	5033052	5548365	6.26637e-06	5493695	T	A	iPSC	Yes
11	7952906	7698137	8153730	3.99403e-06	7937160	C	T	iPSC	No
11	13761146	13201945	13968272	0.000898734	13923293	G	A	iPSC	Yes
11	14583709	13514099	15245619	1.65108e-17	14429088	A	T	iPSC	No
11	18475059	18170557	18757541	5.06826e-06	18432375	T	C	iPSC	No
11	18505375	17896691	18727541	0.000433812	19492014	A	G	iPSC	Yes
11	22449759	21909880	22990598	1.67816e-12	22547366	C	G	iPSC	Yes
11	22459787	22135973	22848375	9.68727e-05	21471818	T	G	iPSC	Yes
11	23950514	23507603	24894573	4.8764e-05	23997713	C	T	iPSC	Yes
11	24202804	23819433	25988566	0.000165962	23206876	A	G	iPSC	Yes
11	24293739	23497567	25704080	4.5848e-07	24246482	A	AT	iPSC	Yes
11	24293739	24011012	25640326	0.00029655	24749839	A	G	iPSC	Yes
11	24884100	24081150	25263287	0.000189209	25696461	G	T	iPSC	Yes
11	25263287	21959999	26372106	2.96845e-19	24531208	T	C	iPSC	No
11	25263287	23375419	26160712	1.53228e-12	24534451	A	G	iPSC	Yes
11	30869514	30144607	31201806	0.000722467	30601189	A	G	iPSC	Yes
11	35450122	34875027	35796517	1.59882e-05	35526310	CT	C	iPSC	Yes
11	36860192	36606535	37427197	9.05664e-06	36759190	T	A	iPSC	Yes
11	45004119	44533006	45518495	4.38848e-05	45081858	C	A	iPSC	Yes
11	69555349	69274844	69655449	3.08434e-05	68982024	C	T	iPSC	Yes
11	74403485	74151258	74683631	6.14143e-08	74748119	G	C	iPSC	Yes
11	77738370	77498813	78300261	5.41469e-06	77838373	TA	TAA	iPSC	Yes
11	77788396	77478813	78230042	0.000184961	78636308	A	T	iPSC	Yes
11	78149771	77898655	78436162	5.38716e-05	77962453	T	A	iPSC	No
11	80617372	80346258	80877967	1.13432e-05	79969279	A	C	iPSC	Yes
11	81490931	81270284	81752317	0.00032776	82455389	T	TAC	iPSC	Yes
11	81551152	80857967	82073789	3.48025e-10	81517384	T	A	iPSC	Yes
11	83387583	83039185	83740797	9.40281e-06	83328414	C	T	iPSC	No
11	89128941	88918219	89366238	9.4494e-06	88900816	C	T	iPSC	Yes
11	90439881	90266621	90650875	0.000428482	90974760	G	A	iPSC	Yes
11	91142441	90737304	91605558	0.000581372	90725045	T	A	iPSC	Yes
11	91799400	90519881	93269001	2.90419e-29	91950775	C	A	iPSC	No
11	93168551	92850343	93459428	0.00013929	92832956	T	G	iPSC	Yes
11	93529859	92850343	93826573	7.28468e-05	93508243	A	G	iPSC	Yes
11	93529859	92919198	94422853	0.000217016	93583011	C	T	iPSC	Yes
11	98969704	98654940	100188397	2.3662e-06	99204707	A	T	iPSC	No
11	100451428	100258397	100664392	0.000150622	100375968	A	G	iPSC	Yes
11	100694630	100421428	100925301	9.47582e-06	100867198	A	G	iPSC	Yes
11	100835176	100064841	101207421	5.13794e-09	100683876	A	G	iPSC	No
11	101588365	101116742	101902844	1.1225e-06	101576901	G	A	iPSC	Yes
11	116423922	115597797	116688701	9.26806e-08	116538240	G	GTTCTGCAATATTTGCTA	iPSC	Yes
11	116568652	116413922	116830032	0.000184857	116021476	A	T	iPSC	Yes
11	121467109	120962453	121766429	1.74749e-12	121243291	C	T	iPSC	No
11	121467109	121095817	121714455	0.00045648	121486552	A	C	iPSC	Yes
11	122289423	121918018	122714189	3.11425e-12	122423839	A	G	iPSC	Yes
11	129121103	128836711	129476321	0.000751927	128687988	TATG	T	iPSC	Yes
11	129151116	128936860	129476321	0.000204866	128797257	A	G	iPSC	Yes
11	129181116	128696617	129608150	3.40711e-21	129151136	C	T	iPSC	No
11	129181116	128746699	129576651	4.69861e-08	129206881	A	T	iPSC	Yes
11	133246794	132137484	133805726	1.72437e-11	133419213	C	T	iPSC	No
11	133622474	133206794	133845913	1.94581e-05	133652191	C	T	iPSC	Yes
12	1596894	1079439	1918498	8.46819e-06	1371356	T	C	iPSC	Yes
12	2797980	2606506	2961049	0.000157436	3674831	A	G	iPSC	Yes
12	4396432	3802448	4597990	1.69724e-06	4245002	T	C	iPSC	Yes
12	5164594	4873455	6035349	4.58577e-08	5221668	C	T	iPSC	Yes
12	9238907	8513001	9410218	0.000403676	10028470	C	A	iPSC	Yes
12	10890928	10393819	11172212	8.07958e-20	11335448	AC	A	iPSC	Yes
12	12078902	11685528	12523482	8.05239e-06	12205129	G	A	iPSC	Yes
12	12121292	11551774	12463419	0.000179002	12832590	GA	G	iPSC	Yes
12	16330352	15958751	16966266	2.20362e-06	16866876	C	A	iPSC	Yes
12	16460733	16230320	16916194	0.000547575	17045991	G	C	iPSC	Yes
12	16966266	16140075	17933554	1.18324e-19	16516710	T	C	iPSC	Yes
12	18169948	17933554	19924538	4.33098e-07	18538703	A	G	iPSC	Yes
12	20586832	20145530	21248156	4.52872e-12	20601951	A	G	iPSC	No
12	20902923	20386286	21145962	7.99946e-05	20512575	TCACACA	T	iPSC	Yes
12	22364548	21896349	22669735	0.000315605	22458595	A	G	iPSC	Yes
12	22536496	22240092	23519137	0.000226737	22819523	G	C	iPSC	Yes
12	22941231	22149905	23640743	8.18428e-12	22855208	T	A	iPSC	No
12	22951231	22609072	23245911	0.00048506	23467372	A	G	iPSC	Yes
12	32381552	31808752	33045433	1.14974e-05	32091280	C	G	iPSC	Yes
12	32391867	31716304	32633696	8.85731e-05	33105193	A	G	iPSC	Yes
12	42856888	42584275	43250687	1.44551e-06	42897911	T	C	iPSC	Yes
12	45737826	44872452	46102661	3.22796e-06	45495375	C	CA	iPSC	No
12	47091466	46463811	47408304	0.000176577	47005736	T	A	iPSC	Yes
12	47203698	46372709	47530062	3.62912e-06	46773041	C	T	iPSC	Yes
12	49232234	48959013	49665387	0.0002556	49007004	G	A	iPSC	Yes
12	49313101	49061188	49625146	3.58226e-06	48432936	C	T	iPSC	Yes
12	50619795	50389237	50860638	6.13589e-05	50657641	T	A	iPSC	Yes
12	55501806	55198773	55730479	1.89179e-05	55633142	G	A	iPSC	Yes
12	59679315	58961739	60752913	1.51828e-08	59777269	C	G	iPSC	Yes
12	61023738	60692700	61258466	6.53115e-11	61204524	C	T	iPSC	Yes
12	63742552	63186011	63913709	1.2337e-06	63402290	C	T	iPSC	Yes
12	68702667	68411916	68933746	2.58388e-07	68841676	C	G	iPSC	Yes
12	69104960	68822873	69428607	7.75541e-06	69083782	G	A	iPSC	Yes
12	69689869	69356134	70421591	1.3872e-12	69738139	A	G	iPSC	Yes
12	70492893	70346905	70857173	0.000533393	70071513	A	G	iPSC	Yes
12	71693932	70210455	72145328	2.02793e-07	71150658	T	C	iPSC	Yes
12	72466933	72145328	72821595	0.000656141	72636001	A	C	iPSC	No
12	72578735	72215775	73169791	8.0562e-06	72609641	T	C	iPSC	No
12	72851763	72558678	73312320	8.81099e-06	73248723	C	T	iPSC	Yes
12	73038599	72770848	73705565	0.000842937	72963403	G	A	iPSC	Yes
12	74799355	74191897	75144099	2.83012e-08	74927282	G	T	iPSC	No
12	77102925	76932554	77850149	1.60806e-05	76357053	C	CAGAG	iPSC	Yes
12	77122925	76802443	78124542	0.000258819	76476956	G	A	iPSC	Yes
12	77172992	76812458	77453480	6.0393e-05	77578364	A	G	iPSC	Yes
12	83313265	82888567	83857310	0.000423865	82462361	A	G	iPSC	Yes
12	83333265	82777606	83857310	9.63685e-06	83331699	TA	T	iPSC	Yes
12	87479958	86702314	88249636	6.17893e-07	87378980	A	G	iPSC	Yes
12	91707712	91485786	92058712	1.59733e-05	91750321	A	C	iPSC	Yes
12	91767712	91545819	92170982	1.40947e-06	91199725	T	C	iPSC	Yes
12	91787712	91435782	92211017	0.00041127	90954762	T	C	iPSC	Yes
12	92979547	92201017	93539536	5.70139e-06	92599393	G	C	iPSC	Yes
12	93338892	92778950	93719879	5.30452e-08	93319627	G	C	iPSC	Yes
12	93408895	93134012	93649773	2.65109e-05	93356625	G	T	iPSC	Yes
12	94137282	93083210	94640107	8.17318e-15	94093394	C	A	iPSC	Yes
12	97016159	96659987	97281508	2.01981e-08	96934077	A	G	iPSC	No
12	104541503	104258155	105430255	6.19187e-07	104444899	C	CT	iPSC	Yes
12	105156162	104824755	105480359	0.000120693	104160762	G	C	iPSC	Yes
12	105257578	104308365	105976277	1.52451e-24	105153570	T	C	iPSC	No
12	105653289	105380129	105946277	0.000160523	106630904	A	G	iPSC	Yes
12	105864619	105530695	106575439	0.000166268	105445335	C	T	iPSC	Yes
12	108039184	107698208	108331778	6.50949e-08	108103354	C	T	iPSC	Yes
12	108201236	107969180	108462490	0.000373231	108046938	A	C	iPSC	Yes
12	110099725	109899214	110339860	1.9039e-05	110859697	C	A	iPSC	Yes
12	114723250	114150485	115015839	2.8759e-07	114738983	G	C	iPSC	Yes
12	124060100	123627411	124360904	3.86901e-08	124074532	G	GA	iPSC	Yes
12	124380991	124110224	124762309	7.18073e-06	123717689	A	AGC	iPSC	Yes
12	124592022	124290727	124953280	1.27541e-06	124567052	C	T	iPSC	No
13	20986474	20704625	21207543	7.26628e-05	21070946	C	T	iPSC	Yes
13	25214548	24849862	25520370	4.13967e-06	25116794	T	G	iPSC	Yes
13	25798619	25254779	26070084	8.0835e-07	25710133	T	C	iPSC	No
13	25798619	25459230	26060056	7.16056e-05	25652711	A	AT	iPSC	Yes
13	26544159	25898691	27369376	4.97383e-05	26038245	G	A	iPSC	Yes
13	29900441	29628251	30390193	2.86389e-06	30305543	A	G	iPSC	Yes
13	37293185	36788700	37943102	1.34884e-10	37352640	C	T	iPSC	No
13	37473247	37192610	37881769	2.37112e-06	37492127	T	TAA	iPSC	Yes
13	38538030	38023169	39148437	8.85372e-06	38497183	T	C	iPSC	Yes
13	39844536	39508946	40538156	5.77475e-05	39481263	G	A	iPSC	Yes
13	40125417	39278872	40681241	7.79951e-17	40063753	G	A	iPSC	No
13	41499559	41156040	41792375	7.00886e-06	41002641	C	T	iPSC	Yes
13	41962885	41661494	42250529	2.78012e-07	41952050	A	ACAT	iPSC	Yes
13	43337229	42978699	43854457	0.000122017	43435538	G	A	iPSC	Yes
13	43682076	43064333	44564662	4.22818e-14	43597706	C	T	iPSC	No
13	44014974	43712143	44389149	0.000458107	43990836	G	A	iPSC	Yes
13	44358596	43064333	44564662	9.48357e-06	43597865	A	G	iPSC	No
13	44686018	44389149	44956851	2.86307e-05	44720217	G	T	iPSC	Yes
13	44746386	44460029	44956851	5.16554e-06	43935405	T	C	iPSC	Yes
13	47183268	46511163	47504257	6.91965e-06	47152942	C	T	iPSC	Yes
13	48142877	47746120	49125057	2.84211e-08	48587083	C	T	iPSC	No
13	50238796	49854198	50430145	1.41851e-05	50266202	C	T	iPSC	Yes
13	50500677	50329114	50826010	0.000515422	50100389	C	T	iPSC	Yes
13	51058254	50590722	51322386	0.000769132	50418804	T	A	iPSC	Yes
13	59755858	59311989	60857284	1.12485e-05	60298093	T	TAAA	iPSC	Yes
13	61850838	61519067	62716004	4.34037e-06	61680631	C	T	iPSC	No
13	65283610	64721047	66004958	1.14309e-10	65334500	A	T	iPSC	Yes
13	65453762	65083305	65764134	0.00016179	64767099	G	C	iPSC	Yes
13	65593870	65363618	65934934	0.000589497	65702535	A	T	iPSC	Yes
13	69117265	68865064	69688291	1.81923e-06	69623415	C	T	iPSC	Yes
13	70149997	68986895	70433486	1.74061e-05	71095217	G	C	iPSC	Yes
13	73735588	73274061	73985923	8.56694e-06	74550300	T	C	iPSC	Yes
13	78473618	77996567	79111287	3.10176e-07	78067058	G	T	iPSC	Yes
13	84525816	83852455	85102558	7.08801e-06	84291344	GTA	G	iPSC	Yes
13	84710139	83360660	85324025	9.57419e-15	84623807	G	GT	iPSC	No
13	85252723	84104691	85634204	1.07294e-06	85051196	T	TA	iPSC	Yes
13	86151098	85122679	88634574	1.01975e-69	86240886	T	C	iPSC	Yes
13	86241675	85182711	86727151	0.000194262	86937844	G	C	iPSC	Yes
13	88352303	88121159	88825461	1.29483e-05	88122974	T	TA	iPSC	Yes
13	88392681	88090853	88877314	0.000617782	88113235	G	GAA	iPSC	Yes
13	90749867	90469606	91011575	1.25901e-05	90438152	A	G	iPSC	Yes
13	90930904	90409548	91232414	1.44532e-05	90744516	A	T	iPSC	Yes
13	90930904	90599751	91252430	0.000127308	90990962	C	T	iPSC	Yes
13	96183455	95972509	96374476	8.3479e-05	96304666	C	T	iPSC	Yes
13	97367981	97157444	97658767	2.69561e-05	97035717	G	C	iPSC	Yes
13	100444643	100203976	100916526	6.92572e-06	100650513	C	CT	iPSC	Yes
13	104455944	104174763	105511488	2.29633e-06	105449334	T	C	iPSC	Yes
13	104616606	104335166	104948329	9.24339e-05	104353780	G	T	iPSC	Yes
13	104898260	103781909	105915389	2.34659e-20	104831984	A	T	iPSC	No
13	108539853	108106712	108916996	4.58624e-05	108104452	C	CCCT	iPSC	Yes
13	108539853	108227696	109137539	0.000210048	109493331	C	T	iPSC	Yes
13	108614168	108307881	108834192	5.14098e-06	108797836	C	T	iPSC	Yes
13	108654168	108418336	108927009	2.9359e-05	108471177	G	A	iPSC	Yes
13	109816380	109393850	110139104	1.06601e-05	109960672	T	C	iPSC	Yes
14	22887423	22494796	23225579	1.71926e-27	23019164	C	T	iPSC	No
14	22947427	22595120	23205378	2.77377e-05	23017765	C	T	iPSC	Yes
14	23067529	22695120	23265668	0.000105017	23004710	G	T	iPSC	Yes
14	36720595	36349616	37053684	4.79365e-06	36715526	C	A	iPSC	Yes
14	39284401	38688650	40267289	3.47664e-08	39996340	C	T	iPSC	Yes
14	40207289	39374426	40387908	1.0877e-05	40751620	C	CG	iPSC	Yes
14	42224222	41501792	42639001	1.33949e-06	42203303	A	G	iPSC	Yes
14	44700221	44039818	45247291	1.07006e-07	44668017	T	TTA	iPSC	Yes
14	48998388	47926270	49868535	2.90838e-10	48733209	T	G	iPSC	Yes
14	51781155	51206002	52092637	4.13412e-08	51622444	C	T	iPSC	Yes
14	54400884	54097738	54695408	3.40865e-06	53927348	G	A	iPSC	Yes
14	54450930	54087736	54748133	7.16689e-05	54116593	A	G	iPSC	Yes
14	54554351	53753724	54868583	7.37326e-06	54805719	G	A	iPSC	Yes
14	55632877	55289051	56024199	1.67277e-08	55668170	G	T	iPSC	No
14	56744835	55953984	56960971	1.00408e-05	56579162	A	G	iPSC	Yes
14	57010971	56784835	57977838	1.2965e-05	56695317	C	T	iPSC	Yes
14	59162064	58930858	59905239	0.00022348	59077925	C	T	iPSC	Yes
14	61970121	61639727	62261454	2.1525e-05	61944567	C	T	iPSC	Yes
14	61970121	61789914	62271454	0.000875826	62475111	A	G	iPSC	Yes
14	65898263	65557754	66251346	1.05336e-05	66483404	A	G	iPSC	Yes
14	65908272	65647841	66444598	8.28475e-05	66395233	T	C	iPSC	Yes
14	78332860	77951067	78944589	3.04081e-21	78271094	C	T	iPSC	Yes
14	83888476	83605554	84211933	1.32552e-06	83685537	T	A	iPSC	Yes
14	88082477	87726276	88323939	5.90477e-06	88632321	T	C	iPSC	Yes
14	89160998	88826117	89411884	1.45982e-05	89331966	C	T	iPSC	No
14	95229556	94998145	95881595	7.02091e-06	95711960	GGTGA	G	iPSC	Yes
14	96232196	95931668	96993967	1.43087e-08	96471601	T	C	iPSC	Yes
14	97918569	97616440	98429615	7.87333e-08	97889264	C	T	iPSC	Yes
14	104614149	104453891	104796129	8.17429e-05	104054819	A	T	iPSC	Yes
15	29444913	29224228	30349914	6.03401e-08	29979745	C	A	iPSC	Yes
15	35421538	34091697	36118326	0.00028867	35138468	CT	C	iPSC	Yes
15	38558914	38106527	38960720	2.58698e-05	37566278	C	CGG	iPSC	Yes
15	39103870	37784077	39457963	1.35767e-05	38869666	G	A	iPSC	Yes
15	39347963	38416729	39936214	5.74266e-07	39695030	C	A	iPSC	Yes
15	47916176	47184379	48436795	8.06591e-11	47996915	C	CA	iPSC	Yes
15	48657464	47966176	49178599	3.37242e-15	48572635	A	G	iPSC	No
15	50561908	50210013	51213754	2.44405e-08	50648339	T	C	iPSC	Yes
15	50561908	50360979	50792127	0.000503618	50303318	G	T	iPSC	Yes
15	51183587	47896176	52735921	1.6355e-07	51144014	C	T	iPSC	Yes
15	52274341	51819072	52565103	1.21807e-07	52159217	G	A	iPSC	Yes
15	52274341	51869373	52635880	0.000774775	52965468	C	T	iPSC	Yes
15	55512212	55179881	55834855	3.22109e-06	55728584	T	A	iPSC	Yes
15	63385227	63174786	63627060	8.18083e-06	63625091	C	T	iPSC	Yes
15	64280351	64089362	64491368	0.000318355	64209562	CA	C	iPSC	Yes
15	64330359	63827172	64551428	4.89178e-05	64031393	T	A	iPSC	Yes
15	64430863	63969134	64656609	1.23276e-08	63827136	T	TTTAC	iPSC	Yes
15	66000968	65729981	66192256	0.000189684	66517786	C	T	iPSC	Yes
15	66071719	65780141	66322293	1.65038e-09	65995082	C	G	iPSC	Yes
15	71731832	71362770	71953354	0.000203372	71918027	G	T	iPSC	Yes
15	81643499	81360205	81934651	1.62341e-05	81490588	A	C	iPSC	Yes
15	81981145	81411411	82353476	5.51381e-06	82062706	G	T	iPSC	Yes
15	82061083	81684111	82373476	2.16672e-05	82358300	G	C	iPSC	Yes
15	96916910	95604564	97898628	1.09256e-05	95925223	A	G	iPSC	Yes
15	98075952	97662635	98336189	3.65726e-06	97835475	G	A	iPSC	Yes
15	101494286	100924334	102067498	4.28099e-07	101613562	C	T	iPSC	Yes
16	118797	118797	274947	0.000359543	1065270	A	G	iPSC	Yes
16	7548293	5714437	8040648	0.000122672	7614455	A	C	iPSC	Yes
16	7678338	6847948	8020648	0.000599307	7260573	G	A	iPSC	Yes
16	7869908	6907948	8174513	4.89868e-14	7813172	C	T	iPSC	No
16	9622318	9369705	10222479	6.15164e-06	9154424	A	G	iPSC	Yes
16	11628530	10666101	11929032	2.03849e-07	11549460	G	A	iPSC	No
16	11778713	11457594	12099394	0.000300927	11893920	G	T	iPSC	Yes
16	16096606	15856179	16276791	3.05765e-07	16136229	T	C	iPSC	Yes
16	17204470	16952782	17605036	4.61171e-06	17177321	G	A	iPSC	Yes
16	19918999	19648832	20431414	0.000502779	20309019	C	T	iPSC	Yes
16	20709573	20401041	20983387	3.07393e-09	20636338	C	T	iPSC	Yes
16	31690713	31278981	31937693	7.58108e-10	31529431	AATAG	A	iPSC	No
16	53530091	53164037	53791650	1.50326e-07	53412208	A	G	iPSC	Yes
16	62502392	60818754	63294472	9.9091e-07	61534843	G	C	iPSC	Yes
16	72871884	72491961	73202215	6.22873e-05	72012402	G	A	iPSC	Yes
16	77161978	76880718	77542541	3.29592e-06	77224827	C	T	iPSC	Yes
16	77302186	77001914	77683293	3.22381e-05	77021440	A	G	iPSC	Yes
16	77713396	77412295	78113808	0.000282046	78526745	T	C	iPSC	Yes
16	78083804	77121944	78444111	1.4098e-06	78018976	C	A	iPSC	Yes
16	78214050	77292098	78744489	0.000186842	78186262	C	A	iPSC	Yes
16	78264053	77211978	78674489	4.27638e-05	77925925	T	C	iPSC	Yes
16	80513009	80240952	80825785	0.000168101	80187329	T	C	iPSC	Yes
17	7392652	7131723	7623707	0.000308546	7956425	C	T	iPSC	Yes
17	11122739	10820970	11714822	2.51569e-06	10632972	A	G	iPSC	Yes
17	19185768	18868477	19610258	1.62382e-06	19198686	C	T	iPSC	Yes
17	26032919	25780482	26350075	3.18062e-05	26204098	G	T	iPSC	Yes
17	30868936	29967234	31261601	1.11487e-05	31199422	C	A	iPSC	Yes
17	33635611	33371672	33900571	1.82226e-06	33691903	G	T	iPSC	Yes
17	57048556	56625938	57239349	9.5988e-05	56520595	T	C	iPSC	Yes
17	61717084	61255434	62344551	7.7879e-08	61639694	T	A	iPSC	Yes
17	64194338	63813282	64611418	5.98642e-06	64311249	T	C	iPSC	Yes
17	64214405	63833447	64425688	0.000632302	64445950	C	T	iPSC	Yes
17	67691410	67204994	68014515	3.8988e-07	67629324	T	C	iPSC	Yes
17	76828524	76618291	77019002	7.71816e-06	76752111	T	C	iPSC	Yes
17	78853940	77997552	79607104	6.56877e-05	78842999	G	T	iPSC	Yes
18	6671472	6369746	6953405	1.95446e-05	6739644	T	TTCTC	iPSC	Yes
18	24463020	24151024	24930210	2.93533e-09	24476369	G	C	iPSC	Yes
18	24503203	24281150	24765848	0.000108039	24842841	C	T	iPSC	Yes
18	26625401	26293146	27139384	2.18987e-09	26697522	AGCAGTCTAGAGCAGCAGTG	A	iPSC	Yes
18	32032589	31260166	32349314	2.37049e-06	31888944	A	C	iPSC	Yes
18	32062775	31646496	32409344	0.000175028	32235100	A	G	iPSC	Yes
18	32102833	31676496	32419344	0.000277871	32862462	ATTTAT	A	iPSC	Yes
18	32743831	32287831	33129621	3.20574e-05	32577017	G	A	iPSC	Yes
18	37089059	36135385	38234900	6.75594e-05	36218878	A	T	iPSC	Yes
18	37914384	35511726	38394965	9.75252e-08	37382338	ATG	A	iPSC	Yes
18	37914384	35644450	38518303	0.000616624	37781299	G	A	iPSC	Yes
18	41649158	41314478	41932340	4.26982e-13	41608948	G	A	iPSC	No
18	43029495	42678164	43686006	1.77577e-14	43342133	G	A	iPSC	Yes
18	43161113	42919225	43424759	0.000495642	43132127	A	C	iPSC	Yes
18	43231181	42869190	43535055	1.05663e-06	42715907	T	A	iPSC	Yes
18	44813762	44368005	45157405	2.70927e-07	44522037	G	A	iPSC	Yes
18	51526212	51102780	52046790	3.27421e-07	51819750	C	T	iPSC	Yes
18	56283177	56081667	56504097	7.39676e-06	56279025	G	T	iPSC	Yes
18	64424277	64200613	65460609	7.0175e-06	64459345	C	CA	iPSC	Yes
18	65158665	64876721	66025123	3.00959e-06	65262054	C	CT	iPSC	Yes
18	65279591	64917160	65762169	0.000110878	65834675	T	C	iPSC	Yes
18	65822672	65058153	66196253	1.08128e-05	65311848	T	TA	iPSC	Yes
18	66025123	65732122	66260096	2.73932e-06	65878008	A	T	iPSC	Yes
18	66045123	65712122	66330255	1.52327e-05	65956695	G	T	iPSC	Yes
18	66260096	65914508	66685939	4.90869e-07	65511849	A	T	iPSC	Yes
18	66695939	66095137	67867404	3.29774e-17	66604043	C	T	iPSC	No
18	72164033	71671547	72494806	9.34416e-07	71930203	G	A	iPSC	Yes
18	75176877	74811843	75549791	6.7287e-06	74986796	T	C	iPSC	No
18	76815628	76428043	77667192	1.30575e-06	76765837	G	T	iPSC	Yes
18	76825628	76488184	77039854	8.9116e-05	75970721	G	A	iPSC	Yes
19	9199188	8917557	9993914	8.92575e-08	9185577	C	T	iPSC	Yes
19	13637786	13286700	13849907	0.000943534	14622298	C	A	iPSC	Yes
19	13708171	13356949	13950060	6.62583e-07	13624471	CAAAAAAAAAAAAA	C	iPSC	Yes
19	15798817	15523988	15994009	3.54157e-05	15664653	C	T	iPSC	Yes
19	15809128	15533988	15963847	4.64608e-05	15669229	C	T	iPSC	Yes
19	15933847	15523988	16256196	1.08151e-07	15958920	C	T	iPSC	Yes
19	16506639	16065671	17328576	2.04214e-06	16395596	A	G	iPSC	Yes
19	17870175	17408707	18522596	1.17667e-05	18305824	C	T	iPSC	Yes
19	20497799	20210991	20972245	1.25571e-07	20301974	A	G	iPSC	Yes
19	21650877	20891305	22706238	7.83379e-05	22311523	CAA	CA	iPSC	Yes
19	29055463	27989872	29936901	6.6595e-46	29218970	T	C	iPSC	No
19	29055463	27989872	29886712	3.35366e-25	29218354	C	A	iPSC	No
19	29785841	29591238	30362520	4.23158e-05	29807306	T	C	iPSC	Yes
19	31492580	31252057	32564631	0.000222293	30626963	G	T	iPSC	Yes
19	31682725	31252057	32033472	0.000601316	30728682	CT	C	iPSC	Yes
19	31842792	31312501	32614647	3.61698e-16	31913313	T	C	iPSC	No
19	37874084	36857571	38512804	3.25395e-08	38404795	G	T	iPSC	Yes
19	40138084	39906277	40774551	0.000187565	40356529	C	T	iPSC	Yes
19	40242234	40006454	40734439	1.63113e-07	40173502	G	A	iPSC	No
19	40252247	39906277	40589110	1.91919e-05	40966890	A	G	iPSC	Yes
19	40302464	39744581	40569073	3.24147e-05	39984637	C	T	iPSC	Yes
19	40435194	40117300	40744439	0.000251275	40110731	G	T	iPSC	Yes
19	40526507	39542707	40954817	9.16248e-06	40594660	C	T	iPSC	Yes
19	41257737	40995020	42049704	1.05659e-05	41226415	G	C	iPSC	Yes
19	41867613	41542765	42352067	2.76275e-06	41011550	C	G	iPSC	Yes
20	7856139	7262674	8309990	9.58644e-06	8074374	C	CG	iPSC	Yes
20	9118831	8179620	9793266	7.51124e-05	8991556	T	A	iPSC	Yes
20	11210481	10658805	12260332	2.78704e-11	11510559	G	A	iPSC	Yes
20	13385837	12793401	14373507	4.75671e-14	13340958	G	A	iPSC	No
20	15480718	15179041	16162367	1.1115e-05	14492299	C	T	iPSC	Yes
20	16574946	16383730	16775637	0.000105743	16076697	C	T	iPSC	Yes
20	16615004	16092367	16956576	1.71219e-08	16511265	G	A	iPSC	Yes
20	16695066	16473740	16886138	0.000388741	16790505	C	T	iPSC	Yes
20	16745066	16544922	16946575	0.00017219	17296487	C	T	iPSC	Yes
20	19164527	18714074	20354775	1.04333e-14	19176481	T	A	iPSC	Yes
20	19668472	19385657	19881576	0.000146264	20222978	A	G	iPSC	Yes
20	30031423	29877049	30262825	2.14676e-06	30048659	T	A	iPSC	Yes
20	37293877	37062047	37855916	1.50321e-05	37197401	A	G	iPSC	No
20	38233603	37925930	39174692	9.62874e-05	39124041	T	C	iPSC	Yes
20	38293603	38039964	39184711	0.000922199	38129002	G	A	iPSC	Yes
20	38405881	38029964	39104485	0.000261924	38420405	TA	T	iPSC	Yes
20	38570423	37895916	39449079	8.13439e-16	38899649	C	T	iPSC	Yes
20	38600524	38090000	39144581	0.000388999	38493058	T	C	iPSC	Yes
20	39004372	38152627	39234807	0.000388516	39411364	GGA	G	iPSC	Yes
20	39973469	39679887	40235791	1.53294e-07	40035965	G	C	iPSC	Yes
20	39993473	39709914	40235791	0.000219866	40713798	A	T	iPSC	Yes
20	48756462	48555989	49377889	3.62438e-06	48681062	C	T	iPSC	Yes
20	48756462	48515028	48966854	0.000114578	49737002	T	C	iPSC	Yes
20	49237161	48836832	49538691	1.1893e-05	49262156	T	C	iPSC	Yes
20	60992032	60650322	61082092	8.90185e-05	60212695	G	A	iPSC	Yes
20	61012032	60771294	61402579	8.06956e-06	60368927	G	A	iPSC	Yes
20	62909384	62734019	62909384	4.72636e-05	62843515	A	G	iPSC	Yes
21	19129965	18886430	19793055	0.000176418	18875834	CA	C	iPSC	Yes
21	19220174	18731882	19793055	4.71589e-06	19191735	G	T	iPSC	Yes
21	19291243	18711871	20361710	3.16014e-05	19156989	T	A	iPSC	Yes
21	28835915	28323895	29189598	4.29303e-06	28826340	G	C	iPSC	Yes
21	28916306	28534465	29506348	8.09888e-05	29413721	G	A	iPSC	Yes
21	29827429	29446324	30201331	2.32885e-08	29930319	C	A	iPSC	Yes
21	29827429	29586932	30825836	5.91279e-07	30339120	C	A	iPSC	No
21	30241595	29586932	30825836	2.71287e-08	30330451	G	A	iPSC	No
21	34639543	34449033	34820856	3.01737e-06	35604316	G	A	iPSC	Yes
21	38380962	38170699	38674184	8.05794e-06	38445615	GGCT	G	iPSC	Yes
21	39055500	38502400	39579138	2.69039e-11	38963945	G	A	iPSC	No
21	39095611	38864708	39297023	0.000468509	39255727	A	G	iPSC	Yes
21	39538309	39196959	40392317	1.87388e-05	38580550	G	A	iPSC	Yes
21	39739603	39237023	40763317	1.18994e-34	39861730	T	C	iPSC	No
21	40070262	39619382	40332096	0.000821971	39646936	C	A	iPSC	Yes
21	41376297	40462486	41818502	3.76828e-19	40911324	C	T	iPSC	No
21	42694280	42279521	42945016	1.14723e-08	42819974	C	T	iPSC	Yes
21	48063324	47883187	48063324	0.000357879	47603413	A	G	iPSC	Yes
22	20041176	19630680	20241786	9.07935e-06	21001074	C	T	iPSC	Yes
22	22504896	22323993	22735885	5.00723e-06	22501833	C	A	iPSC	Yes
22	23695500	23080933	24036340	1.54655e-06	23860874	G	A	iPSC	Yes
22	23755891	23465312	23921807	0.000293925	24629596	C	T	iPSC	Yes
22	24681010	24478920	24825746	0.000448115	25232862	C	T	iPSC	Yes
22	24714103	24438576	24926285	6.05938e-06	25283602	G	A	iPSC	Yes
22	26056737	25605879	26357231	1.57238e-09	25853368	T	C	iPSC	Yes
22	31647440	31393309	31877626	6.11417e-06	32054266	T	G	iPSC	Yes
22	32634510	32400631	33011407	4.77299e-06	32456053	C	CAT	iPSC	Yes
22	45144153	44953845	45676084	3.60601e-06	45586517	T	G	iPSC	Yes
22	50994017	50631937	50994017	8.66536e-06	51030749	A	G	iPSC	Yes
