# Supplementary material for: The genetic architecture of DNA replication timing in human pluripotent stem cells
Source: Nat Commun. 2021 Nov 19;12:6746. doi: 10.1038/s41467-021-27115-9 (PMC8604924; doi:10.1038/s41467-021-27115-9)
Supplement: Supplementary file 4 — Supplementary Data 2 [file 41467_2021_27115_MOESM4_ESM.txt]

rtQTL_name	CAVIAR_variants
7.125770233-1	7_125558008_C/G 7_125559082_AT/A 7_125559087_T/A 7_125560073_T/C 7_125560487_TC/T 7_125561961_A/G 7_125562191_T/C 7_125563735_T/G 7_125563872_G/A 7_125563942_C/T 7_125564088_C/G 7_125638723_A/ATAGT 7_125639857_T/G 7_125640231_C/T 7_125640940_T/C 7_125641890_C/T
11.93178728-1	11_93023382_G/A 11_93141580_A/C 11_93147054_T/C 11_93148423_T/C 11_93150181_T/A 11_93150300_T/C 11_93150392_C/G 11_93150394_A/G 11_93150836_G/T 11_93151145_C/T 11_93151302_A/C 11_93151374_A/G 11_93160686_G/C 11_93160926_A/G 11_93160974_G/C 11_93161528_G/A 11_93161583_G/A 11_93161837_A/G 11_93163137_C/A 11_93163799_T/C 11_93182178_G/GGT
1.239270037-1	1_239267633_C/G 1_239267639_C/T 1_239267932_A/G 1_239270089_TGCC/T 1_239270094_T/TTCACAAGCGGATCCCAGCAAG 1_239274117_C/A
8.38794431-1	8_38657695_C/T 8_38664174_G/A 8_38668319_T/C 8_38684427_G/T 8_38685298_A/G 8_38690457_G/A 8_38691139_A/G 8_38737203_G/A
19.28892837-1	19_29218292_G/A 19_29218294_G/A 19_29218429_G/T 19_29218465_G/T 19_29218679_G/A 19_29218682_C/T 19_29218970_T/C 19_29218974_TG/T 19_29219442_T/G 19_29219515_C/G 19_29230268_G/A 19_29254582_GA/G
10.82740470-1	10_82659156_T/TTA 10_82664872_T/G 10_82665636_C/T 10_82666604_C/T 10_82668118_C/T 10_82668259_C/T 10_82669271_C/G 10_82671815_T/A 10_82672994_T/A
1.195830572-1	1_195810395_T/G 1_195810397_G/T 1_195810405_G/C
21.39907738-1	21_39859190_A/G 21_39861730_T/C 21_39861803_G/T 21_39863285_T/A 21_39863887_CTGCCTATGGGATTTTTCCCAGAAGAGTAGATAACATAAAGTAACCAGCGATAATAATTTTCATTATCCAATTATTTCATGTGTCTCCATAACACTTAATACATCA/C 21_39864014_A/C
3.29300582-1	3_29374863_C/T 3_29377989_C/T 3_29387631_G/A 3_29389808_A/C 3_29390570_T/C 3_29390872_G/T 3_29391683_T/C 3_29392519_A/G 3_29395979_G/A 3_29397894_T/C 3_29403260_A/G
10.6549432-1	10_6651563_G/A 10_6671753_T/C 10_6726381_TAAAC/TAAACAAAC
19.40250372-1	19_40173502_G/A 19_40174236_A/G 19_40179259_G/A 19_40179294_C/T 19_40179861_C/T 19_40180083_G/T 19_40181922_C/T 19_40181926_G/A 19_40184328_G/A 19_40184769_C/T 19_40186054_T/A 19_40186331_T/C 19_40186517_C/T 19_40188545_TG/T 19_40190926_T/A 19_40192792_AC/A 19_40192817_C/T 19_40197924_C/T 19_40199914_G/C 19_40200380_T/G 19_40200508_C/T 19_40202416_C/T 19_40207047_G/T 19_40207049_T/G 19_40213503_T…
2.166312756-1	2_166560046_C/T 2_166560451_A/AAG 2_166561432_T/C 2_166561945_T/C 2_166566214_C/A 2_166567403_A/G 2_166568023_T/C 2_166572906_C/A 2_166575483_T/C 2_166576956_T/C 2_166577489_G/A 2_166577874_A/C 2_166578114_G/T 2_166582031_T/A 2_166583141_T/C 2_166585566_A/G
2.23016574-1	2_23193031_G/C 2_23193157_AAG/A 2_23193248_T/G 2_23193249_T/G 2_23193266_G/C 2_23193931_A/G 2_23195139_A/T 2_23196240_A/C 2_23196362_A/G
2.75468443-1	2_75443750_C/G 2_75444951_C/T 2_75445544_G/A 2_75446159_T/G 2_75446340_G/A 2_75446482_G/A
7.123517380-1	7_123405305_CAG/CAGAG 7_123420926_T/C 7_123421378_G/A 7_123421662_G/A 7_123422127_T/TATG 7_123422444_T/A 7_123422445_A/T 7_123426949_A/G 7_123427568_G/A 7_123430012_A/G 7_123430316_A/G 7_123432207_GA/G 7_123432329_G/A
8.138511992-1	8_138420846_G/A 8_138420975_C/T 8_138421434_A/C 8_138421709_A/G 8_138421806_T/C 8_138421846_A/C 8_138422150_C/A 8_138422191_A/G 8_138423766_C/T 8_138423844_AG/A 8_138423852_T/C 8_138423916_T/C 8_138423917_G/A 8_138423931_C/A 8_138424394_A/C 8_138424821_T/G 8_138425050_A/G 8_138452854_T/A
14.47598846-1	14_47567660_A/C 14_47568119_C/T 14_47569042_A/G 14_47569068_G/A 14_47570237_T/C 14_47572605_A/G 14_47573116_T/C 14_47573282_T/C 14_47573454_C/T 14_47575600_C/G 14_47575722_C/T 14_47575731_T/C 14_47575734_G/A 14_47575824_G/T 14_47576231_T/G 14_47576983_G/C 14_47586496_T/C
6.24927033-1	6_24955926_C/CA 6_24958612_G/A 6_24976191_C/T 6_24979164_T/A 6_24980611_C/G 6_24981223_T/C
14.22895198-1	14_23019164_C/T 14_23019209_A/T 14_23020257_G/A 14_23020360_C/T
6.47462950-1	6_47397153_A/G 6_47397179_C/T 6_47397427_C/A 6_47397625_T/C 6_47397746_G/A 6_47399925_A/AAAAC 6_47400463_C/T 6_47400802_G/A 6_47415264_G/A
19.31931018-1	19_31891006_A/G 19_31899871_T/C 19_31905568_G/A 19_31918743_G/A 19_31921618_T/G
16.7746359-1	16_7781460_C/T 16_7781985_G/A 16_7782009_G/A 16_7792414_G/T 16_7794230_T/G 16_7814616_A/G 16_7814774_C/T 16_7815386_A/T 16_7816242_A/C
2.238532659-1	2_238518545_A/G 2_238518766_A/C 2_238519374_C/T 2_238519925_G/A 2_238519982_A/G 2_238520047_T/C 2_238520351_G/A 2_238520364_G/A 2_238520459_C/T 2_238520578_A/T 2_238520612_T/C 2_238520680_T/A 2_238520686_C/A 2_238520690_C/A 2_238520707_G/A 2_238520709_C/T 2_238520712_C/T 2_238520946_CAGATGGCCAGTTCCTGCCTTAACTGATGACATTCCACCACAAAAGAAGTGA/C 2_238520954_CA/C 2_238520956_GTTCCTGCCTTAACTGATGACATTCCACCAC…
1.91598327-1	1_91589349_A/G 1_91594490_T/A 1_91596812_G/A 1_91614433_G/A 1_91615799_T/C 1_91620228_G/A 1_91622589_G/A 1_91622835_T/C
8.12907145-1	8_12790077_C/A 8_12794373_A/T 8_12794947_A/G 8_12795747_A/G 8_12822253_TTTTG/T 8_12834194_C/T 8_12834320_A/G
5.179805664-1	5_179715869_A/C 5_179717643_T/A 5_179727308_G/A 5_179741374_C/A
7.49507837-1	7_49483307_G/A 7_49485874_T/C 7_49486765_C/A 7_49488205_C/A 7_49489126_C/A 7_49493539_G/A 7_49493579_A/C 7_49494283_C/G 7_49494474_T/C 7_49494517_T/C 7_49497541_C/T 7_49507651_A/G 7_49508040_T/A 7_49509028_G/A 7_49509886_G/A 7_49510695_TTGTC/T 7_49511430_A/G 7_49515838_A/G 7_49517951_G/A 7_49520454_A/G 7_49521303_G/A 7_49526734_T/C 7_49528088_G/A 7_49528108_C/T 7_49529824_A/C 7_49530207_A/T 7_495…
11.129160561-1_1	11_129129103_G/A 11_129162711_A/G 11_129162712_C/G 11_129168078_A/C 11_129171335_T/TA 11_129172175_T/A 11_129175013_T/C 11_129175399_C/T 11_129177537_T/C
1.244422533-1	1_244518298_G/A 1_244518523_A/C 1_244518706_G/C 1_244518909_C/T 1_244519257_T/A 1_244519305_C/A 1_244520788_A/G 1_244521421_A/G 1_244521595_ATATT/A 1_244521678_G/A 1_244521738_T/C 1_244521864_C/G 1_244521878_C/G 1_244521884_C/CA 1_244522070_C/A 1_244528334_C/T 1_244532816_T/C
12.105187211-1	12_105143135_A/G 12_105145172_T/G 12_105159761_T/C 12_105161107_G/C 12_105162463_T/G 12_105165844_T/C 12_105174707_G/A 12_105175185_G/A 12_105178441_C/T 12_105180145_G/A 12_105200592_G/A 12_105202665_T/C 12_105203528_T/C 12_105213000_C/G 12_105213204_C/T 12_105220681_T/A 12_105221974_C/T 12_105223578_T/C 12_105245316_C/A 12_105250337_G/A 12_105251833_C/T 12_105253927_G/A 12_105259244_A/C 12_10527…
11.92378048-1	11_91946830_A/C 11_91949784_C/T 11_91950978_G/A 11_91952824_G/C 11_91954243_CT/C 11_91954750_T/C 11_91958476_G/T 11_91958987_A/G 11_91960274_G/C 11_91960472_C/T 11_91960918_CT/C 11_91961919_G/A 11_91962519_G/GAGTAAATA 11_91963632_AT/A 11_91963874_T/C 11_91963891_G/A 11_91964185_C/G 11_91964971_GT/G 11_91965382_G/A 11_91967999_T/C 11_91970232_C/T 11_91970720_C/T 11_91972971_T/C 11_91973528_T/G
1.229502565-1	1_229549517_A/G 1_229550597_A/G 1_229551421_A/G 1_229551720_T/C 1_229551772_T/C 1_229552182_T/C 1_229552183_G/A 1_229552191_T/C 1_229552192_G/A 1_229552870_G/A 1_229552874_T/C 1_229552959_C/CT 1_229553196_A/G 1_229554081_T/C 1_229554082_A/G 1_229554100_C/G 1_229554117_A/T 1_229554402_A/ACGG 1_229554403_C/A 1_229554404_G/T
13.87046547-1	13_87007869_G/GT 13_87010920_TC/T 13_87011001_C/G 13_87014221_G/C 13_87015782_C/T 13_87016077_A/C 13_87016352_G/C 13_87016535_G/C 13_87016970_T/A
9.38755651-1	9_38681273_A/G 9_38681464_A/C 9_38681467_T/G 9_38681513_C/G 9_38681547_G/A 9_38681646_A/AC 9_38681648_C/A 9_38681761_T/C 9_38681793_T/C 9_38682100_G/A 9_38682828_C/T 9_38682904_A/T 9_38682933_G/A 9_38685800_C/T 9_38689292_C/CA
2.37664351-1	2_37606322_G/A 2_37606628_G/A 2_37607286_T/C 2_37608421_T/C 2_37609102_T/C 2_37610507_C/T 2_37611032_TG/T 2_37611065_A/G 2_37611281_C/T 2_37611761_T/G 2_37611931_G/A 2_37612090_A/G 2_37612187_G/A 2_37612529_C/T 2_37613100_C/A 2_37613258_G/C 2_37613721_C/T 2_37614548_T/C 2_37614653_C/G 2_37616040_G/A 2_37616041_T/C 2_37616104_T/G 2_37649134_T/C 2_37649362_A/G 2_37660116_T/C
10.81866192-1	10_81266063_T/A 10_81342290_T/C 10_81352458_G/GT 10_81369328_C/T 10_81552028_C/G 10_81583402_C/T 10_81583558_C/T 10_81583677_T/C 10_81583756_G/T 10_81584211_T/C 10_81584413_C/CTGTT 10_81584618_C/T 10_81584864_A/C 10_81585892_A/G 10_81585917_C/G 10_81586763_GTCGCCTCGCC/G 10_81702722_T/C 10_81702834_T/C 10_81704512_A/G 10_81708013_C/T 10_81708029_C/A 10_81708744_T/C 10_81709776_T/C 10_81711024_G/A …
6.91413131-1	6_91380117_C/A 6_91380252_C/A 6_91382920_C/A 6_91388868_T/C
12.11120222-1	12_11010329_A/C 12_11013304_A/T 12_11013319_C/T 12_11015581_C/T 12_11019271_T/C 12_11023346_ACTTAAT/A 12_11024367_G/A 12_11034980_G/A 12_11036008_T/G 12_11040330_T/C 12_11045512_G/T 12_11049651_G/A 12_11049995_GC/G 12_11053329_C/T 12_11058117_T/C 12_11067524_G/A 12_11069522_T/A 12_11079262_C/T 12_11079742_G/A 12_11081493_C/G 12_11085820_T/C 12_11086164_T/C 12_11086383_A/G 12_11088981_G/A 12_11089…
8.122337615-1	8_122180230_C/CT 8_122180246_C/T 8_122181079_C/T 8_122181105_G/C 8_122199424_CTT/C 8_122200459_G/A 8_122212869_AA/TA 8_122229785_T/G 8_122238652_G/GA 8_122238893_T/G 8_122239036_G/A 8_122240292_A/G 8_122240318_G/A 8_122240330_C/A 8_122240463_G/A 8_122240511_C/T 8_122240550_T/C 8_122240683_G/A 8_122240684_TA/T 8_122240685_A/T 8_122240794_C/T 8_122240935_C/T 8_122240979_A/G 8_122241105_G/A 8_122241…
2.40620416-1	2_40384000_C/T 2_40384073_C/T 2_40384696_T/A 2_40385262_A/T 2_40386184_C/T 2_40388357_A/G 2_40435325_A/C 2_40435470_C/A 2_40438056_T/C 2_40438068_G/A 2_40439597_A/G 2_40444498_T/C 2_40455984_T/A 2_40462099_G/C
4.116141771-1	4_116025508_T/C 4_116031669_T/G 4_116032631_C/T 4_116044411_A/C 4_116053234_A/G 4_116053739_A/G 4_116071853_GC/G 4_116071875_C/T 4_116072424_A/G 4_116075286_C/T 4_116076714_G/A 4_116077415_C/T 4_116078168_A/G 4_116078212_T/C 4_116078641_T/C 4_116079335_T/C 4_116079997_C/A 4_116080020_C/T 4_116080105_T/C 4_116080311_T/C 4_116080678_T/C 4_116080684_G/A 4_116080848_A/G 4_116081057_A/G 4_116081210_A/…
16.9705748-1	16_9780840_C/T 16_9781846_G/A 16_9782928_A/G 16_9782945_C/G 16_9783169_G/C 16_9783290_A/C 16_9784183_A/G 16_9784720_G/T 16_9784993_G/C 16_9785099_A/G 16_9785722_C/T 16_9786170_T/C 16_9794960_A/G 16_9798539_T/G
13.43699429-1	13_43594717_G/A 13_43597706_C/T 13_43597865_A/G 13_43597932_C/G 13_43597977_C/G 13_43597980_G/A 13_43597995_G/T 13_43598125_G/A 13_43598189_A/T 13_43598191_A/G 13_43598322_C/G 13_43598412_G/A 13_43598566_G/T 13_43598575_T/G 13_43598707_G/C 13_43598844_C/A 13_43599901_G/A 13_43600228_G/A 13_43600811_CAATG/C 13_43603306_G/C 13_43603871_T/C 13_43604134_AAAG/A 13_43604332_T/A 13_43605803_A/C 13_43607…
7.15286435-1	7_15230216_C/T 7_15236377_A/G 7_15236392_C/T
21.41012453-1	21_40909584_A/G 21_40909706_A/G 21_40909715_C/T 21_40909854_G/A 21_40910101_A/G 21_40910560_G/A 21_40910691_C/CTGTGACCAAT 21_40910706_G/A 21_40910740_T/C 21_40910997_C/T 21_40911324_C/T 21_40911831_T/G 21_40912000_C/T 21_40912042_G/C 21_40912353_T/A 21_40917326_T/A 21_40929607_T/C
21.18197281-1	21_18269106_G/A 21_18269878_T/C 21_18287302_C/T 21_18288666_T/C
3.186263278-1	3_186378384_C/T 3_186378431_T/C 3_186378807_A/G 3_186378883_C/T 3_186379380_G/A 3_186379386_A/G 3_186380167_A/T 3_186381179_T/C
4.14187030-1	4_14138913_T/G 4_14156540_C/T 4_14156558_G/GT 4_14163726_G/A 4_14163828_GCTTT/G 4_14164715_A/T 4_14165436_A/G
13.25726605-1	13_25643055_G/T 13_25643195_T/C 13_25646289_T/C 13_25648397_A/G 13_25648452_G/A 13_25648666_T/C 13_25650566_T/C 13_25694435_C/A 13_25711755_A/G 13_25713522_A/G
3.157001708-1	3_156998892_A/T 3_157002984_T/C 3_157004323_C/A 3_157008596_A/G 3_157009103_A/G 3_157009833_A/G 3_157010086_C/T 3_157014952_A/G 3_157015568_T/C 3_157015839_T/C 3_157016697_A/T 3_157017348_C/CAA 3_157017483_C/CATT 3_157020865_T/A 3_157020974_A/C 3_157021212_A/T 3_157098497_C/T 3_157100838_G/C 3_157108545_G/C 3_157115627_C/T 3_157115641_C/A 3_157122142_C/G 3_157126631_T/C 3_157128517_G/A 3_15713149…
2.154212297-1	2_154006439_G/T 2_154006837_G/GT 2_154010528_T/A 2_154267387_T/A 2_154276136_C/T 2_154279161_AAG/A 2_154287345_T/A 2_154293551_G/A 2_154305485_G/A 2_154320130_A/G
2.38352596-1	2_38139510_G/C 2_38149564_T/TA 2_38160460_A/T 2_38160933_A/AGGGGAGAGGGAGAG 2_38162808_T/C 2_38197953_A/G 2_38197980_G/A 2_38199860_G/T 2_38204468_A/T 2_38204641_G/A 2_38204969_C/G 2_38205449_C/T 2_38218970_G/A 2_38219294_TA/T 2_38219642_T/C 2_38219742_C/T 2_38222729_A/G 2_38222871_A/G 2_38229565_G/A 2_38231903_T/A 2_38231985_T/A 2_38234511_T/A 2_38234541_G/A 2_38234735_G/A 2_38243707_A/G 2_382968…
13.66697499-1	13_66592665_G/A 13_66622253_CT/C 13_66623258_T/C 13_66724697_C/T
11.81401305-1	11_81492649_C/T 11_81523151_C/A 11_81523401_C/T 11_81524474_CTCCTTTTTCT/C 11_81524487_C/CAACA 11_81524807_C/T 11_81524910_GAT/G 11_81525368_C/A 11_81525653_C/A 11_81525656_T/C 11_81527949_C/T 11_81529509_A/T 11_81531959_A/C 11_81540109_C/A 11_81541908_T/C 11_81548403_G/A
21.39053337-1	21_38963933_GC/G 21_38963986_CCCG/C 21_38964376_A/T 21_38964847_G/C 21_38965179_C/T 21_38965283_G/A 21_38965477_G/C 21_38965541_T/C 21_38966021_C/G 21_38966201_C/T 21_38966405_G/C 21_38966522_T/C 21_38966635_T/C 21_38966758_A/C
6.151615694-1	6_151542187_C/T 6_151544041_T/C 6_151561972_C/G 6_151563473_TTC/T 6_151563575_A/G 6_151564453_T/C 6_151564598_A/T 6_151565381_C/G 6_151565662_G/GAAAC 6_151565924_C/T 6_151566452_G/GA
6.124030826-1	6_123903385_A/G 6_123906491_C/G 6_123909052_G/A 6_123909225_G/A 6_123910533_AG/A
8.91622823-1	8_91674716_G/C 8_91676495_T/C 8_91676508_CTTT/C 8_91676709_G/A 8_91677926_G/A 8_91678515_T/G 8_91678575_T/C 8_91678587_A/G 8_91678954_C/G 8_91679451_C/T 8_91680519_A/G 8_91680957_A/G 8_91681221_T/C 8_91681557_T/C 8_91681699_C/CT 8_91682025_C/G 8_91682407_G/A 8_91682497_A/C 8_91682498_T/C 8_91682584_A/ACT 8_91683028_C/G 8_91684009_C/T 8_91684256_C/T 8_91684864_T/A 8_91685431_C/T 8_91685814_C/G 8_9…
4.164271264-1	4_164200405_C/A 4_164267129_T/C 4_164276319_T/C 4_164280410_G/A 4_164288538_A/G 4_164289335_C/T 4_164289427_G/A 4_164289631_C/T 4_164290898_G/T 4_164291495_A/G 4_164291657_A/G 4_164292095_T/A 4_164292706_G/T 4_164292766_A/C 4_164293345_T/C 4_164293418_G/A 4_164293632_C/T 4_164293679_T/C 4_164293725_G/A 4_164293751_C/T 4_164294097_A/G 4_164294264_T/C 4_164294557_G/A 4_164295403_G/A 4_164295491_A/C…
5.18363391-1	5_18514453_T/C 5_18514977_CATGTT/C 5_18520930_G/A 5_18523767_T/C 5_18524842_A/G 5_18525081_A/C 5_18525090_A/G 5_18525193_TAA/T 5_18525383_TGA/T 5_18527520_T/C 5_18527638_A/G 5_18532707_G/C 5_18535591_C/T 5_18536121_A/G 5_18536298_T/C 5_18536312_T/C 5_18536986_T/C 5_18537619_A/AG 5_18537766_C/A 5_18537954_T/C 5_18538220_G/T 5_18538252_T/G 5_18538292_T/C 5_18538375_C/G 5_18538528_C/T 5_18538642_T/C…
7.93226089-1_1	7_93199574_A/G 7_93199928_T/A 7_93200058_G/A 7_93204544_C/T 7_93205096_T/C 7_93205706_T/C 7_93206375_A/C 7_93207036_A/G 7_93208570_G/T 7_93209963_C/T 7_93212576_T/C 7_93232328_T/C 7_93234412_TTAC/T 7_93238340_A/T 7_93238963_TG/T 7_93240506_TG/T 7_93245923_A/G 7_93246497_C/T 7_93247388_T/A 7_93248951_A/G 7_93250631_T/C 7_93251234_T/C
4.23810289-1	4_23799571_C/T 4_23799664_C/A 4_23801187_C/T 4_23802350_C/T 4_23802813_AAC/A
5.12832054-1	5_12047639_A/C 5_12049381_C/T 5_12050910_C/T 5_12059045_T/C 5_12059315_TTA/T 5_12060670_C/T 5_12330412_T/C 5_12330841_T/C 5_12332023_C/T 5_12334859_G/A 5_12336140_A/C 5_12337145_C/T 5_12339801_T/C 5_12341161_G/A 5_12341394_A/G 5_12342131_T/C 5_12342140_T/C 5_12342604_C/T 5_12344597_T/C 5_12344785_T/C 5_12345455_T/C 5_12347908_T/C 5_12348509_A/G 5_12348877_A/G 5_12349557_T/C 5_12349821_T/G 5_12351…
18.66646617-1	18_66573179_T/C 18_66579404_A/G 18_66579609_A/G 18_66580030_T/C 18_66585247_ACT/A 18_66585270_A/T 18_66585865_A/C 18_66606352_T/A 18_66608324_T/A 18_66608501_T/TAA 18_66608673_T/C 18_66608825_C/T 18_66609373_G/A 18_66609636_A/T 18_66610097_T/C 18_66610179_G/C 18_66610182_A/T 18_66612359_CCACACACACA/C
11.8040507-1	11_7929982_A/T 11_7931025_A/C 11_7931607_GGTAT/G 11_7936200_C/T 11_7936609_G/A 11_7936612_T/C 11_7936735_A/G 11_7937123_A/G 11_7937160_T/C 11_7937203_T/C
18.41467738-1	18_41518040_CA/C 18_41518728_C/A 18_41519091_T/C 18_41519417_G/A 18_41523278_C/T 18_41524086_C/T 18_41526701_A/G 18_41527654_C/A 18_41529465_A/G 18_41529588_C/G 18_41530677_T/A 18_41530988_A/C 18_41532670_A/G 18_41533534_G/A 18_41533795_C/T 18_41534027_A/G 18_41535061_T/A 18_41537556_G/A 18_41538122_G/A 18_41539151_A/G 18_41539988_C/T 18_41542841_A/G 18_41543692_C/T 18_41543937_G/A 18_41544546_C/…
8.120945989-1	8_120893801_G/T 8_120897501_G/T 8_120898765_C/A 8_120900180_CCT/C 8_120901953_G/C 8_120902486_T/C 8_120903070_A/G 8_120903471_CA/C 8_120903511_A/T 8_120903734_A/C 8_120903856_T/C 8_120904009_T/G 8_120904348_G/C 8_120904427_T/C 8_120904676_C/T 8_120904688_G/T 8_120904800_A/T 8_120905104_A/C 8_120905919_C/A 8_120906652_A/T 8_120906739_C/G 8_120906904_G/A 8_120906905_G/A 8_120907183_C/A 8_120907250_…
1.229803298-1	1_229564117_C/T 1_229565204_C/T 1_229616599_AT/A 1_229616693_T/C 1_229618634_C/T 1_229618888_C/G 1_229620396_G/A 1_229620630_G/A 1_229620685_C/T 1_229622863_A/G 1_229623409_A/ATTTG 1_229623585_ATTT/A 1_229623665_T/A 1_229623875_G/A 1_229623896_A/T 1_229624424_C/T 1_229626166_A/T 1_229626486_C/G 1_229626697_T/TA 1_229626832_A/G 1_229626891_C/G 1_229627666_A/T 1_229627722_T/C 1_229629053_T/C 1_2296…
9.103882760-1	9_103669399_C/CT 9_103862475_G/C 9_103862789_C/G 9_103862979_C/CGTGT 9_103864733_C/G 9_103868253_C/A 9_103870276_G/A 9_103870462_A/T 9_103870616_C/T 9_103870695_A/G 9_103871031_G/A 9_103871680_G/A
4.120927407-1	4_120821994_C/T 4_120829219_A/G 4_120830916_A/G 4_120833089_C/CTT 4_120844935_T/C 4_120858180_T/C 4_120901336_A/G
13.40093129-1	13_40033693_C/T 13_40034203_A/G 13_40034204_ATT/A 13_40034726_T/C 13_40035458_A/G 13_40039224_C/G 13_40040785_C/T 13_40041298_G/C 13_40041594_C/A 13_40043224_C/T 13_40046785_G/A 13_40052731_T/A 13_40062144_C/T 13_40062649_C/A 13_40063625_G/A 13_40063645_C/T 13_40064038_T/A 13_40064234_AAC/A 13_40064251_A/C 13_40064446_T/C 13_40064531_C/T 13_40068099_C/T 13_40068339_A/G 13_40068481_T/C 13_40069060…
1.205895227-1	1_205731166_CA/C 1_205782718_A/G 1_205786935_C/T 1_205789282_G/A 1_205790722_TAC/T
2.107606186-1_1	2_107496239_A/G 2_107496482_T/C 2_107497940_T/C 2_107501394_T/C 2_107503356_G/A 2_107507702_T/C 2_107514523_T/C 2_107516926_T/C 2_107517138_C/T 2_107521253_T/A 2_107521913_G/A 2_107522069_G/T 2_107522158_C/T 2_107523546_G/A 2_107525111_C/T 2_107525128_C/T 2_107525416_G/C 2_107525556_C/T 2_107525598_A/G 2_107529782_A/G 2_107530311_C/G 2_107532221_T/C 2_107532364_A/G 2_107535429_C/T 2_107535946_T/A…
9.85361488-1	9_85483903_T/C 9_85490520_C/T 9_85492365_A/G 9_85492634_C/CAAA 9_85493040_C/G
13.69494705-1	13_69762777_G/A 13_69768976_A/C 13_69769488_G/GGT 13_69770858_C/T 13_69771211_G/C 13_69771232_G/C 13_69771233_G/A 13_69771492_G/T 13_69771819_GCC/G 13_69771821_C/CAA 13_69771822_C/T 13_69771823_C/CAATG 13_69771856_T/C 13_69772075_T/C 13_69772371_C/A 13_69772416_G/T 13_69772894_A/G 13_69773315_G/C 13_69773503_A/G 13_69773882_G/C 13_69773910_G/A
1.241604638-1	1_241585499_A/C 1_241586644_G/T 1_241600583_T/C
1.199925236-1	1_199950330_A/G 1_199977636_A/C 1_199984953_C/T 1_199985700_T/C 1_199985792_C/T 1_199989985_A/AT 1_199990136_G/A 1_199991013_A/G 1_199991032_T/G 1_199992193_A/G 1_199994384_C/G 1_199994841_T/C 1_199995635_A/G 1_199996685_C/G 1_199996821_AT/A 1_199997403_T/C 1_199999917_G/A 1_200001405_G/A 1_200002580_AT/A 1_200004239_C/G 1_200006033_A/G 1_200008941_G/T 1_200011036_GTTTAC/G 1_200014560_C/T 1_20001…
9.88130033-1	9_88024380_A/G 9_88028987_A/G 9_88029098_C/T 9_88029134_T/C 9_88029986_G/A 9_88030014_C/T 9_88030166_T/C 9_88030961_C/T 9_88031017_T/A 9_88033859_T/G 9_88034033_T/C 9_88064000_T/TATCTA 9_88064027_G/T 9_88069610_TATG/T 9_88071696_G/A 9_88074757_G/A 9_88076564_C/A 9_88076564_T/C 9_88076876_C/G 9_88076911_T/C 9_88077057_A/C 9_88077354_T/C 9_88078132_C/T 9_88078157_T/A 9_88078363_G/A 9_88079864_T/C 9…
4.109888936-1	4_109799208_G/A 4_109800093_A/G 4_109800540_GT/G 4_109801244_C/T 4_109801662_G/T 4_109801713_A/G 4_109801865_C/T 4_109802429_T/G 4_109802534_G/A 4_109802850_TA/T 4_109803415_C/CTT 4_109803577_G/A 4_109807483_C/T 4_109813261_TGCAAGTAGTG/T 4_109813578_G/T 4_109816956_A/G 4_109817061_T/C 4_109817195_G/A 4_109817962_C/T 4_109818227_T/C 4_109818350_G/T 4_109819135_CA/C 4_109819309_C/T 4_109819361_G/A …
7.122737013-1	7_122377561_G/A 7_122378899_CA/C 7_122380724_C/T 7_122381199_T/A 7_122381573_G/A 7_122381983_C/T 7_122382243_G/A 7_122382365_C/T 7_122386967_G/A 7_122390627_T/C
11.100764981-1	11_100627329_C/T 11_100628340_C/G 11_100629447_T/A 11_100635864_A/G 11_100635881_G/T 11_100636996_T/C 11_100638002_G/A 11_100638603_G/A 11_100638644_A/C 11_100639046_G/GAA 11_100639058_G/A 11_100639231_G/T 11_100639302_C/A 11_100641908_G/T 11_100641977_T/C 11_100642255_G/A 11_100642577_C/T 11_100642722_C/T 11_100642962_A/G 11_100646656_T/C 11_100646689_G/A 11_100646936_C/T 11_100650559_A/C 11_100…
15.48612698-1	15_48520590_A/G 15_48521101_G/A 15_48523267_G/A 15_48523884_G/T 15_48526362_T/G 15_48528026_G/T 15_48528113_A/G 15_48529940_G/A 15_48531922_G/A 15_48538784_A/C 15_48539587_T/C 15_48540199_T/C 15_48540793_T/C 15_48540936_T/G 15_48541009_C/G 15_48541394_G/A 15_48541477_A/AG 15_48541513_A/G 15_48541700_A/G 15_48542027_G/A 15_48542104_G/A 15_48545381_C/A 15_48546727_T/C 15_48547976_T/C 15_48549554_T/…
5.132969346-1	5_132917741_A/C 5_132917910_T/C 5_132918122_G/A 5_132918620_C/T 5_132918828_C/T 5_132925276_G/C 5_132925277_G/A 5_132925285_G/A 5_132925857_T/A 5_132926393_T/A 5_132926404_T/G 5_132926431_G/C 5_132926860_G/A 5_132927135_G/T 5_132928027_A/C 5_132928104_T/C 5_132928170_T/C 5_132930218_G/A 5_132934140_C/A 5_132935260_C/T 5_132935547_G/T 5_132935684_G/A 5_132935896_T/C 5_132936076_T/C 5_132936112_AG/…
1.14488722-1	1_14462752_C/G 1_14464604_A/G 1_14464665_A/G 1_14464952_C/G 1_14465147_T/C 1_14465353_ATGGCTCTTCCAACAC/A 1_14465450_T/C 1_14465791_G/A 1_14466015_C/G 1_14466061_T/C 1_14466085_T/G 1_14466316_A/G 1_14466546_A/T 1_14466750_T/C 1_14466802_T/C 1_14466975_G/C 1_14468557_C/T 1_14470809_G/C 1_14477154_A/G 1_14478632_C/T
5.146162700-1	5_146179031_A/G 5_146190751_T/C 5_146190853_G/T 5_146193114_C/T 5_146193491_C/T 5_146196329_G/A 5_146197080_G/A 5_146197381_A/G 5_146197484_C/T 5_146197918_C/CAA 5_146198914_T/A 5_146201876_G/T 5_146202098_G/T 5_146202472_A/G 5_146204301_CT/C 5_146204733_C/T 5_146205786_A/G 5_146206998_G/GTTAA 5_146207456_T/C 5_146207544_G/A 5_146207562_AAGAG/A 5_146207620_C/T 5_146208681_G/A 5_146209177_T/C 5_14…
10.30837078-1	10_30784438_C/T 10_30787398_A/G 10_30788255_C/T 10_30789250_G/A 10_30789761_G/C 10_30790429_T/C 10_30791941_G/A 10_30793144_C/T 10_30793596_A/T 10_30801888_C/T 10_30809648_T/G 10_30809917_C/T 10_30810344_G/C 10_30810388_G/T 10_30810537_A/G 10_30811014_C/T 10_30811370_G/C 10_30811853_T/A 10_30812134_AT/A 10_30813206_A/T 10_30813618_C/T 10_30814815_G/A 10_30814860_T/G 10_30816657_A/AT 10_30816866_G…
17.14948869-1	17_14938074_G/A 17_14938275_T/A 17_14938276_T/G 17_14938409_A/C 17_14938434_T/C 17_14938521_G/GTTTTTGTTTTT 17_14938550_G/A 17_14938936_C/A 17_14938944_A/G 17_14939004_C/G 17_14939024_A/G 17_14939168_G/A 17_14939486_C/A 17_14939562_A/G 17_14939564_G/T 17_14939987_G/A 17_14940013_T/C 17_14940372_G/C 17_14940605_G/A
5.126169961-1	5_126006363_T/C 5_126010859_C/T 5_126014414_A/T 5_126014766_G/A 5_126017805_C/A 5_126021951_T/C 5_126035033_CT/C
12.45448608-1	12_45215668_TTTTA/T 12_45224246_G/A 12_45227746_T/C 12_45233586_GC/G 12_45236079_C/G 12_45240543_CA/C 12_45244254_A/G 12_45261343_A/C 12_45261606_T/C 12_45265194_C/A 12_45265619_T/C 12_45267618_G/T 12_45272511_C/CA 12_45280870_A/G 12_45285312_G/A 12_45302007_C/T 12_45304754_C/T 12_45317897_T/C 12_45325089_A/C 12_45327057_T/A 12_45328500_T/C 12_45329115_A/T 12_45330524_C/T 12_45330612_C/A 12_45331…
10.15012906-1	10_14980681_A/T 10_14988600_C/T 10_14995725_T/C 10_14996651_T/C 10_14998421_TA/T 10_15002140_TC/T 10_15002983_G/A 10_15003278_A/G 10_15003359_G/A 10_15003367_A/G 10_15003731_A/G 10_15003759_A/G 10_15003790_T/TTTTA 10_15004016_G/C 10_15004098_G/A 10_15004452_G/A 10_15005373_G/C 10_15005702_G/A 10_15005723_A/G 10_15005797_G/A 10_15005824_A/G 10_15005828_C/T 10_15005965_C/T 10_15006425_T/A 10_150065…
6.11014505-1	6_10869175_T/C 6_10872743_T/C 6_10887932_T/G 6_10891023_A/G
3.44036843-1	3_43945226_C/A 3_43953346_C/T 3_43957682_C/A 3_43958877_G/T 3_43968666_A/G 3_43973514_A/C 3_43973739_CA/C 3_43988025_C/T 3_43992685_G/A 3_43993870_C/T 3_43994607_G/T 3_44006666_C/T 3_44010144_T/A 3_44016371_C/T 3_44016658_A/T 3_44028764_C/T 3_44033786_A/G 3_44039889_G/A 3_44041323_C/T 3_44041777_G/A 3_44044344_C/T 3_44044401_G/GTT 3_44045981_A/G 3_44049114_G/A 3_44049674_A/G 3_44049945_G/A 3_4405…
10.53593189-1	10_53656314_A/C 10_53656624_G/A 10_53657085_G/A 10_53658904_G/A 10_53664992_C/A 10_53667443_T/C 10_53667476_A/G 10_53667586_A/C 10_53667867_T/C 10_53667885_A/G 10_53667975_T/C 10_53668361_A/T 10_53668467_A/C 10_53668770_G/A 10_53668933_A/G 10_53669058_T/A 10_53670002_G/A 10_53670004_C/A 10_53670280_T/C 10_53671765_A/G 10_53680099_G/A 10_53680107_C/T
11.45384158-1	11_45344554_A/G 11_45345244_G/A 11_45359591_C/T 11_45373304_G/A 11_45378013_A/G 11_45384870_T/A
3.97702829-1	3_97905216_T/C 3_97905284_C/A 3_97905380_C/A 3_97905393_T/A 3_97905396_G/T 3_97905406_C/T 3_97905421_T/C 3_97905475_G/A 3_97905551_T/A 3_97905571_G/A 3_97905588_C/A 3_97905645_C/T 3_97905664_C/T 3_97905665_T/C 3_97905724_G/C 3_97905777_A/G 3_97905803_T/C 3_97905840_T/C 3_97906353_C/T 3_97906371_A/T 3_97906383_A/G 3_97906412_T/A 3_97906501_C/G 3_97906530_G/A 3_97906539_G/A 3_97906548_A/ATC 3_97906…
10.7429020-1	10_7419581_G/A 10_7421638_TA/T 10_7456639_T/A 10_7456760_G/C 10_7456830_G/A 10_7457115_G/A 10_7458910_C/T 10_7459578_A/T 10_7459589_G/A 10_7460064_A/G 10_7460069_A/C 10_7460222_A/C 10_7460252_A/G 10_7463300_T/C 10_7463461_T/C 10_7464329_G/A 10_7464588_G/A 10_7464989_C/A 10_7465205_C/T 10_7465486_C/T 10_7466138_C/G 10_7468055_CAG/C 10_7472082_C/T 10_7472693_CA/C 10_7474370_T/C 10_7475082_C/T
12.20715210-1	12_20599112_A/G 12_20600819_T/C 12_20601103_C/G 12_20601951_A/G 12_20602849_A/G 12_20603326_C/G 12_20606540_G/A 12_20608980_C/T 12_20611024_C/T 12_20611060_AT/A 12_20611061_T/TAA 12_20611063_ATTT/A 12_20611064_T/A 12_20611066_T/A 12_20612328_A/C 12_20614659_A/G 12_20640278_A/G
10.58908962-1	10_58847806_T/G 10_58847835_T/A 10_58847850_T/C 10_58848142_C/T 10_58848338_C/CA 10_58848542_T/A 10_58848555_A/G 10_58848653_C/T 10_58848672_C/T 10_58849077_A/G 10_58849218_G/A 10_58849269_A/C 10_58849356_T/C 10_58849357_G/A 10_58849623_A/G 10_58850168_G/A 10_58852225_GT/G 10_58852309_A/G 10_58852364_C/T 10_58852371_T/C 10_58852492_G/C 10_58852579_T/G 10_58855789_A/C 10_58856898_T/C 10_58856915_G…
6.53746564-1	6_53812255_C/G 6_53813570_C/G 6_53815490_T/A 6_53816236_T/C 6_53820994_T/G 6_53822219_G/T 6_53824226_A/G 6_53824229_G/A 6_53825746_A/G 6_53826707_G/T
1.71121651-1	1_70880506_A/AT 1_70880717_C/T 1_70904523_T/TTGTGTG 1_70905545_G/A
5.42766062-1	5_42931948_C/T 5_42932078_C/T 5_42935988_T/G 5_42936922_C/T 5_42937093_G/C 5_42938354_T/C 5_42940230_T/C 5_42940955_G/A 5_42941434_G/A 5_42942761_TA/T 5_42943358_GAAC/G 5_42943992_G/A 5_42944609_T/TTC 5_42944877_G/C 5_42945650_A/C 5_42946415_A/T 5_42946440_T/A 5_42949017_T/G 5_42949322_T/G 5_42949442_G/C 5_42949962_G/T 5_42949990_G/T 5_42951941_A/G 5_42952315_C/CA 5_42953802_C/T 5_42956028_G/A 5_…
2.66287944-1	2_66319901_C/G 2_66324534_C/T 2_66325963_T/A 2_66383610_CAT/C 2_66450897_T/TA 2_66452530_A/G 2_66453077_T/G 2_66453086_C/T 2_66454043_G/C 2_66454146_C/G 2_66454464_A/G 2_66455866_C/T 2_66460244_C/T 2_66461479_C/T
11.18501621-1	11_18398738_C/A 11_18400766_C/CA 11_18400811_C/T 11_18401867_A/G 11_18404235_C/T 11_18405510_T/G 11_18407867_C/T 11_18409716_A/G 11_18409848_G/A 11_18412389_AG/A 11_18412417_T/C 11_18415236_CA/C 11_18415258_TA/T 11_18415815_C/T 11_18416615_C/A 11_18416868_G/A 11_18417446_A/C 11_18417583_G/A 11_18418719_T/C 11_18419534_T/C 11_18420246_C/T 11_18420254_A/G 11_18420300_G/A 11_18420440_T/C 11_18420805…
11.133315919-1	11_133412252_T/C 11_133412543_T/C 11_133414400_T/G 11_133414671_A/G 11_133414719_GTGTC/G 11_133414987_T/C 11_133415183_A/G 11_133415375_A/G 11_133415471_G/T 11_133419213_C/T 11_133421866_T/A 11_133427737_T/C 11_133433026_A/G 11_133433028_T/A 11_133433063_T/C 11_133433098_A/G 11_133434425_A/G
7.93226089-1_2	7_93199928_T/A 7_93200058_G/A 7_93204544_C/T 7_93205096_T/C 7_93205706_T/C 7_93206375_A/C 7_93207036_A/G 7_93208570_G/T 7_93209963_C/T
3.175538737-1	3_175544594_A/G 3_175545048_A/G 3_175545116_T/C 3_175545387_A/G 3_175545731_T/G 3_175545750_A/G 3_175545870_A/G 3_175545938_G/A 3_175546108_A/G 3_175546114_T/C 3_175546149_T/C 3_175546159_G/A 3_175546185_T/C 3_175546246_T/C 3_175546290_C/T 3_175546296_C/T 3_175546297_A/G 3_175546303_T/C 3_175546587_A/G 3_175546588_ACTT/A 3_175546664_G/A 3_175546708_G/A 3_175546795_C/T 3_175546892_A/G 3_175546920_…
7.124357534-1	7_124354072_A/T 7_124361307_T/C 7_124361817_G/T 7_124363797_G/A 7_124366727_G/A 7_124369062_T/G 7_124371341_C/T 7_124371584_C/T 7_124371642_T/C 7_124371884_G/A 7_124372612_T/C 7_124372671_A/C 7_124372865_G/A 7_124373564_G/A 7_124374564_AG/A 7_124374851_G/C 7_124376617_A/G 7_124376921_T/A 7_124377250_AT/A 7_124378358_T/C 7_124380014_A/C 7_124381689_T/C 7_124384821_A/G 7_124385665_T/A 7_124385842_T…
6.122368875-1	6_122252222_T/C 6_122254377_G/A 6_122255167_T/A 6_122259826_C/T 6_122263290_AT/A 6_122265653_G/A 6_122279818_T/TA 6_122284768_A/G 6_122286183_G/A 6_122287873_G/A 6_122287990_T/C 6_122288367_GTT/GT 6_122290070_G/C 6_122291106_A/G 6_122291245_C/CA 6_122293478_T/C 6_122294314_A/G 6_122295244_G/T 6_122295533_C/T 6_122296216_T/A 6_122296666_A/G 6_122296740_C/T 6_122296866_T/C 6_122296892_C/T 6_1222969…
4.95015874-1	4_94968012_C/A 4_94999237_T/C 4_94999466_A/G 4_94999777_T/G 4_94999873_T/C 4_95000947_AT/A 4_95001354_T/G 4_95001850_C/T 4_95002211_G/C 4_95003355_T/A 4_95004964_C/T 4_95005121_A/G 4_95005401_G/A 4_95005521_C/T 4_95005791_T/G 4_95006011_G/A 4_95006183_C/T 4_95006277_G/A 4_95006351_G/T 4_95006492_C/T 4_95006618_A/G 4_95006631_A/C 4_95006988_A/G 4_95007300_C/A 4_95007966_C/T 4_95008138_T/C 4_950081…
10.84961758-1	10_84764495_G/T 10_84770611_AT/A 10_84772031_T/C 10_84773361_G/A 10_84777552_A/T 10_84779664_A/C 10_84780328_T/C 10_84782279_A/G 10_84782388_T/C 10_84782461_A/C 10_84784461_G/T 10_84786565_T/C 10_84787241_TAA/T 10_84789207_G/A 10_84792102_T/C 10_84807602_A/ATG 10_84812265_G/GT 10_84814528_G/A 10_84834802_T/C 10_84834857_T/C 10_84835585_C/T 10_84835865_T/C 10_84841131_ATAGC/A 10_84841960_G/A 10_84…
21.30309921-1	21_30206855_T/C 21_30213115_T/C 21_30217120_A/AG 21_30218450_T/A 21_30218854_C/T 21_30219973_T/C 21_30220302_C/G 21_30221100_G/C 21_30221627_T/C 21_30222586_G/A 21_30222671_C/T 21_30223063_G/C 21_30223086_A/C 21_30223318_C/T 21_30223466_G/A 21_30224056_T/C 21_30224886_G/C 21_30225368_A/G 21_30226845_TAG/T 21_30226928_G/A 21_30227288_G/A 21_30228321_AAT/A 21_30228401_ATATAT/A 21_30228524_G/A 21_30…
3.190029853-1	3_189851918_AC/A 3_189851926_T/A 3_189876777_T/A 3_189877822_G/A 3_189878744_T/G 3_189879225_C/CTT 3_189879981_G/A 3_189880027_C/A 3_189880087_A/G 3_189880312_G/A 3_189880947_C/T 3_189881192_C/T 3_189881449_T/C 3_189881476_C/T 3_189881867_G/A 3_189882168_G/A 3_189882173_G/C 3_189882269_A/C 3_189882385_T/A 3_189882881_T/C 3_189882916_ATTTT/A 3_189883062_G/GTTTT 3_189883692_TAGA/T 3_189883817_T/A 3…
13.91725515-1	13_91502995_T/C 13_91505129_G/T 13_91517844_T/C 13_91523541_A/G 13_91590644_C/T 13_91594212_T/C 13_91595684_C/T 13_91597322_C/A 13_91597325_T/A 13_91601317_C/T 13_91603249_G/A 13_91609789_T/TA 13_91612826_G/A 13_91617542_A/T 13_91619201_A/G 13_91622615_A/G 13_91623352_AAC/A 13_91624589_C/T 13_91625181_TTAGAG/T 13_91631941_A/C 13_91632599_A/T 13_91644129_AT/A 13_91644227_A/T 13_91645763_T/G 13_916…
19.36753783-1	19_36684132_G/A 19_36684666_T/G 19_36684969_T/C 19_36686943_A/G 19_36690874_A/T 19_36692190_C/T 19_36707317_C/T 19_36707726_TA/T 19_36707768_A/G 19_36707769_ATCCCAGCACTTTAGGTG/A 19_36707950_A/T 19_36708103_TAG/T 19_36708787_C/CAA 19_36712331_C/T 19_36713016_C/T 19_36713662_A/G 19_36713906_A/C 19_36714048_G/A 19_36715206_C/A 19_36716716_G/A 19_36717981_G/A 19_36719946_C/T 19_36721368_T/C 19_367218…
4.175718766-1	4_175288509_G/C 4_175296059_A/T 4_175296100_T/A 4_175298214_T/A 4_175299881_T/TA 4_175300338_T/C 4_175300604_C/T 4_175300779_T/C 4_175301471_C/T 4_175301991_G/A 4_175302624_C/T 4_175303166_A/C 4_175303196_A/G 4_175304179_A/G 4_175305596_T/A 4_175306437_T/TA 4_175306438_T/A 4_175306470_G/A 4_175306966_C/T 4_175309122_C/T 4_175309498_T/C 4_175309729_C/G 4_175310000_A/AAC 4_175310132_C/T 4_175310297…
8.99062779-1	8_99009889_C/T 8_99010950_GTATT/G 8_99014295_G/A 8_99014627_A/G 8_99015018_T/G 8_99015390_A/G 8_99016409_A/G 8_99017548_A/G 8_99019000_A/C 8_99023531_A/G 8_99029904_T/C 8_99032986_T/G 8_99033328_G/A
14.55729352-1	14_55340252_C/CA 14_55356525_G/C 14_55357502_G/A 14_55358877_A/G 14_55360139_T/A 14_55360836_T/A 14_55361461_CAA/C 14_55361836_G/A 14_55363194_T/TA 14_55364009_T/TC 14_55365786_C/A 14_55365952_G/T 14_55370680_C/A 14_55371579_C/T 14_55374601_T/A 14_55375426_G/A 14_55375844_T/G 14_55378991_C/T 14_55379215_T/A 14_55379945_G/A 14_55380896_T/C 14_55381070_C/T 14_55381226_T/C 14_55381790_G/A 14_5538211…
5.158371339-1	5_158268754_G/C 5_158273665_C/T 5_158274584_G/A 5_158274745_G/A 5_158276642_G/A 5_158282326_A/C 5_158283600_AAAT/A 5_158283989_AAAAAC/A 5_158287543_G/A 5_158290779_C/A 5_158295127_A/G 5_158295585_T/G 5_158295782_T/C 5_158299860_G/C 5_158300798_A/C 5_158306390_G/A 5_158307849_G/C 5_158310882_T/G 5_158320004_TC/T 5_158323226_G/C 5_158327990_C/G 5_158330235_A/G 5_158334186_C/T 5_158336126_G/GA 5_158…
4.189603272-1	4_189357923_A/T 4_189361020_C/CT 4_189361079_A/ACTGG 4_189361102_C/T 4_189361292_G/C 4_189361364_T/C 4_189361381_T/C 4_189361426_T/C 4_189361497_C/A 4_189362459_A/T 4_189363274_G/A 4_189363312_G/A 4_189363315_A/G 4_189363325_G/A 4_189363334_T/C 4_189363344_G/A 4_189363350_C/A 4_189363642_C/T 4_189363661_T/TG 4_189363775_G/T 4_189364535_C/A 4_189364536_T/C 4_189364778_T/C 4_189364797_T/C 4_1893648…
2.31167488-1	2_31622465_C/A 2_31686965_GGAAGAGAA/G 2_31689356_T/C 2_31692459_C/T 2_31693430_AG/A 2_31693451_G/A 2_31694558_G/A 2_31695655_G/A 2_31695729_G/T 2_31699012_G/T 2_31704942_G/A 2_31715048_A/G 2_31716196_G/T 2_31721838_C/A 2_31723447_A/C 2_31724516_T/G 2_31724620_G/A
5.172162904-1	5_172492673_T/TC 5_172509305_C/CGTGCCTGGCCGA 5_172526570_G/A 5_172561294_T/C 5_172570405_C/T 5_172572600_G/A 5_172592132_A/G 5_172594115_T/TA
4.73796991-1	4_73881707_C/T 4_73890415_T/C 4_73920622_C/T 4_74074624_C/T 4_74080198_T/C 4_74081175_C/T 4_74083565_G/C 4_74087193_T/C 4_74094500_A/G 4_74099101_G/A 4_74099754_A/C 4_74100153_G/T 4_74110941_CT/C 4_74115560_G/A 4_74117293_T/TTACACCATGGATGTTGGTGCCTCC 4_74129185_G/A 4_74133843_T/C
4.11943561-1	4_11799858_T/G 4_11841804_C/T 4_11841909_T/C 4_11844502_T/C 4_11850401_T/A 4_11850963_C/T 4_11851038_T/G 4_11851341_C/T 4_11851391_T/G 4_11852230_A/G 4_11852325_A/G 4_11852726_C/T 4_11853013_A/G 4_11853417_G/C 4_11853504_T/C 4_11853594_A/C 4_11853946_A/G 4_11853947_C/T 4_11853957_C/G 4_11854125_T/C 4_11854198_AG/A 4_11854331_T/TAAA 4_11855549_T/C 4_11855572_A/G 4_11855863_C/T 4_11856250_TAAGA/T 4…
13.82952707-1	13_82128582_G/T 13_82129870_A/T 13_82130357_C/G 13_82131211_G/T 13_82132435_T/C 13_82132777_G/A 13_82132809_A/T 13_82132949_CT/C 13_82133123_C/T 13_82134543_C/G 13_82134871_G/T 13_82136466_G/A 13_82136531_C/T 13_82136961_T/C 13_82137061_G/C 13_82137523_G/T 13_82138619_G/A 13_82146197_A/ACT 13_82146576_G/A 13_82149907_T/G 13_82150732_A/G 13_82151337_G/A 13_82155915_C/T 13_82156093_A/C 13_82156165_…
3.56038605-1	3_55942194_G/A 3_55942547_C/G 3_55942645_C/G 3_55943591_C/T 3_55946297_C/A 3_55948047_AT/A 3_55957120_C/G 3_55958059_G/T 3_55958082_C/T 3_55958416_G/A 3_55962769_G/C 3_55963077_C/T 3_55967236_CA/C 3_55967597_T/A 3_55969663_C/T 3_55970151_T/C 3_55973123_C/T 3_55989707_T/G 3_55993528_T/C 3_56001281_T/C 3_56001663_T/C 3_56005423_G/C 3_56005791_T/C 3_56007356_G/A 3_56007365_C/T 3_56009167_C/T 3_56011…
8.124618716-1	8_124386028_CA/C 8_124415074_A/AAT 8_124415078_A/AT 8_124416004_T/C 8_124422792_GC/G 8_124424845_T/A 8_124425235_G/C 8_124432903_G/A 8_124435289_G/A 8_124435621_C/CCCTTTCCCTCCTTTTCCTT 8_124438987_G/A 8_124441368_G/T 8_124443419_A/G 8_124445116_C/T 8_124446278_T/G 8_124446819_C/T 8_124449271_T/G 8_124450963_A/T 8_124451268_A/C 8_124456891_C/T 8_124458403_T/G 8_124460248_C/G 8_124462099_T/TTCTCTCTC…
2.157643141-1	2_157570960_G/C 2_157575195_G/C 2_157578732_C/T 2_157579165_C/G 2_157579731_C/T 2_157580228_T/C
1.11436215-1	1_11399039_G/A 1_11399156_A/C 1_11410483_T/G 1_11410484_G/C 1_11411071_G/T 1_11411432_G/A
21.44179399-1	21_43882838_C/G 21_43890856_C/T 21_43893562_T/C 21_43895724_T/G 21_43899154_G/A 21_43940074_G/T 21_43943286_A/T 21_43952141_C/T 21_43953078_C/A 21_43953654_G/C 21_43953728_G/A 21_43954542_C/T 21_43955427_G/A 21_43956054_C/T 21_43957325_G/A 21_43957549_G/A 21_43959770_G/A 21_43962258_T/C 21_43963436_G/A 21_43963982_C/A 21_43974569_A/G 21_43974948_C/T 21_43979444_CAGA/C 21_43984126_T/C 21_43984307_…
15.36571093-1	15_36535819_CAA/C 15_36537939_C/A 15_36537940_TA/T 15_36538301_C/A 15_36538850_A/G 15_36545501_C/T 15_36545617_G/A 15_36546623_C/A 15_36546680_T/C 15_36549156_G/A 15_36549827_C/T 15_36550124_A/G 15_36550554_C/T 15_36550693_T/C 15_36555307_G/A 15_36557092_A/ATTT 15_36557106_AAAAT/A 15_36562360_C/A 15_36563857_A/G 15_36565031_G/A 15_36565100_T/G 15_36565985_A/C 15_36566110_G/A 15_36566424_A/T 15_36…
4.37739283-1	4_37800240_T/C 4_37800525_T/C 4_37801922_C/T 4_37801952_A/G 4_37802139_G/A 4_37802141_A/G 4_37802435_C/T 4_37802437_T/C 4_37802439_A/G 4_37802449_T/C 4_37802625_G/GT 4_37802822_C/G 4_37802850_C/A 4_37802906_A/G 4_37803233_C/T 4_37803423_A/T 4_37803601_C/T 4_37803619_G/T 4_37803623_C/CA 4_37803934_A/C 4_37804819_G/C 4_37807521_G/GC 4_37807681_A/G 4_37809773_C/G 4_37812202_A/G 4_37814993_G/A 4_3781…
1.76138596-1	1_76096279_C/CTAT 1_76140312_C/CA 1_76189445_C/T 1_76189488_G/C 1_76189745_G/C 1_76232545_T/TA
5.91451805-1	5_91253798_A/G 5_91397165_G/A 5_91400171_T/C 5_91401588_T/C 5_91402872_C/T 5_91403485_C/A 5_91404283_G/A 5_91406076_G/T 5_91407716_T/C 5_91408304_C/A 5_91419982_G/C 5_91425067_A/G 5_91428622_G/A 5_91429178_AG/A 5_91430693_G/A 5_91441548_C/T 5_91449593_A/T 5_91450467_G/T 5_91451371_A/C 5_91452740_C/G 5_91453001_C/CT 5_91453271_T/C 5_91453826_G/A 5_91454571_G/A 5_91455444_C/T 5_91455710_C/T 5_91455…
1.216978748-1_1	1_217050731_G/T 1_217052869_T/A 1_217053998_G/C
2.56627356-1	2_56528075_G/A 2_56528373_T/C 2_56529116_C/A 2_56530602_A/G 2_56533550_G/A 2_56535921_C/T 2_56539411_G/C 2_56539745_C/G 2_56541886_T/C 2_56542465_C/T 2_56542739_C/A 2_56543811_T/A 2_56543991_T/C 2_56545676_T/A 2_56545845_A/C 2_56546483_A/C 2_56546671_C/A 2_56547423_C/T 2_56548761_T/C 2_56551411_T/G 2_56551589_C/CAG 2_56551590_A/AG 2_56551593_G/A 2_56556664_A/T 2_56557677_G/A 2_56557819_A/C 2_5655…
8.101730972-1	8_101652367_T/TC 8_101671153_G/T 8_101675374_C/T 8_101676884_C/T
4.55992081-1	4_55993468_T/C 4_55993915_C/T 4_55993961_C/CA 4_55994210_T/C 4_55994226_T/A 4_55994266_A/T 4_55994314_T/G 4_55995061_C/T 4_55995569_C/A 4_55995866_C/G 4_55995979_T/C 4_55996712_C/T 4_55996903_G/A 4_55997622_C/T 4_55997914_T/C 4_55998086_A/C 4_55998379_TAA/T 4_56002858_A/G 4_56005526_C/A 4_56006873_T/C 4_56007425_C/T 4_56008477_A/G 4_56008969_G/A 4_56010165_A/G 4_56010771_AT/A 4_56011889_C/T 4_560…
11.4393848-1	11_4172042_A/T 11_4172575_G/A 11_4173173_C/A 11_4173384_C/T 11_4174375_T/C 11_4186192_C/T 11_4205956_T/C 11_4208906_A/G
2.165135571-1	2_165313614_G/A 2_165317086_G/C 2_165317243_T/C 2_165318014_G/C
7.100519529-1	7_100619938_C/T 7_100622987_A/T 7_100623849_C/A 7_100626747_C/T 7_100646438_A/G
1.55527462-1	1_55484582_C/T 1_55487346_C/G 1_55489542_C/T 1_55491702_T/C 1_55493584_C/A 1_55493790_C/T 1_55494039_A/C 1_55494735_T/C 1_55494877_A/G
3.111488993-1	3_111631564_A/G 3_111635605_A/G 3_111636102_A/G 3_111636496_A/G 3_111636953_A/G 3_111637160_G/A 3_111638240_C/CT 3_111639666_G/T 3_111643561_C/T 3_111648089_G/T 3_111648090_A/T 3_111649568_G/T 3_111649569_C/T 3_111657170_G/A 3_111657535_C/T 3_111657902_T/G
6.128579500-1	6_128948828_A/G 6_128949233_G/T 6_128949509_A/T 6_128950026_G/A 6_128950400_C/T 6_128950857_A/G 6_128951307_T/C 6_128953255_G/A 6_128954828_T/TC 6_128959204_G/A 6_128961194_G/A 6_128961530_G/T 6_128961817_T/A 6_128962461_TC/T 6_128962741_A/T 6_128965521_C/T 6_128965932_G/A 6_128969636_G/T 6_128971232_G/C 6_128973777_CT/C 6_128974723_G/A 6_128979838_G/A 6_128981665_C/T 6_128982167_A/G 6_128984210_…
9.94697532-1	9_94654782_G/C 9_94683714_G/A 9_94684400_CAACAACA/C 9_94687601_G/A 9_94687927_T/C 9_94688741_T/C 9_94689343_TAAG/T 9_94689796_G/A 9_94690135_C/T 9_94690190_T/C 9_94690621_G/A 9_94691555_G/T 9_94692698_G/A 9_94693244_C/T 9_94694214_T/G 9_94695513_G/A 9_94696096_T/A 9_94696779_G/A 9_94697108_C/A 9_94697364_T/G 9_94697948_C/T 9_94700584_T/A 9_94703491_A/G 9_94703861_G/A 9_94706668_C/A 9_94707171_C/T…
7.29559107-1	7_29182273_T/C 7_29186576_G/A 7_29187892_A/G 7_29188870_G/A 7_29192746_A/G 7_29193271_C/T 7_29195455_G/A 7_29195582_C/T
3.73002342-1	3_73320945_C/T 3_73327700_A/G 3_73332590_C/T 3_73332621_G/A 3_73337180_A/G 3_73343792_C/A 3_73346735_G/A 3_73348014_G/A 3_73350620_C/T
10.87600719-1	10_88488806_G/A 10_88491030_T/G 10_88492409_G/C 10_88496495_ACACT/A 10_88497152_A/T 10_88507987_T/C 10_88508419_T/TTTAAGAAAA 10_88508447_G/GTACATAAAA 10_88508480_A/G 10_88508631_A/G 10_88510097_A/G 10_88511237_C/G 10_88511303_C/T 10_88511321_C/T 10_88511326_G/T 10_88511379_C/T 10_88511441_C/CAT 10_88511460_G/A 10_88511544_ATGCGCACATATGTG/A 10_88511870_T/C 10_88513143_G/A 10_88514138_A/G 10_885144…
8.22317954-1	8_22134417_T/TA 8_22134546_A/T 8_22137515_A/G 8_22150851_A/T 8_22153648_C/A 8_22154133_C/T 8_22163112_A/G 8_22163797_G/A 8_22169087_G/A 8_22169798_T/A 8_22170079_A/G 8_22206763_A/G
10.17110701-1	10_17169187_CTCTT/C 10_17169203_G/T 10_17169209_CTT/C 10_17173088_G/C 10_17176686_G/GT 10_17176825_C/T 10_17182373_C/A 10_17183131_G/A 10_17185810_A/G 10_17185912_AATTTG/A 10_17186625_T/C 10_17191468_T/C 10_17193269_A/G 10_17194026_A/G 10_17196093_T/C 10_17196670_T/C 10_17197068_T/A 10_17197219_AT/A 10_17197298_A/C 10_17198015_T/C 10_17199137_C/T 10_17199778_C/A 10_17200922_A/G 10_17201247_A/G 10…
13.33836832-1	13_33872433_A/AT 13_33876962_T/A 13_33882066_T/C 13_33887226_T/C 13_33894672_A/C 13_33896531_T/C 13_33897637_T/C 13_33899067_T/C 13_33899338_T/C 13_33900073_A/G 13_33901161_T/A 13_33909452_T/C 13_33909738_C/T 13_33909878_T/C 13_33924133_CGCCCGGGGGCA/C 13_33928470_A/T 13_33929518_G/A 13_33931379_A/G 13_33939233_CTG/C 13_33948019_G/A 13_33949215_C/T 13_33951078_T/C 13_33951438_T/TA 13_33951741_C/G …
12.131630651-1	12_130766597_T/C 12_130766950_G/A 12_130767139_G/A 12_130767170_A/G 12_130770170_C/T 12_130774189_A/G 12_130778731_TGGGGTCTCACTATGTTGCCCAGCTGGTCTCGA/T 12_130779412_A/G 12_130779604_G/A 12_130780226_C/T 12_130780894_G/A 12_130783564_A/AT
3.29190187-2	3_29436454_C/T 3_29444414_G/A 3_29445931_G/A 3_29462056_TTTTTG/T 3_29465924_T/C
20.50592136-1	20_50383612_C/CTTTT 20_50385562_G/A 20_50390182_G/A 20_50395283_C/T 20_50399751_G/A 20_50401734_G/C 20_50409921_A/G 20_50410188_A/G 20_50410264_A/G 20_50419777_A/AT 20_50422643_T/G 20_50423564_T/C 20_50424361_G/A 20_50426860_A/G 20_50427451_A/T 20_50429140_C/T 20_50439131_A/G 20_50439677_C/A 20_50440663_T/C
2.224691781-1	2_224582977_C/T 2_224584118_T/TGTAA 2_224586186_AAAAG/A 2_224588485_C/T 2_224590396_G/C 2_224591399_A/G 2_224591532_C/T 2_224592766_G/A 2_224594244_A/C 2_224594455_G/A 2_224595132_TG/T 2_224596631_T/C 2_224597079_C/G 2_224599645_T/C 2_224600681_T/C 2_224600826_A/G 2_224603522_G/GA 2_224612083_AAAT/A 2_224616156_A/G 2_224619161_A/G 2_224634763_A/G 2_224652246_G/T 2_224663925_G/GACACACACACACACACAC …
7.12418015-1	7_12406989_C/G 7_12419039_T/TCA 7_12419108_T/A 7_12419576_G/C 7_12420092_C/G 7_12420447_G/T 7_12420517_A/T 7_12421116_C/A 7_12424405_G/A 7_12424787_A/G 7_12428803_A/G 7_12429112_C/T 7_12434771_C/T 7_12436050_T/C 7_12436221_C/T 7_12439680_A/G 7_12440776_A/C 7_12443042_G/A 7_12443542_C/T 7_12444157_G/A 7_12458629_T/C 7_12462763_G/A 7_12466419_T/G 7_12466631_T/A 7_12468233_T/G 7_12469709_T/C 7_12470…
4.24985737-1	4_25055592_A/G 4_25056018_T/C 4_25056349_G/A 4_25056418_CAG/C 4_25056765_A/G 4_25057028_A/G 4_25057662_C/G 4_25058232_A/G 4_25058323_T/A 4_25058435_G/GT 4_25058776_C/G 4_25058802_A/C 4_25059034_C/T 4_25059352_C/T 4_25059842_G/GT 4_25060151_G/C 4_25060385_A/G 4_25060536_T/C 4_25060758_T/C 4_25060844_A/G 4_25060908_C/T 4_25061157_A/T 4_25061165_A/C 4_25061194_C/A 4_25061475_G/A 4_25061899_T/C 4_250…
11.121276048-1	11_121209953_C/T 11_121211961_C/T 11_121214177_C/CT 11_121215124_T/C 11_121215237_A/G 11_121215401_A/G 11_121218516_A/G 11_121221440_A/G 11_121222579_C/T 11_121223092_T/G 11_121224315_T/C 11_121224776_A/G 11_121224914_TATAATC/T 11_121225136_T/C 11_121225171_T/TTG 11_121225319_C/G 11_121226192_C/T 11_121226338_G/A 11_121226406_G/T 11_121226532_T/C 11_121227541_T/C 11_121228469_C/T 11_121228617_G/A…
15.58902698-1	15_58838038_C/G 15_58841736_C/G 15_58847372_G/C 15_58847807_C/T 15_58848120_G/T 15_58852226_A/T 15_58921198_T/C 15_58927990_TA/T 15_58945671_T/G 15_58962987_C/G
17.32433519-1	17_32456767_T/C 17_32457337_G/A 17_32457548_G/A 17_32457941_G/C 17_32458072_A/G 17_32458170_T/G 17_32458240_T/C 17_32458676_A/T 17_32458946_G/A 17_32459497_G/C 17_32459593_A/G 17_32459605_GCTGATTGGTGCGTTTTACAGAGCA/G 17_32459628_C/T 17_32459629_A/G 17_32460065_G/C 17_32460271_C/T 17_32460363_C/G 17_32460576_T/C 17_32460717_C/G 17_32461583_C/T 17_32462521_G/T 17_32463213_C/T 17_32463283_T/A 17_3246…
6.170348350-1	6_170366974_G/A 6_170379286_G/A 6_170395609_A/G 6_170423595_A/G 6_170424368_A/G 6_170434723_A/T 6_170438227_G/A 6_170441262_G/A 6_170442668_T/A
6.34862432-1	6_35021517_A/G 6_35033854_A/G 6_35038415_C/T 6_35046548_G/A 6_35050506_A/G 6_35054185_G/A 6_35055194_G/A 6_35055495_G/A 6_35055629_T/G 6_35055752_A/C 6_35057479_C/T 6_35058531_C/T 6_35062217_GA/G 6_35062612_A/AAAAG 6_35064690_A/C 6_35065396_C/T 6_35065397_A/G 6_35078463_A/T 6_35082194_A/G 6_35082605_G/GA 6_35091428_CT/C 6_35096380_AG/A 6_35098665_A/G 6_35099557_T/A 6_35099563_C/G 6_35099631_G/A 6…
3.144249570-1	3_144191665_T/C 3_144195765_G/A 3_144198757_A/T 3_144202411_T/C 3_144202639_G/A 3_144216348_C/A 3_144216903_G/A 3_144217322_C/T 3_144221910_C/T 3_144225324_T/A 3_144245158_A/G 3_144248716_T/C 3_144249167_C/T 3_144252012_A/T 3_144252216_C/T 3_144253142_A/G 3_144254923_C/T 3_144255120_A/T 3_144255942_C/G 3_144256399_T/C 3_144256696_G/A 3_144257370_T/C 3_144258912_T/C 3_144259158_G/A 3_144259421_T/A…
21.38651943-1	21_37802363_A/G 21_37802629_C/T 21_37812899_A/G 21_37813355_G/GCCCCCA 21_37814114_C/T 21_37814666_G/C 21_37815013_A/G 21_37815550_T/G 21_37816185_A/G 21_37816274_T/C 21_37816353_T/C 21_37816927_G/A 21_37819218_C/A 21_37819219_C/T 21_37819773_C/T 21_37819857_C/A 21_37821589_T/C 21_37821597_A/G 21_37821628_C/CTT 21_37821717_T/G 21_37821933_A/G 21_37821947_G/A 21_37821987_T/C 21_37822013_G/A 21_3782…
7.31885175-1	7_31659742_C/T 7_31659813_A/G 7_31662986_C/T 7_31663213_G/A 7_31663701_G/C 7_31663923_G/A 7_31663970_A/G 7_31664902_AC/A 7_31665433_C/CT 7_31668133_G/A 7_31668371_T/G 7_31670348_A/C 7_31670531_A/G 7_31671157_C/A 7_31672779_G/A 7_31672870_C/T 7_31673751_T/C 7_31678652_A/G 7_31679374_A/G 7_31700129_A/AT
20.2619689-1	20_3000501_C/T 20_3000879_C/T 20_3002432_T/C 20_3003894_A/G 20_3005541_T/TC 20_3007228_G/A 20_3007492_C/T 20_3007694_A/AGGT 20_3008775_T/G 20_3009669_C/T 20_3009918_C/T 20_3011175_A/G 20_3012419_CTGTT/C
7.73382416-1	7_73301489_T/G 7_73301526_C/T 7_73301666_C/T 7_73301774_G/T 7_73302462_C/T 7_73303742_G/C 7_73304127_G/C 7_73304636_C/T 7_73313856_G/A 7_73317073_A/AT 7_73319690_G/A 7_73326901_A/G 7_73327877_T/C 7_73328735_AT/A 7_73328897_AT/A 7_73329416_CT/C 7_73329723_T/TTCTC 7_73331343_A/T 7_73331761_T/A 7_73331831_ACT/A 7_73332055_T/G 7_73332284_G/GTC 7_73332589_TG/T 7_73332892_CT/C
12.72692080-1	12_72608981_T/TG 12_72609008_T/A 12_72609641_T/C 12_72615102_A/G 12_72615520_A/C 12_72615719_A/C 12_72621195_C/A 12_72622783_G/A 12_72635658_G/C 12_72636175_G/T 12_72636239_T/A 12_72642555_G/A
13.57393048-1	13_57114134_A/C 13_57118015_C/G 13_57118236_C/T 13_57124481_C/T 13_57125871_C/T 13_57126856_T/C 13_57137096_A/G 13_57145586_C/T 13_57146032_A/G 13_57151761_T/G 13_57155878_G/GGTGT 13_57159167_G/C 13_57165113_C/T 13_57167107_TTG/T 13_57171480_A/T 13_57176276_G/A 13_57177656_C/T 13_57180093_C/CT 13_57183350_C/T 13_57183363_G/C 13_57183488_G/T 13_57188863_T/C 13_57196863_T/C 13_57198624_G/A 13_57209…
19.55661037-1	19_55062828_G/A 19_55063691_T/G 19_55064296_GTA/G 19_55064414_C/A 19_55064877_G/GTTA
13.55658795-1	13_55562592_A/ACAGT 13_55564871_A/G 13_55567986_C/G 13_55569760_A/G 13_55573357_G/A 13_55574567_A/G 13_55579610_C/T 13_55580399_A/G 13_55580670_G/A
4.78682750-1	4_78555443_C/T 4_78557492_A/G 4_78562216_G/T 4_78574562_CTCTT/C 4_78577430_A/G 4_78580204_GACAA/G 4_78583980_C/T 4_78585526_C/T 4_78585574_T/C 4_78592465_C/G 4_78593285_C/A 4_78593362_T/TTATC 4_78594039_G/A 4_78598313_T/C 4_78603333_C/T 4_78606045_C/A 4_78607070_C/T 4_78607262_G/T 4_78607661_A/C 4_78614222_G/A 4_78617521_G/T 4_78621333_G/T 4_78621732_T/C 4_78623871_T/A
15.69753820-1	15_69411315_C/T 15_69411605_T/C 15_69411969_C/T 15_69413374_C/T 15_69413927_A/G 15_69413998_C/T 15_69414235_C/A 15_69415482_A/G 15_69416884_T/TTA 15_69416977_A/G 15_69417107_G/GA 15_69417373_G/C 15_69417873_A/G 15_69417910_A/T 15_69418010_C/T 15_69418090_C/G 15_69423585_A/C 15_69424143_T/C 15_69424568_G/A 15_69426492_A/T 15_69428275_G/A 15_69429674_A/G 15_69430430_T/G 15_69440889_A/C 15_69446431_…
9.33915357-1	9_33819555_A/T 9_33819955_A/G 9_33822424_CT/C 9_33822592_TA/T 9_33825229_C/T 9_33826627_GGA/G 9_33832999_C/A 9_33834918_AAAAAC/A 9_33836655_A/G 9_33844513_ATT/A 9_33845079_G/T 9_33853409_T/C 9_33854960_G/T 9_33855003_ATGATAGT/A 9_33855014_T/G 9_33855015_T/C 9_33855016_CATATT/C 9_33855023_A/C 9_33857803_C/T 9_33901903_C/T 9_33906395_T/C 9_33907949_T/C 9_33913381_T/C 9_33917498_T/C 9_33975527_C/T 9…
10.7449111-2	10_7384131_T/A 10_7385798_T/C 10_7399607_C/A 10_7405403_C/T 10_7410509_A/G 10_7411558_G/A 10_7412879_C/T 10_7419581_G/A 10_7421638_TA/T 10_7423490_G/A 10_7426644_A/G 10_7427684_A/G 10_7427728_A/G 10_7427758_G/A 10_7427777_C/T 10_7428268_G/C 10_7460064_A/G 10_7460222_A/C 10_7460252_A/G 10_7463300_T/C 10_7463461_T/C 10_7464093_G/A 10_7464329_G/A 10_7464588_G/A 10_7464989_C/A 10_7465205_C/T 10_74654…
8.95390587-1	8_95343780_T/C 8_95346517_A/C 8_95348753_T/C 8_95350098_A/C 8_95350630_T/TA 8_95350851_A/T 8_95353129_G/GAGGGGGCCAGCCCC 8_95353145_G/GCCCGGCCAACCGCCCAGTCCAGGAGGTGGGGGGCAGCCCCCGCCCGGCCAGCCGCCCCGTCCGGGAGGT 8_95353199_G/A 8_95353214_TG/T 8_95353276_T/C 8_95353287_A/G 8_95354366_C/G 8_95359077_A/C 8_95363776_A/G 8_95364844_G/A 8_95365885_G/A 8_95366370_T/C 8_95366544_C/T 8_95370918_C/T 8_95373301_A/G…
1.224428261-1	1_224313279_T/C 1_224314776_C/A 1_224314814_T/C 1_224315014_C/T 1_224315128_G/A 1_224315198_G/A 1_224316813_T/C 1_224316881_G/A 1_224317043_C/A 1_224317551_A/G 1_224318875_A/G 1_224319815_T/C 1_224319825_C/G 1_224321492_C/T 1_224321637_A/G 1_224322879_G/A 1_224322942_C/T 1_224323548_C/T 1_224325436_G/C 1_224325460_A/G 1_224327474_G/A 1_224329370_T/TACTG 1_224329751_C/T 1_224329969_A/G 1_224330818…
6.143153326-1	6_143606086_C/G 6_143608583_G/A 6_143613979_A/T 6_143617983_T/C 6_143618589_A/G 6_143621390_A/C 6_143628068_C/T 6_143629340_G/A 6_143636526_G/A 6_143647665_C/G 6_143668499_GA/G 6_143669993_C/T 6_143673439_T/C 6_143675442_G/A 6_143679712_A/G 6_143691652_G/C 6_143695411_A/G 6_143700366_C/T 6_143700907_C/T 6_143703319_G/C 6_143703321_G/C
2.41627592-1	2_41538744_T/G 2_41539903_G/C 2_41540279_C/A 2_41540474_T/G 2_41540966_T/G 2_41541093_A/C 2_41542057_C/G 2_41542137_C/T 2_41542356_A/AT 2_41542628_G/A 2_41543536_C/T 2_41544519_C/T 2_41551042_A/C 2_41554812_T/A 2_41555151_T/TTTTA 2_41556442_A/C 2_41556924_C/T 2_41557530_C/T 2_41558089_C/G 2_41558322_T/C 2_41558344_G/A 2_41558692_C/T 2_41558819_G/A 2_41559590_C/T 2_41560726_C/T 2_41561332_C/T 2_41…
5.67448407-1	5_67412319_C/T 5_67412429_C/A 5_67412484_T/C 5_67414733_T/C 5_67414744_A/G 5_67414859_G/A 5_67415013_T/C 5_67415027_C/G 5_67415042_C/T 5_67415714_C/T 5_67415779_C/G 5_67415797_G/C 5_67415973_A/T 5_67416086_A/C 5_67416371_A/T 5_67416832_ATTTT/A 5_67417177_AC/A 5_67417280_C/A 5_67417489_C/T 5_67417508_G/A 5_67417597_A/G 5_67417988_C/G 5_67418015_G/A 5_67418507_C/G 5_67418845_C/A 5_67419099_C/A 5_67…
5.122939485-1	5_122958354_G/A 5_123005420_G/A 5_123005424_G/A 5_123007740_A/AT 5_123010967_A/G 5_123011825_T/A 5_123012737_T/A 5_123013444_G/C 5_123013797_G/C 5_123014781_G/T 5_123016777_T/C 5_123020984_T/G 5_123021316_G/A 5_123024195_G/A 5_123024520_T/A 5_123035580_A/G 5_123043714_T/G 5_123045460_T/G 5_123047936_A/G 5_123048463_C/T 5_123048666_A/G 5_123050342_A/G
1.40705349-1_1	1_41324906_A/G 1_41325213_T/C 1_41327873_G/C 1_41328835_C/T 1_41332188_A/G 1_41333817_A/G 1_41338198_A/G 1_41338614_G/A 1_41338619_T/C 1_41338665_A/G 1_41338709_A/T 1_41339125_G/A 1_41340218_TAA/TA 1_41340259_T/TA 1_41340368_CA/C 1_41341758_C/T 1_41344471_A/G 1_41346344_C/T 1_41346727_C/T 1_41348272_C/T 1_41348316_G/A 1_41349252_A/T 1_41349293_T/G 1_41350787_A/C
9.81608316-1	9_81587676_C/T 9_81587939_G/A 9_81588871_T/C 9_81588954_C/CCAT 9_81589361_A/G 9_81589458_A/G 9_81590531_A/G 9_81590892_C/G 9_81591444_C/T 9_81591926_A/T 9_81592747_A/G 9_81623111_G/A
11.81199004-1	11_80234775_CA/C 11_80238328_T/C 11_80239399_G/C 11_80239841_T/A 11_80239863_T/C 11_80240841_A/G 11_80241068_G/A 11_80241204_T/A 11_80241228_C/T 11_80242265_G/A 11_80242429_A/G 11_80242763_G/T 11_80242805_G/T 11_80242845_A/G 11_80242902_TCTGGTGGGTTCATGGTCTCGCTGGCTTCAGGAGTGAAGCTGCAGACCTTCACGGTGAGTGTTACAGCTCTTAAAGGCGGTGCAACTGGAGTTGTTCTTTCCTCTCGTCAGGAGTTGTTCGTCCCTC/T 11_80242932_G/A 11_80243122_G/A …
3.65988914-1	3_66583630_A/ATT 3_66583798_C/T 3_66585615_T/C 3_66596811_C/A 3_66599662_T/C 3_66603485_C/G 3_66604166_C/T
4.154175390-1	4_153918980_C/A 4_153919761_G/A 4_153919893_A/G 4_153922742_G/T 4_153922793_A/G 4_153924331_G/T 4_153931580_C/T 4_153932350_G/A 4_153934049_C/T 4_153935823_C/T 4_153937876_G/A 4_153938095_T/C 4_153939328_G/A 4_153940780_G/A 4_153940816_G/T
6.124848421-1	6_124101164_A/G 6_124103947_G/A 6_124104468_C/T 6_124106835_T/G 6_124110325_A/C 6_124111919_G/A 6_124114557_C/T 6_124115091_A/ATG 6_124115584_A/G 6_124116074_T/C 6_124118856_T/G 6_124119467_C/T 6_124125068_G/A 6_124128975_A/C 6_124132895_A/T
16.17252430-1	16_17475446_G/C 16_17475645_T/C 16_17475686_T/C 16_17475745_A/G 16_17475748_G/A 16_17476194_A/G 16_17476321_G/T 16_17476853_C/T 16_17477094_C/T 16_17477200_C/T 16_17477499_G/A 16_17478205_G/A 16_17479083_C/G 16_17479202_C/T 16_17479395_C/T 16_17479473_G/A 16_17479562_G/A 16_17479794_G/A 16_17479893_C/T 16_17480239_C/G 16_17480488_CTCAG/C 16_17480526_A/G 16_17480544_G/A 16_17481129_A/T 16_17482044…
12.66479691-1	12_66905383_G/A 12_66907935_T/G 12_66914236_C/T 12_66915452_T/C 12_66918213_G/A 12_66920938_C/T 12_66921478_C/T 12_66921777_A/C 12_66924363_T/A 12_66929469_C/T 12_66929800_T/C 12_66929831_C/T 12_66930269_C/G 12_66931299_C/CAT 12_66932222_C/T 12_66932241_G/T 12_66932331_C/G 12_66932448_T/A 12_66932608_G/A 12_66932672_C/T 12_66932832_T/C 12_66933149_C/T 12_66933542_C/T 12_66934220_C/T 12_66934516_A…
4.94405362-1	4_93406708_T/G 4_93407213_C/A 4_93407698_T/TCA 4_93408904_TTTTG/T 4_93412547_T/G 4_93412956_G/C 4_93414053_G/A 4_93415370_T/C 4_93419722_G/A 4_93420293_T/C 4_93420454_C/T 4_93422729_T/C 4_93423453_A/G
7.4273291-1	7_4237591_G/A 7_4237717_T/G 7_4239585_G/C 7_4239849_C/T 7_4239852_T/C 7_4240085_A/C 7_4240114_G/T 7_4240184_A/G 7_4240387_G/C 7_4240961_T/G 7_4242670_A/C 7_4243557_T/C 7_4243948_C/T 7_4260363_C/G 7_4260402_T/C 7_4262581_G/C 7_4264264_G/C
13.37786001-1	13_37334366_C/A 13_37349453_A/G 13_37351507_A/C 13_37351635_G/T 13_37352119_G/A 13_37352518_G/A 13_37352778_G/A 13_37353269_G/A 13_37353323_G/C 13_37353901_A/G 13_37357382_A/T 13_37360585_ATT/AT
4.101735042-1	4_101223313_T/C 4_101230924_A/G 4_101231409_G/A 4_101232141_G/C 4_101232322_C/T 4_101235461_C/A 4_101235519_G/A
6.127610682-1	6_127574341_C/T 6_127575172_A/G 6_127582068_T/C 6_127583408_G/A 6_127614059_T/C 6_127617539_C/T 6_127620005_C/T 6_127629953_T/C 6_127651213_T/C 6_127658222_A/G 6_127663703_C/T 6_127666068_C/T 6_127666751_C/CA 6_127684439_A/C 6_127692553_C/CT 6_127693987_C/G 6_127706453_G/C 6_127707633_A/C 6_127708247_T/C 6_127726196_G/A 6_127726256_T/C 6_127726796_G/A 6_127727407_G/A 6_127728325_A/C 6_127728333_C…
8.55747173-1	8_55794853_GC/G 8_55795308_G/A 8_55795798_G/A 8_55797674_T/G 8_55800221_A/C 8_55801260_G/A 8_55801345_T/G 8_55803702_T/TA 8_55803742_G/A 8_55803955_C/G 8_55804723_C/T 8_55805282_G/A 8_55805395_G/T 8_55805726_T/A 8_55806989_A/AT 8_55807692_C/G 8_55812821_T/A 8_55813129_A/G 8_55813803_G/A 8_55814206_A/G 8_55814821_C/T 8_55815035_TA/T 8_55816530_G/A 8_55817967_G/C 8_55819769_A/G 8_55819970_T/G 8_558…
16.13062207-1	16_13432333_G/C 16_13432354_A/C 16_13436812_T/C 16_13438343_AGCTGTG/A 16_13484959_G/A 16_13490380_C/A 16_13494176_T/C 16_13494341_G/A 16_13495204_A/G 16_13509644_C/A 16_13509726_A/G 16_13510493_T/C 16_13510511_T/C 16_13510821_C/A 16_13511785_T/G 16_13512311_G/C 16_13513346_G/A 16_13513518_A/G 16_13513784_T/C 16_13513895_G/T 16_13514094_C/A 16_13514305_G/T 16_13517823_A/C 16_13517876_G/C 16_135180…
8.4955652-1	8_4968318_T/C 8_4970891_T/C 8_4972622_GA/G 8_4974195_C/T 8_4974310_G/T 8_4994622_G/A 8_5015861_G/A 8_5017945_T/G 8_5017962_G/A 8_5018271_A/G 8_5018501_T/C 8_5018548_C/G 8_5019008_GA/G 8_5019178_T/A 8_5019254_C/G 8_5019459_T/C 8_5020392_A/G 8_5020483_A/T 8_5020630_A/C 8_5020716_G/T 8_5020729_G/C 8_5020847_C/T 8_5020921_A/G 8_5021504_C/T 8_5023095_G/A 8_5023140_G/A 8_5023255_G/A 8_5023306_G/A 8_502…
10.80737316-1	10_81164521_C/T 10_81164923_T/TG 10_81165000_A/C 10_81165051_A/G 10_81165209_A/G 10_81165211_G/A 10_81165243_G/A 10_81165864_A/G 10_81166079_A/G 10_81166892_T/C 10_81167080_A/G
15.62679141-1	15_62656451_A/C 15_62657059_G/T 15_62657903_G/A 15_62661664_A/G 15_62663052_G/A 15_62663475_GT/G 15_62663747_G/A 15_62664398_G/T 15_62675103_GTTTTTTTTTTT/G 15_62676560_A/C 15_62677345_T/C 15_62680426_C/T 15_62682989_GT/TT 15_62683146_C/T 15_62684007_G/A 15_62684175_A/G 15_62685857_G/A 15_62686114_G/A 15_62686194_C/G 15_62688265_C/CT 15_62692741_G/A
18.28438118-1	18_29255261_C/T 18_29259412_G/C 18_29264028_T/C 18_29265267_C/CG 18_29268845_T/C 18_29269624_C/T 18_29273418_C/T 18_29274349_A/G 18_29275987_A/T 18_29277206_C/G 18_29277419_G/A 18_29277547_C/G 18_29278676_G/A 18_29283145_A/G 18_29284161_G/A
15.89334028-1	15_90092745_G/A 15_90098665_C/G 15_90098911_A/G 15_90099061_G/GCCAGGT 15_90099065_A/T 15_90099150_C/A 15_90099243_A/G 15_90099361_G/T 15_90099463_G/A 15_90099505_C/A 15_90099658_C/A 15_90099750_G/A 15_90099932_A/G 15_90100010_A/G 15_90100100_G/T 15_90100134_G/C 15_90100548_T/C 15_90100551_C/A 15_90100669_G/C 15_90101251_C/T 15_90101606_T/C 15_90101617_G/C 15_90101759_C/T 15_90101917_C/T 15_901021…
5.178379349-1	5_178248181_A/G 5_178248384_G/A 5_178250433_A/G 5_178250890_A/T 5_178250916_T/C 5_178251248_G/A 5_178251512_T/C 5_178252009_C/T 5_178252021_C/T 5_178252127_T/C 5_178252599_C/CG 5_178252776_A/C 5_178252960_T/C 5_178253261_G/A 5_178253265_A/G 5_178253285_A/T 5_178253431_C/T 5_178253488_CTCAGAT/C 5_178253547_AAAAAGGCTTAGATTCAATCTT/A 5_178253708_G/A 5_178253731_T/C 5_178253945_C/T 5_178254234_G/T 5_1…
13.104673062-1	13_104826483_C/A 13_104827037_A/C 13_104827205_A/G 13_104827590_C/T 13_104827694_T/G 13_104828864_T/C 13_104829131_A/G 13_104829450_A/G 13_104831103_A/G 13_104831221_C/T 13_104831316_C/G 13_104831348_G/A 13_104831984_A/T 13_104833034_A/G 13_104833214_A/G 13_104833518_C/A 13_104833713_A/G 13_104834002_G/A 13_104834994_G/GA 13_104835643_T/C 13_104835869_T/C 13_104838002_A/G 13_104838011_T/A 13_1048…
4.24451974-1	4_24504332_A/T 4_24504765_C/T 4_24504766_A/G 4_24505286_C/T 4_24505341_T/C 4_24505706_C/A 4_24506029_G/A 4_24506303_A/C 4_24507166_C/T 4_24507359_C/G 4_24507443_T/C 4_24507458_C/T 4_24507670_C/A 4_24507927_A/G 4_24507996_G/A 4_24508078_A/G 4_24508170_C/G 4_24508246_T/C 4_24508257_T/C 4_24508303_T/C 4_24508705_C/CT
3.102119247-1	3_101609457_GAA/G 3_101610189_C/T 3_101610488_A/AACAC 3_101613097_T/A 3_101613368_T/C 3_101613557_T/C 3_101613692_T/C 3_101613716_G/A 3_101613751_C/T 3_101613851_T/G 3_101614309_T/G 3_101614532_A/ATTTTTTTTTG 3_101614541_T/TG 3_101614685_A/AT 3_101614718_T/C 3_101614787_G/T 3_101614846_A/T 3_101614847_A/T 3_101614848_A/T 3_101615010_T/C 3_101615074_T/C 3_101615177_G/A 3_101615188_A/G 3_101615189_A…
2.125747364-1	2_125743216_C/A 2_125743653_G/GA 2_125745224_C/G 2_125747947_A/G 2_125748924_C/T 2_125751537_G/A 2_125752345_T/TA 2_125755887_A/AAAAAT 2_125756716_C/T 2_125757157_A/T 2_125757598_G/A 2_125757924_T/C 2_125758244_T/TTTGA 2_125759594_C/G 2_125760078_T/C 2_125760898_G/C 2_125762286_T/C 2_125766548_T/A 2_125768165_C/T 2_125770954_A/G 2_125780017_C/CTGT 2_125781480_G/C 2_125792078_C/T 2_125794770_A/C 2…
2.222118729-1	2_222052363_A/C 2_222052551_A/G 2_222052889_A/AT 2_222053258_G/A 2_222053302_T/C 2_222053427_C/T 2_222053471_A/T 2_222053491_A/G 2_222053574_C/T 2_222053819_A/G 2_222053907_G/T 2_222053949_A/G 2_222054017_A/T 2_222054061_A/G 2_222054233_C/A 2_222054326_G/C 2_222054572_C/A 2_222054582_T/C 2_222054616_T/TCA 2_222054905_A/C 2_222055595_A/G 2_222055639_C/T 2_222055681_TAA/T 2_222055864_G/A 2_22205609…
4.61679207-1	4_61747254_A/T 4_61747385_C/T 4_61749528_G/T 4_61753089_G/A 4_61754897_A/C 4_61755216_A/AT 4_61757775_A/G 4_61757891_T/C 4_61758707_A/G 4_61759765_A/G 4_61761532_A/ATTAG 4_61761945_A/G 4_61763471_G/A 4_61857247_G/C 4_61857352_G/A 4_61860016_C/A 4_61862621_C/T 4_61871453_A/G
4.163532541-1	4_164007992_A/G 4_164011456_C/G 4_164016194_T/C 4_164017190_G/A 4_164017551_T/C 4_164017553_G/A 4_164017916_T/G 4_164018002_A/G 4_164019500_G/C 4_164030312_CT/C 4_164037301_C/T
9.80910801-1	9_80491227_C/T 9_80501302_TA/T 9_80523014_T/C 9_80532374_G/A 9_80548797_T/C 9_80558930_C/G 9_80564707_A/T 9_80575017_T/C 9_80575709_A/G 9_80580015_CTCT/C 9_80583690_T/A 9_80584009_G/T 9_80594547_G/A 9_80599719_C/T 9_80617756_T/C 9_80618374_A/G 9_80626343_T/C 9_80635499_G/A 9_80639295_C/T 9_80647059_G/A 9_80647060_C/A 9_80659821_C/T 9_80674046_A/C 9_80682690_G/A 9_80692179_C/T 9_80709044_G/A 9_807…
8.39680998-1	8_39783482_G/A 8_39785321_G/A 8_39786730_A/G 8_39786845_C/T 8_39786958_C/A 8_39788170_A/G 8_39788799_CTT/C 8_39789997_G/C 8_39790265_G/A 8_39791316_C/T 8_39791346_A/C 8_39791592_C/T 8_39791658_A/C 8_39791746_T/C 8_39792132_C/A 8_39792132_C/T 8_39792364_CT/C 8_39792943_GGTT/G 8_39792943_GGTTGTTGTT/G 8_39793368_A/G 8_39794687_C/T 8_39796089_GA/G 8_39796429_T/C 8_39796770_A/G 8_39797458_A/C 8_397974…
16.31615391-1	16_31518348_C/T 16_31520759_C/CT 16_31522723_C/T 16_31523113_G/A 16_31523801_A/G 16_31524123_C/T 16_31525774_T/G 16_31525871_G/A 16_31525960_A/G 16_31526534_C/T 16_31526823_A/G 16_31526948_CATGAAAGAAT/C 16_31527214_CTT/C 16_31527315_G/A 16_31527820_C/T 16_31528179_C/T 16_31528741_A/G 16_31528824_A/G 16_31529306_A/C 16_31530055_G/A 16_31531579_G/C 16_31531629_A/T 16_31532094_G/A 16_31533114_G/GC 1…
5.61588044-1	5_61397967_G/C 5_61397974_AC/A 5_61398369_C/T 5_61398412_A/C 5_61399112_GA/G 5_61403681_C/T 5_61409765_G/A 5_61412148_C/A 5_61412195_C/A 5_61418437_T/A 5_61420425_G/A 5_61424569_C/A 5_61425424_A/C 5_61425536_A/G 5_61426602_C/T 5_61427338_C/T 5_61428489_A/G 5_61429671_C/T 5_61430316_A/C 5_61432859_G/A 5_61436505_A/G 5_61436670_CTT/C 5_61440321_A/G 5_61442196_G/A 5_61446385_C/T 5_61447811_C/T 5_614…
6.135591912-1	6_135624811_A/G 6_135626348_G/T 6_135627369_C/T 6_135627534_A/G 6_135631411_AAT/A 6_135632625_C/A 6_135632649_T/C 6_135634006_C/T 6_135635100_C/G 6_135637195_C/CA 6_135639644_T/C 6_135640965_C/G 6_135641369_G/T 6_135646165_A/AT 6_135646235_G/A 6_135647912_TG/T 6_135649013_T/C 6_135649620_G/GGTGCCATAAACCATAGCCATA 6_135650266_A/G 6_135651721_C/G 6_135653357_G/A 6_135653855_C/A 6_135654994_G/A 6_135…
20.37246602-1	20_37048959_A/G 20_37049878_C/T 20_37050753_G/A 20_37050817_C/T 20_37050926_CA/C 20_37050959_C/A 20_37051007_A/G 20_37053583_T/C 20_37054781_T/C 20_37055015_G/A 20_37058895_T/C 20_37059070_C/T 20_37059349_T/C 20_37059444_G/T 20_37059749_G/T 20_37062583_C/T 20_37063474_G/A 20_37063635_C/G 20_37063671_T/C 20_37064636_G/A 20_37066140_A/G 20_37067120_G/A 20_37067489_G/A 20_37068857_A/C 20_37070262_G/…
3.19984825-1	3_20060320_C/T 3_20067027_T/C 3_20067048_T/G 3_20067707_A/C 3_20069170_GAA/G
21.28311841-1	21_28421321_C/T 21_28423386_G/A 21_28424831_G/T 21_28426194_T/TGAG 21_28431378_A/G 21_28437665_C/T 21_28438579_G/A 21_28440143_G/A 21_28441023_G/T 21_28442252_A/AAGG 21_28445274_C/CT 21_28446323_T/A
6.114357310-1	6_114612000_A/AT 6_114612895_C/T 6_114612973_C/T 6_114613266_TAGTA/T 6_114615063_G/T 6_114618234_A/T 6_114619289_C/T 6_114619795_T/C 6_114619958_A/G 6_114620280_G/C 6_114620898_A/G 6_114621673_T/C 6_114624626_AT/A 6_114625448_C/A 6_114627442_CATATATATAT/TATATATATAT 6_114627683_T/C 6_114628139_T/G 6_114628486_C/T 6_114628522_G/GT 6_114629070_T/A 6_114631425_C/T 6_114631786_T/A 6_114632392_T/C 6_11…
12.22836780-1	12_22661805_CT/C 12_22804784_C/T 12_22806540_C/T 12_22806655_T/C 12_22812440_A/C 12_22812994_G/A 12_22818108_T/C 12_22826279_T/C 12_22832378_C/CT 12_22832818_G/T 12_22833407_C/G 12_22833824_T/C 12_22837282_A/G 12_22840092_A/G 12_22841092_A/C 12_22841304_C/T 12_22841360_A/C 12_22842196_CTA/C 12_22842778_A/G 12_22843724_A/G 12_22843928_CAT/C 12_22844112_G/A 12_22844572_ACTAC/A 12_22845290_A/G 12_22…
11.14529960-1	11_14429088_A/T 11_14436733_C/T 11_14436946_C/G 11_14437607_G/C 11_14439243_AT/A 11_14440105_T/C 11_14442428_G/A 11_14444515_G/C 11_14445074_A/T 11_14446161_C/T 11_14450176_T/C 11_14453382_C/T 11_14453387_T/C 11_14455086_G/A 11_14456917_AATAT/A 11_14456929_G/A 11_14461003_C/T 11_14466923_A/G 11_14467880_A/T 11_14469365_C/T 11_14470242_G/C 11_14471172_T/C 11_14471215_C/CT 11_14472096_C/T 11_144723…
3.72198219-1	3_71961393_T/C 3_71962197_G/A 3_71962213_C/T 3_71964779_G/C 3_71969532_A/C 3_71970463_C/G 3_71971643_A/G 3_71974730_A/C 3_71975432_A/C
3.23709751-1	3_23011352_T/C 3_23018153_T/A 3_23020925_C/T 3_23021530_C/G 3_23025482_C/CA 3_23093984_A/AC 3_23105268_C/G
2.239366963-1	2_239225204_T/C 2_239226530_C/G 2_239227533_G/C 2_239227622_C/T 2_239227822_C/G 2_239228138_T/G 2_239249495_G/T 2_239250074_T/C 2_239253007_T/C 2_239253836_T/C 2_239284683_T/C 2_239286614_C/G 2_239289903_G/T 2_239290648_A/G 2_239290966_G/A 2_239291393_C/T 2_239292090_A/G 2_239298435_G/A 2_239299621_G/A 2_239302044_A/G 2_239303778_A/G 2_239305624_C/G 2_239307975_G/A 2_239308830_G/A 2_239312700_C/T…
2.172989460-1	2_173034736_A/C 2_173041084_CT/C 2_173041097_T/C 2_173041434_AT/A 2_173041669_C/T 2_173042285_C/T 2_173042387_GT/G 2_173042523_T/C 2_173042942_G/A 2_173043083_C/T 2_173043190_C/T 2_173043899_C/T 2_173044437_TTTTTA/T 2_173044493_C/T 2_173044505_AGTGCAGTG/A 2_173044628_G/A 2_173044721_C/G 2_173045089_C/G 2_173045117_CCG/C 2_173045137_A/G 2_173045142_C/T 2_173045308_T/C 2_173045535_C/A 2_173045591_A…
6.3193283-1	6_2843593_C/G 6_2843761_A/C 6_2844344_T/C 6_2844497_T/TATAA 6_2844583_T/C 6_2844847_TAA/T 6_2845836_G/C 6_2846843_G/C 6_2847288_G/A 6_2848440_G/A 6_2856192_T/C
8.781484-1	8_735894_C/G 8_742490_A/C 8_745496_G/C 8_745596_G/C 8_750948_G/GC 8_752397_A/C 8_774018_A/G 8_839088_C/T 8_840136_G/A 8_844180_G/A 8_848043_AGT/A 8_850271_G/A 8_850276_C/G 8_850592_A/G 8_853666_A/G 8_970267_C/T
2.69534566-1	2_69390369_C/T 2_69392128_G/A 2_69392619_T/C 2_69393185_A/G 2_69394936_C/T 2_69395450_A/T 2_69407720_G/T 2_69407732_C/T 2_69408045_A/G 2_69409029_C/A 2_69410433_C/G 2_69410456_T/C 2_69410743_T/C 2_69410748_T/C 2_69410778_A/AGC
6.169234218-1	6_168532847_G/C 6_168532848_G/A 6_168533003_C/G 6_168533451_G/T 6_168533476_T/G 6_168533576_T/C 6_168533787_G/A 6_168533829_C/G
22.44303650-1	22_44232887_C/G 22_44264217_G/T 22_44284954_A/G 22_44286531_T/C 22_44287062_A/G 22_44288984_A/G 22_44288990_T/G
5.122160642-1	5_122005794_C/T 5_122006105_AT/A 5_122015217_T/G 5_122016443_T/G 5_122017747_TAAAC/T 5_122018823_CAT/C 5_122019025_G/A 5_122020436_C/T 5_122020806_GC/G 5_122021177_C/A 5_122021400_C/A 5_122021673_A/G 5_122021699_C/T 5_122022052_TA/T 5_122022084_T/G 5_122022762_A/G 5_122023041_C/T 5_122023462_C/A 5_122023827_T/C 5_122024136_A/T 5_122024953_G/A 5_122025220_C/T 5_122025257_T/C 5_122025330_G/T 5_1220…
3.26638520-1	3_27051908_G/A 3_27053571_C/T 3_27053952_A/T 3_27054003_T/C 3_27054248_T/C 3_27055891_G/A 3_27056591_G/A 3_27057086_T/A 3_27058203_G/A 3_27065183_C/T 3_27067184_G/C 3_27069812_C/T 3_27071821_T/A 3_27072681_C/T 3_27072998_G/A 3_27076600_A/G 3_27077188_C/A 3_27080613_C/T 3_27088978_G/C 3_27089482_C/T 3_27090490_T/A 3_27108209_C/T 3_27108392_T/C 3_27114510_G/C 3_27115353_T/C 3_27115891_A/G 3_2711848…
6.29933769-1	6_29278505_G/T 6_29301222_G/A 6_29302030_C/A 6_29306350_A/C 6_29310681_C/T 6_29335661_C/T 6_29336054_A/G 6_29337075_T/G 6_29337101_T/C 6_29337207_T/G 6_29337500_A/G 6_29804165_G/A 6_29806901_G/C 6_29817106_A/T 6_29825729_CCT/C 6_29825737_C/T 6_29827024_CA/C 6_29832963_G/A 6_29832966_G/A 6_29833128_C/T 6_29855945_A/G 6_29884243_A/G 6_29886714_A/G 6_29889514_T/C 6_29889630_A/G 6_29890566_G/A 6_2989…
2.29197099-1	2_28977274_G/A 2_29099104_C/CAAAA 2_29100642_A/C 2_29100646_C/A 2_29100845_G/A 2_29102004_C/T 2_29102106_C/T 2_29102888_G/A 2_29103386_CCCTCCCTCACTT/C 2_29106871_GTT/G 2_29110393_G/A 2_29111324_C/G 2_29112852_T/C 2_29125549_G/A 2_29125805_G/A 2_29126583_G/T 2_29129712_G/T 2_29130376_C/G 2_29130748_T/C 2_29131114_G/A 2_29131351_A/G 2_29131433_T/G 2_29131475_CT/C 2_29131591_T/C 2_29132340_G/A 2_291…
11.132281137-1	11_131469934_G/C 11_131470035_T/C 11_131476599_A/G 11_131481183_G/C 11_131484187_G/A 11_131484772_C/T 11_131486334_C/T 11_131486558_G/C 11_131492764_A/C 11_131495016_T/C 11_131495471_G/A 11_131495610_C/T 11_131495706_G/C 11_131496156_G/A 11_131496540_A/T 11_131496574_A/G 11_131496707_C/T 11_131497117_T/A 11_131497121_T/A 11_131498403_G/A 11_131500212_G/T 11_131512945_GA/G
6.170459132-1	6_169643347_G/A 6_169643685_C/T 6_169643986_C/T 6_169644032_C/T 6_169644148_C/T 6_169644408_AACAC/A 6_169644934_G/T
8.17870066-1	8_17782868_A/G 8_17784203_G/A 8_17784277_A/G 8_17785160_G/A 8_17785790_T/C 8_17787610_C/CT 8_17787808_A/T 8_17791218_G/C 8_17791634_G/C 8_17791777_C/CT 8_17793942_C/T 8_17795368_G/A 8_17796761_A/T 8_17799052_T/A 8_17799129_T/A 8_17799241_C/T 8_17799376_C/CT 8_17799736_A/G 8_17799787_C/A 8_17799979_G/A 8_17800101_T/G 8_17800450_C/G 8_17800472_T/C 8_17800505_C/CAA 8_17800896_G/A 8_17802275_T/C 8_17…
5.4877797-1	5_5035047_G/C 5_5047868_T/C 5_5049276_C/CA 5_5050480_A/G 5_5050876_C/G 5_5051063_T/C 5_5051165_T/C 5_5051446_T/TAAC 5_5052576_A/AG 5_5053338_G/A 5_5053786_A/T 5_5054931_A/G 5_5055277_T/A 5_5073768_T/C 5_5074043_T/C 5_5074254_CA/C 5_5074825_C/A 5_5075244_A/G 5_5075361_CTTT/C 5_5075431_T/C 5_5075564_G/A 5_5076391_C/A 5_5076485_A/G 5_5076561_T/C 5_5077133_T/C 5_5077434_G/A 5_5077493_C/G 5_5077607_G/…
7.36296751-1	7_36139051_A/C 7_36140226_C/T 7_36140785_A/G 7_36141069_G/C 7_36141244_T/G 7_36141526_G/A 7_36141528_T/C 7_36141539_A/G 7_36141552_G/A 7_36141756_A/G 7_36142004_G/C 7_36142007_GGAAGGAAGGAAA/G 7_36142386_T/A 7_36142502_G/A 7_36146386_G/GCA 7_36146941_G/T 7_36146978_G/T 7_36147694_T/G 7_36148885_C/T 7_36152573_C/T 7_36152863_G/A 7_36157390_C/A 7_36158442_C/T 7_36160798_C/G 7_36161505_AT/A 7_3616233…
3.120024714-1	3_120198693_T/C 3_120227934_C/A 3_120228825_C/T 3_120229174_C/T 3_120229939_C/T 3_120232831_G/A 3_120235017_G/A 3_120235204_G/A 3_120235277_T/G 3_120236490_C/T 3_120237228_A/G 3_120237381_T/C 3_120237871_TG/T 3_120239580_C/T 3_120239827_A/G 3_120240321_G/A 3_120241954_G/C 3_120242309_G/GA 3_120243196_C/T 3_120243640_A/C 3_120244109_A/G 3_120245515_A/G 3_120245847_T/G 3_120246705_A/G 3_120247278_T…
2.60273466-1	2_60815325_C/T 2_60815837_C/T 2_60816037_T/A 2_60817254_C/T 2_60818941_A/T 2_60819913_G/C 2_60820032_C/G 2_60823192_A/G 2_60823556_C/A 2_60823805_G/C 2_60828295_T/G 2_60828488_G/A 2_60829642_G/C 2_60829814_TA/T 2_60831064_G/A 2_60832368_C/G 2_60833446_G/A 2_60834663_A/T 2_60847054_C/G 2_60847253_A/T 2_60847403_G/A 2_60847486_C/CAG 2_60847509_A/C 2_60847612_T/C 2_60847786_T/C 2_60848284_T/C 2_6084…
12.66137472-1	12_66164800_A/G 12_66164895_T/G 12_66164983_A/G 12_66165471_T/G 12_66166276_C/T 12_66167085_A/G 12_66168151_G/T 12_66174229_T/C 12_66176050_AT/A 12_66179161_C/G 12_66182455_G/A 12_66184982_A/G 12_66186090_G/T 12_66186100_C/G 12_66186117_T/C 12_66186277_TAC/T 12_66186670_C/T 12_66186792_A/G 12_66187476_C/T 12_66187975_G/A 12_66188005_T/C 12_66190153_C/T 12_66191486_G/T 12_66192667_A/G 12_66193110_…
2.122256850-1	2_121575657_C/G 2_121575818_G/A 2_121576547_CAT/C 2_121576589_C/G 2_121579810_T/C 2_121579866_G/A
4.160409572-1	4_159651881_G/A 4_159702306_A/C 4_159703225_T/A 4_159703675_G/T 4_159704658_G/C 4_159705840_G/A 4_159705867_A/G 4_159705986_G/C 4_159706121_C/G 4_159708176_G/C 4_159712270_GA/G 4_159715481_T/A 4_159717558_CTTA/C 4_159721767_T/C 4_159726284_G/A 4_159727065_A/G 4_159730010_A/C 4_159730343_G/A 4_159732701_T/TAATA 4_159732703_A/T 4_159732707_T/TAA 4_159732774_G/A 4_159733241_C/G 4_159745169_C/T 4_159…
14.82543359-1	14_82536326_G/C 14_82542265_A/G 14_82561817_G/A
3.185061870-1	3_185727781_G/T 3_185727948_G/A 3_185732466_A/AT 3_185737105_A/G 3_185737187_TA/T 3_185737629_G/A 3_185738252_A/ATT 3_185738542_G/A 3_185739384_C/T 3_185754988_AG/A 3_185776820_A/T 3_185783143_A/G 3_185785548_G/C 3_185785996_C/T
3.72972312-2	3_73001156_CT/C 3_73002024_C/T 3_73004157_G/T 3_73005494_A/T 3_73008718_G/T 3_73009335_G/C 3_73010237_T/C 3_73010860_G/A 3_73010921_T/A 3_73011056_T/C 3_73012077_G/A 3_73012115_AAC/A 3_73012241_G/T 3_73013719_A/G 3_73013803_G/T 3_73014286_G/A 3_73014696_A/G 3_73014899_A/G 3_73015118_C/T 3_73015449_G/GT 3_73015786_GT/G 3_73015993_T/C 3_73016333_A/G 3_73016483_A/G 3_73016635_G/C 3_73016974_G/A 3_73…
2.116537755-1	2_116779140_CT/C 2_116779463_T/C 2_116783274_A/C 2_116797255_A/T 2_116801410_CTT/C 2_116823281_A/AT 2_116840871_C/T 2_116857291_T/C 2_116862687_A/G 2_116867596_C/A 2_116870771_GT/G 2_116902610_T/C 2_116909251_T/C 2_116909434_G/A 2_116911716_A/G 2_116916608_C/G 2_116935440_T/TAAAAACAAATGC 2_116944597_C/T 2_116945147_T/A 2_116945214_T/G 2_116946337_T/C 2_116946392_C/A 2_116946866_G/A 2_116946878_A/…
7.49247096-1	7_49887053_C/T 7_49890524_A/C 7_49890730_T/G 7_49893406_G/A 7_49893863_C/T 7_49893935_T/C 7_49893997_C/T 7_49894349_A/G 7_49894878_A/G 7_49895424_C/T 7_49899385_T/C 7_49904031_T/A 7_49904140_G/A 7_49904199_A/G 7_49904607_A/ATT 7_49904613_G/T 7_49907517_T/C 7_49907824_G/A 7_49908914_A/G 7_49909277_A/G 7_49909451_A/G 7_49910783_T/C 7_49912347_CA/C 7_49913043_C/A 7_49913502_T/TA 7_49914506_A/G 7_499…
9.140728380-1	9_140746691_G/A 9_140746865_C/T 9_140747483_A/T 9_140747518_A/T 9_140747836_G/A 9_140749140_T/C 9_140749252_G/A 9_140749590_C/T 9_140752511_A/G 9_140754396_G/A 9_140754673_C/A
4.168799179-1	4_168765906_T/G 4_168766026_T/C 4_168776090_TATAACAAAATTATTAAGTAATAGAGTTTTAACATG/T 4_168776118_T/G 4_168776124_T/A 4_168776125_G/T 4_168776390_A/G 4_168776580_T/C 4_168777376_G/A 4_168779298_C/G 4_168779407_C/T 4_168780454_C/G 4_168782382_C/A 4_168784615_A/G 4_168786338_A/C 4_168786912_G/A 4_168790240_T/C 4_168791667_GTA/G 4_168793863_C/T 4_168795181_C/A 4_168805984_G/A 4_168806478_GCAGGTAGCTTTTG…
12.2890669-1	12_2971582_G/GA 12_2978254_G/A 12_2981902_C/A 12_2985093_ATT/A 12_2995821_CAA/C 12_3000522_G/A 12_3000623_G/A 12_3000880_C/T 12_3001081_C/A 12_3001248_T/TA 12_3001268_G/A 12_3001275_T/G 12_3001344_G/A 12_3001493_A/G 12_3001523_C/A 12_3001616_AT/A 12_3001627_A/G 12_3001716_T/G 12_3001751_A/C 12_3001911_G/C 12_3001912_G/A 12_3001919_G/C 12_3002103_T/C 12_3002281_A/G 12_3002412_A/G 12_3002642_G/A 12…
2.107606186-1_2	2_107595990_G/A 2_107597575_T/C 2_107597743_G/T 2_107599804_T/G 2_107600387_A/C 2_107602018_GT/G 2_107602873_G/T 2_107602958_G/A 2_107603310_CTA/C 2_107604229_G/A 2_107604593_G/A 2_107605590_A/G 2_107605925_T/A 2_107607024_G/A 2_107607039_T/A 2_107609216_T/C 2_107610264_T/G 2_107611137_G/T 2_107611560_TTGAA/T 2_107612295_G/A 2_107613912_T/C 2_107614128_C/G 2_107614382_A/T 2_107614903_C/A 2_107615…
1.247249012-1	1_246249188_G/A 1_246249475_G/C 1_246249639_G/C 1_246250449_T/C 1_246250505_T/C 1_246250834_G/A 1_246251071_C/T 1_246251246_C/T 1_246251289_G/A 1_246251336_C/T 1_246251363_T/C 1_246251693_C/T 1_246251868_C/T 1_246251896_A/G 1_246251915_G/GA 1_246253033_G/A 1_246255826_G/A 1_246255848_C/A 1_246256017_T/G 1_246260104_T/A 1_246266221_T/C 1_246268428_T/G 1_246268431_C/A 1_246269894_C/T 1_246270339_T/…
6.24600430-1_1	6_24628556_G/GT 6_24636070_GTT/G 6_24644322_C/T 6_24646821_C/T 6_24651320_C/G 6_24652951_C/CTA 6_24660604_T/C 6_24662231_G/A 6_24667662_C/T 6_24668423_G/A 6_24706770_T/C 6_24706852_A/C 6_24708483_T/TA 6_24709718_T/TTAACTTATC 6_24710826_GA/G 6_24717056_G/C 6_24721297_C/T 6_24722309_C/T 6_24722818_GA/G 6_24722826_A/C 6_24722830_A/C 6_24725879_T/C 6_24725885_G/A 6_24726408_T/G
13.84586542-1	13_84556543_ATATATATAT/A 13_84556553_ATAT/A 13_84558286_T/C 13_84558543_G/GTTTA 13_84558654_T/C 13_84559497_G/A 13_84559801_A/G 13_84559815_A/G 13_84559912_A/G 13_84559997_T/A 13_84560023_AAAG/A 13_84560225_ATT/A 13_84560253_C/G 13_84560361_T/C 13_84560442_T/G 13_84560704_G/A 13_84561328_A/G 13_84561377_C/T 13_84562783_C/G 13_84564232_G/T 13_84564427_G/A 13_84564473_C/T 13_84567744_C/CA 13_845982…
2.5272954-1	2_5139437_T/C 2_5139486_G/A 2_5141179_C/A 2_5141503_C/T 2_5175089_A/G 2_5197986_G/C 2_5213635_G/A 2_5215885_C/T 2_5218148_G/C 2_5225481_G/GCCACC 2_5231980_A/G
1.176359238-1	1_175907544_C/G 1_175908189_T/G 1_175909643_C/G 1_175911554_T/C 1_175930082_T/C 1_175934380_A/G 1_175945390_A/C 1_175946400_T/C 1_175952208_T/C 1_175954031_A/G 1_175955216_C/T 1_175958987_T/C 1_175961988_A/G 1_175962497_C/T 1_175962739_C/G 1_175964604_T/G 1_175965010_A/G 1_175968552_T/C 1_175971669_A/G 1_175974290_C/T 1_176084446_C/T 1_176084451_T/A 1_176086548_A/G 1_176088777_TACAC/TACACAC 1_176…
14.82442997-1	14_82078163_CAAAA/C 14_82178514_CAAAT/C 14_82188685_C/T 14_82190689_A/T 14_82195984_A/G 14_82199973_T/G 14_82204792_AT/A 14_82209463_CT/C 14_82209549_C/T 14_82211830_A/C 14_82219580_C/T 14_82223889_C/T 14_82226501_C/A 14_82234063_C/T 14_82238326_C/A 14_82246494_T/C 14_82246614_G/A 14_82246833_T/A 14_82246834_GTT/G 14_82246954_A/G 14_82246977_C/T 14_82247632_T/G 14_82247684_GT/G 14_82248034_A/C 14…
7.8869531-1	7_9208295_C/G 7_9209065_G/A 7_9214555_A/G 7_9215329_G/A
11.99079869-1	11_99037081_A/G 11_99037628_C/G 11_99038059_A/T 11_99039309_T/TCAAAACAAAACAAAA 11_99041136_C/G 11_99043995_T/A 11_99064051_A/G 11_99064639_T/G 11_99070563_C/T 11_99073016_C/T 11_99082926_C/T 11_99089993_A/G
16.9580276-2	16_9779609_T/C 16_10143516_A/G 16_10161429_C/T 16_10163733_C/T 16_10171111_T/C 16_10172432_C/A 16_10172524_C/A 16_10172718_G/A 16_10203750_A/T
11.96030564-1	11_96594191_C/T 11_96600964_T/G 11_96601926_AATTTATTTGCT/A 11_96603304_G/T 11_96603386_A/G 11_96603666_T/A 11_96604553_G/T 11_96605957_T/G 11_96606236_T/C 11_96607123_T/C 11_96610573_G/A 11_96611555_G/A 11_96612566_A/G 11_96612909_G/A 11_96616865_G/T 11_96622771_C/T 11_96625258_G/A 11_96626338_T/A 11_96627640_G/A 11_96628320_A/AT 11_96629483_C/T 11_96630229_C/T 11_96630461_G/A 11_96631720_C/T 11_…
12.68384961-1	12_68510072_T/C 12_68513347_A/T 12_68521687_T/C 12_68521744_T/G 12_68522610_C/T 12_68524599_G/T 12_68526290_T/C 12_68529604_G/C 12_68534340_G/A 12_68534785_T/C 12_68536628_C/T 12_68538489_T/C 12_68542665_C/T 12_68545664_C/A 12_68548223_T/C 12_68550162_G/A 12_68552494_AGT/A 12_68552522_T/A 12_68561575_A/G 12_68563457_T/C 12_68567279_C/T 12_68570295_T/G 12_68571126_A/G 12_68571170_A/G 12_68571354_A…
20.41834249-1	20_41028833_TG/T 20_41171199_T/A 20_41171781_A/G 20_41172254_G/A 20_41172352_C/A 20_41172375_T/C 20_41172663_A/G 20_41173099_T/C 20_41173228_T/C 20_41173233_T/C 20_41173248_G/C 20_41173331_T/G 20_41173385_T/C 20_41173413_T/C 20_41173435_A/G 20_41173955_T/A 20_41174105_A/C 20_41176048_A/T 20_41176790_T/G 20_41182003_C/T 20_41183026_A/T 20_41184009_A/C 20_41184337_C/A 20_41185138_A/G 20_41185201_TA…
7.132915479-1	7_132811386_G/A 7_132818340_A/G 7_132819401_CAA/CA 7_132819798_C/G 7_132820026_T/G 7_132822540_G/A 7_132824117_G/A 7_132825878_C/T 7_132828320_G/T 7_132828321_C/T 7_132828575_G/A 7_132829010_G/T 7_132832318_T/C 7_132832555_T/C 7_132835265_T/C 7_132835532_A/G 7_132836682_T/C 7_132836728_C/CAA 7_132839433_A/G 7_132840184_C/T 7_132841789_C/T 7_132850309_G/A 7_132852749_AT/A 7_132854256_CT/C 7_132854…
2.100990313-1	2_100806719_A/G 2_100807725_T/C 2_100810188_T/C 2_100811970_C/T 2_100813327_G/A 2_100814087_A/C 2_100814917_T/C 2_100817138_CT/C 2_100817619_T/G 2_100817933_T/C 2_100818479_C/T 2_100820421_A/G 2_100820431_A/G 2_100821545_T/C 2_100821548_C/A 2_100824104_G/A 2_100824595_A/G 2_100825864_C/T 2_100826098_G/T 2_100826165_T/A 2_100826429_A/G 2_100826871_C/A 2_100827216_G/A 2_100827340_C/T 2_100827641_G/…
11.94492894-1	11_94348952_T/C 11_94362469_C/G 11_94365906_A/G 11_94366330_A/G 11_94367296_C/T 11_94367366_ACTT/A 11_94367789_T/C 11_94368219_T/A 11_94368240_C/A 11_94368960_A/C 11_94368985_C/T 11_94370197_G/C
14.79150378-1	14_78705184_T/G 14_78722067_T/C 14_78735954_C/T 14_78737832_AC/A 14_78745896_G/A 14_78746985_C/T
4.15106252-1	4_14347568_A/T 4_14348660_G/A 4_14564549_C/G 4_14573029_T/C 4_14578357_A/T 4_14581580_CAA/C 4_14584098_C/T 4_14585459_A/T 4_14589802_T/TA 4_14590092_T/G 4_14590093_T/C 4_14590180_C/G 4_14590263_G/C 4_14591261_A/T 4_14591297_G/T 4_14592407_T/C 4_14592876_C/T 4_14593484_A/G 4_14594724_A/G 4_14596079_TTA/T 4_14596121_C/T 4_14596778_ATGT/A 4_14600157_C/T 4_14602461_T/C 4_14603586_C/T 4_14604255_C/T 4…
10.131016694-1	10_130170270_G/A 10_130176586_T/C 10_130177881_CAGAG/C 10_130179334_T/C 10_130180513_CCT/C 10_130183819_C/T 10_130184063_A/G 10_130184182_A/ACGCG 10_130184635_G/A 10_130187293_T/G 10_130187496_A/G 10_130188277_C/T 10_130188992_C/T 10_130189297_G/T 10_130189650_A/G 10_130189720_T/C 10_130189878_G/A 10_130189995_A/G 10_130190217_A/G 10_130190245_C/T 10_130190335_C/T 10_130190483_G/T 10_130190676_A/…
8.139609779-1	8_139157724_G/C 8_139160613_G/A 8_139161439_A/C 8_139162511_A/G 8_139162808_G/T 8_139165272_C/T 8_139165289_C/T 8_139165557_C/T 8_139165576_C/G 8_139166287_G/A 8_139166518_AC/A 8_139166768_C/T 8_139166943_A/G 8_139167028_T/C 8_139167065_A/G 8_139167083_G/A 8_139167112_C/G 8_139167874_C/A 8_139167974_A/C 8_139168397_A/G 8_139168681_C/G 8_139169167_T/G 8_139169429_A/G 8_139171620_A/G 8_139171624_T/…
9.112349265-1	9_112199146_A/G 9_112205981_T/C 9_112207763_A/T 9_112208714_A/C 9_112218841_T/G 9_112219114_CCT/C 9_112221052_T/C 9_112221306_T/A 9_112221410_C/T 9_112222297_A/T 9_112222892_C/T 9_112225099_C/T 9_112229547_AT/A 9_112232603_T/G 9_112233951_CT/C 9_112236879_C/T 9_112261847_A/AAC 9_112269480_A/G 9_112269587_G/C 9_112270997_G/GTAGA 9_112271805_T/C 9_112272564_C/T 9_112277363_T/C 9_112283749_G/A 9_112…
5.165525624-1	5_164883307_G/A 5_164883810_G/T 5_164895706_C/T 5_164897653_CA/C 5_164897678_A/G 5_164898519_C/T 5_164899016_G/A 5_164899045_T/A 5_164904060_T/C
9.17936237-1	9_18688621_T/A 9_18689099_A/G 9_18689518_T/A 9_18696062_C/T 9_18697781_A/G
11.5150802-1	11_4875959_A/T 11_4876859_T/C 11_4877179_A/C 11_4877609_C/T 11_4889876_C/T 11_4891105_G/T 11_4891597_C/T 11_4893032_G/A 11_4895064_A/G 11_4895655_C/T 11_4895735_T/C 11_4896254_T/C 11_4899281_G/A 11_4901399_G/A 11_4905202_G/A 11_4911774_C/G
10.52705810-1	10_52766696_A/AT 10_52794124_A/T 10_52797887_A/G 10_52802204_CT/C 10_52803776_G/A 10_52804039_A/G 10_52806585_T/C 10_52807377_C/CAA 10_52808613_CT/C 10_52809354_G/A 10_52812990_C/CAAAT 10_52813306_A/C 10_52822016_C/T 10_52822348_C/A 10_52828115_T/C 10_52830171_A/AC 10_52831004_G/T 10_52831581_T/A 10_52835732_C/T 10_52838400_G/A 10_52838729_G/C 10_52841790_A/G 10_52842801_A/T 10_52842806_G/T 10_52…
1.225214093-1	1_225978394_GT/G 1_225979240_C/CA 1_225991944_T/TC
9.32200023-1	9_32260264_A/T 9_32264312_A/G 9_32271058_G/C 9_32271795_C/A 9_32275964_C/T 9_32278261_A/T 9_32280193_C/T 9_32280393_T/G 9_32280675_G/GC 9_32283179_A/G 9_32283766_A/G 9_32285500_C/G 9_32286876_T/C 9_32295427_A/G 9_32301073_A/T 9_32302837_T/C 9_32304077_C/T 9_32304205_T/C 9_32304441_G/T 9_32304920_G/A 9_32305110_A/G 9_32305716_C/T 9_32305904_C/A 9_32306093_GA/G 9_32307078_G/GT 9_32307768_T/G 9_3230…
19.17154663-1	19_17238413_A/G 19_17239115_C/T 19_17239566_A/G 19_17239693_A/G 19_17240771_G/A 19_17240885_C/T 19_17243088_A/T 19_17246737_A/T 19_17252151_T/C 19_17252383_T/TC 19_17254508_A/G 19_17256798_G/C 19_17257802_T/C 19_17258614_G/GCTT
11.115892784-1	11_116495059_A/G 11_116495175_T/C 11_116495314_C/T 11_116495784_C/T 11_116495901_C/T 11_116496309_C/T 11_116496744_A/G 11_116496948_C/T 11_116496961_T/A 11_116497013_C/CAT 11_116498690_A/AC 11_116500588_C/T 11_116500629_C/A 11_116500768_C/T 11_116501089_A/T 11_116501369_CCTT/C 11_116501987_C/A 11_116502267_G/A 11_116502474_T/TATTG 11_116502752_T/C 11_116502768_C/A 11_116502776_T/A 11_116502823_G/…
20.50952883-1	20_50718646_C/CA 20_50721106_G/C 20_50723238_T/C 20_50723662_CAT/C 20_50737026_A/C 20_50738184_C/CAGGT 20_50739534_C/CT 20_50739742_T/C 20_50739833_A/G 20_50740289_C/T 20_50740361_C/T 20_50740536_G/C 20_50740565_C/T 20_50740910_C/A 20_50741434_C/T 20_50741467_C/T 20_50741786_C/T 20_50741815_T/C 20_50741869_T/C 20_50742744_T/C 20_50743740_T/C 20_50743994_C/T 20_50744070_C/T 20_50744457_A/G 20_5074…
2.78682626-1	2_78663650_A/G 2_78663720_A/G 2_78664318_T/C 2_78664372_A/C 2_78664377_AG/A 2_78664873_T/C 2_78665492_A/T 2_78665729_T/C 2_78665871_A/G 2_78668271_C/G 2_78668415_A/T 2_78669899_C/T 2_78670049_C/T 2_78670687_T/A 2_78671842_G/T 2_78672074_AT/A 2_78674098_C/G 2_78675797_AG/A 2_78675855_A/G 2_78676201_A/AGT 2_78676288_C/T 2_78677243_T/A 2_78677562_C/T 2_78677914_C/T 2_78680056_C/T 2_78682643_G/A 2_78…
17.56123546-1	17_55786797_G/T 17_55789187_A/C 17_55792151_G/A 17_55794699_T/C 17_55794751_A/G 17_55799993_C/T
12.124673492-1	12_124580076_G/C 12_124607248_T/C 12_124608064_C/T 12_124610674_C/T 12_124615006_A/ATT 12_124616135_A/C 12_124620185_C/G 12_124625656_A/G 12_124627461_T/TA 12_124634713_T/C 12_124634958_C/T 12_124634962_A/G 12_124635113_T/C 12_124636303_C/T 12_124636342_G/A
6.45980271-1	6_46042757_C/T 6_46044196_A/C 6_46050598_A/T 6_46058361_T/C 6_46067273_G/A 6_46068138_C/G 6_46069508_A/G 6_46070407_T/C 6_46071116_G/A 6_46074005_C/A 6_46074143_G/A 6_46075632_C/T 6_46082937_T/C 6_46083567_C/T 6_46083971_G/A 6_46085547_G/GA 6_46085549_G/T 6_46086257_T/C 6_46087905_T/A 6_46089429_A/T 6_46095836_A/G 6_46095892_T/C 6_46096038_C/T 6_46097569_A/G 6_46097580_G/T 6_46097629_C/T 6_460977…
8.131138184-1	8_130976074_G/A 8_130990683_C/T 8_130991209_T/C 8_130992473_CAA/C 8_130992696_T/C 8_130996148_C/T 8_130997212_A/G 8_130998316_A/G 8_130999329_C/G 8_131003562_CA/C 8_131005011_G/A 8_131009052_G/A 8_131009326_G/A 8_131010688_T/G 8_131010698_G/A 8_131010718_C/A 8_131011097_C/T 8_131011699_C/T 8_131012487_T/C 8_131012991_A/C 8_131014537_T/C 8_131015276_G/A 8_131016865_A/G 8_131018375_C/A 8_131018677_…
13.61888037-1	13_61764261_G/A 13_61764857_G/T 13_61768626_C/T 13_61770449_A/C 13_61773650_T/C 13_61777485_G/C 13_61777593_C/T 13_61777661_G/C 13_61778633_C/T 13_61778799_G/C 13_61781147_G/T 13_61782120_T/C 13_61782179_A/G 13_61784157_G/T 13_61784174_T/C 13_61785104_T/G 13_61786482_C/CATT 13_61788095_G/A
5.23548003-1	5_23263497_T/G 5_23265675_A/G 5_23267741_C/T 5_23270669_G/A 5_23273573_C/T 5_23277571_A/C 5_23282909_G/C 5_23283761_C/A 5_23285728_T/C 5_23287947_T/C 5_23294727_G/A 5_23295828_G/A 5_23297298_AAC/A 5_23301375_G/A 5_23302487_T/C 5_23302797_A/T 5_23303003_G/A 5_23305433_C/CCG 5_23305434_C/CG 5_23305435_C/CG 5_23306116_T/A 5_23310510_T/G 5_23313059_C/T 5_23313265_T/C 5_23313985_A/G 5_23316111_G/T 5_2…
6.12089512-1	6_12821491_A/T 6_12825805_G/A 6_12825874_C/T 6_12826479_T/C 6_12827334_A/T 6_12835139_GT/G 6_12835141_G/A 6_12849031_T/C 6_12850294_C/T 6_12850534_G/A 6_12851768_T/C 6_12852478_T/G 6_12872184_AT/A 6_12873775_A/G 6_12874309_G/A 6_12879101_A/T 6_12927544_C/G 6_12934687_G/A 6_12935860_C/CGTGT
4.60139974-1	4_59624687_T/G 4_59625423_G/C 4_59625531_A/ATAAT 4_59625571_ATTTGTTT/A 4_59625658_T/G 4_59625971_C/T 4_59626196_T/A 4_59628482_ATG/A 4_59628890_C/T 4_59628919_C/T 4_59628948_C/T 4_59630002_T/C 4_59630521_A/G 4_59630821_A/C 4_59631750_C/T 4_59631816_A/C 4_59632215_T/C 4_59632593_T/C 4_59632883_C/G 4_59632911_G/A 4_59632913_A/G 4_59633286_A/G 4_59633391_A/G 4_59633744_A/G 4_59634304_CAG/C 4_5963434…
18.41225977-1	18_41311603_T/C 18_41311754_G/A 18_41340163_G/C 18_41352807_T/A
14.36488803-1	14_36479003_T/C 14_36479499_G/A 14_36484736_C/T 14_36485241_T/A 14_36487078_A/G 14_36487142_C/CA 14_36487313_T/C 14_36494031_T/C 14_36500532_C/T 14_36500737_G/A 14_36503486_T/C 14_36503942_C/T 14_36508835_T/G 14_36509083_C/A 14_36511983_C/G 14_36512354_G/A 14_36512766_T/C 14_36514786_T/G 14_36514899_C/CAAA 14_36518622_G/T 14_36519268_G/A 14_36519622_T/G 14_36519695_C/CA 14_36519852_T/C 14_3651999…
3.22048902-1	3_21486799_A/G 3_21486835_A/G 3_21486931_C/T 3_21486950_C/A 3_21487120_T/A 3_21487286_A/G 3_21487384_G/A 3_21487394_C/A 3_21487531_C/G 3_21487740_G/C 3_21487822_G/T 3_21487948_T/A 3_21488051_G/T 3_21488081_G/A 3_21488205_G/C 3_21488312_G/C 3_21488849_GA/G 3_21488958_A/G 3_21489445_A/G 3_21490246_T/C 3_21490248_T/C 3_21490355_CT/C 3_21490422_G/A 3_21490448_A/T 3_21490584_G/GA 3_21490770_C/CA 3_214…
3.178246945-1	3_178335203_G/A 3_178345231_G/A 3_178348185_G/A 3_178351633_T/C 3_178354693_A/T 3_178354784_T/G 3_178357539_A/T 3_178357836_C/T 3_178360740_C/T 3_178364114_A/G 3_178367747_C/T 3_178370616_AT/A 3_178373395_A/C 3_178373876_G/C 3_178374095_C/T 3_178374154_G/T 3_178377298_T/C 3_178378431_AT/A 3_178379500_C/A 3_178382730_G/T 3_178383343_G/A 3_178385261_C/T 3_178385357_T/C 3_178386200_G/A 3_178389212_C…
5.54834659-1	5_54787287_T/C 5_54787805_C/CA 5_54790559_A/C 5_54793095_G/A 5_54794791_T/TGA 5_54794794_T/G 5_54795905_A/ATT 5_54796477_G/GAC 5_54796795_G/T 5_54796927_T/C 5_54797299_T/TG 5_54798113_G/A 5_54799564_A/G 5_54804621_T/C 5_54804975_A/G 5_54808376_A/G 5_54808553_CACACACACACAT/C 5_54809468_T/C 5_54809761_A/G 5_54810306_G/A 5_54812549_G/A 5_54812670_T/C 5_54815559_G/A 5_54818519_A/ATTTTGTTTTGTTTTG 5_54…
4.132576977-1	4_131887689_T/C 4_131919338_C/T 4_132059532_CAA/C 4_132237834_G/C 4_132424332_C/T 4_132424371_C/A 4_132431539_ATTTAC/A 4_132433756_CA/C 4_132433761_A/C 4_132435838_G/A 4_132436283_G/T 4_132437647_G/A 4_132438379_G/T 4_132438656_ACTTTTATAT/A 4_132439212_AAAGAT/A 4_132440258_A/G 4_132443909_C/T 4_132444761_G/A 4_132464901_ATG/A 4_132486188_T/C 4_132489231_G/A 4_132491371_C/G 4_132496097_G/A 4_13249…
10.126264982-1	10_126184988_G/T 10_126185884_C/CT 10_126195429_G/T 10_126204789_A/G
19.55539940-1_1	19_54935203_G/A 19_54935487_C/T 19_54937386_C/T 19_54986578_A/G 19_54986842_T/C 19_54986849_T/C 19_54986855_C/T
3.5062125-1	3_4135452_G/A 3_4140670_T/C 3_4148058_G/A 3_4151852_T/C 3_4154130_T/G 3_4157277_G/C 3_4159078_G/A 3_4165733_T/C 3_4166490_C/CA 3_4168850_T/C 3_4171572_G/T 3_4174020_T/C 3_4174154_G/C 3_4175929_C/G 3_4177169_G/C 3_4252885_TAC/T 3_4257838_C/T
1.200055273-1	1_199372853_T/C 1_199379608_C/G 1_199381611_C/A 1_199475433_G/C 1_199476528_T/C 1_199479149_T/A 1_199479614_T/C 1_199480563_C/T 1_199480569_C/T 1_199481640_T/C 1_199481760_A/G 1_199484551_A/G 1_199485807_A/C 1_199486414_A/G 1_199494546_T/A 1_199494547_G/A 1_199505332_A/T 1_199513463_G/GCACACACACA 1_199539063_T/G 1_199544080_A/C 1_199544158_T/C 1_199544559_T/G 1_199544858_G/C 1_199545019_C/CTGT 1_…
12.97069149-1	12_96888585_A/G 12_96888803_G/A 12_96889940_C/T 12_96893324_A/G 12_96898187_G/A 12_96898989_G/A 12_96899046_T/C 12_96914286_A/G 12_96914325_G/A 12_96915202_G/A 12_96918101_T/A 12_96918345_T/C 12_96952298_G/A
19.55539940-1_2	19_54987582_G/T 19_54987707_C/G 19_54987784_C/T 19_54988060_G/C 19_54988388_TC/T 19_54988499_T/A 19_54988535_T/G 19_54988624_G/A 19_54988715_T/G 19_54989256_C/T 19_54989614_C/T 19_54996048_C/T 19_54999971_G/A 19_55000393_T/A 19_55000839_A/G 19_55001445_T/C 19_55001598_G/C 19_55002174_T/A 19_55002208_TCCTTCCTC/T 19_55002587_G/A 19_55002628_A/G 19_55002647_T/G 19_55003092_A/G 19_55003179_CT/C 19_55…
9.119794875-1	9_119545187_C/T 9_119547208_CAA/C 9_119559173_T/C 9_119578433_A/C
18.75137534-1	18_75150037_C/CTTT 18_75150503_G/A 18_75182109_A/AAT 18_75187922_A/G 18_75193013_T/C 18_75194740_CGTT/C 18_75196789_T/C 18_75198145_T/C 18_75199865_C/T 18_75201020_C/A 18_75201754_G/C 18_75201955_CCCCTTACCTCCTT/C 18_75202941_T/C 18_75203620_TTA/T 18_75203859_C/T 18_75204133_G/A 18_75204310_A/G 18_75204349_T/C 18_75204388_T/C 18_75205814_G/A 18_75214314_A/G
3.44347731-1	3_44264656_A/G 3_44267235_A/G 3_44267406_C/T 3_44268143_GA/G 3_44279164_C/T 3_44279656_T/G 3_44281718_T/C 3_44281879_G/A 3_44287760_A/AT 3_44288603_A/C 3_44300836_C/T 3_44303287_T/C 3_44305831_ATTTT/A 3_44309076_C/T 3_44312447_T/A 3_44326907_G/A 3_44328109_A/G 3_44335977_T/C 3_44340100_C/A 3_44342344_G/A 3_44345646_A/T 3_44349865_C/T 3_44368711_A/G 3_44374771_A/T 3_44376625_T/A 3_44376955_A/G 3_4…
7.130105669-1	7_130017309_T/C 7_130017326_A/C 7_130017329_C/T 7_130017436_C/T 7_130017940_G/A 7_130021488_C/G 7_130031150_GT/G 7_130033630_C/T
12.74842622-1	12_74876052_T/C 12_74878556_G/A 12_74878851_T/G 12_74882132_A/G 12_74887679_G/A 12_74896564_A/C 12_74900404_T/C 12_74901589_G/A 12_74901735_T/G 12_74902143_T/C 12_74902890_G/A 12_74904152_TA/T 12_74904410_G/A 12_74904625_C/T 12_74905550_C/T 12_74905602_G/A 12_74909966_TAGAC/T 12_74911642_G/C 12_74911906_G/A 12_74912713_C/T 12_74915841_ATGTGTGTGTG/A 12_74915946_A/G 12_74917134_A/T 12_74919150_TC/T…
8.71869473-1	8_70918876_G/GAGAAGGAGAAGAAGA 8_70942408_C/T 8_70942446_G/T 8_70944010_G/A 8_70952739_G/C 8_70953935_C/CT 8_70957551_A/AT 8_70958695_TA/T 8_70961075_C/G 8_70966883_AGCTGGGATTACAGGAACGT/A 8_70971341_T/G 8_70975726_A/G 8_70975822_C/G 8_70976179_G/C 8_70986885_C/T 8_70991048_G/C 8_70992506_T/C 8_70994281_G/T 8_71002645_A/G 8_71002952_C/T 8_71004063_T/C 8_71004188_T/C 8_71005438_G/A 8_71006089_T/C 8_…
2.204494455-1	2_203650267_C/T 2_203650558_TA/T 2_204164552_G/A 2_204174073_T/G 2_204262626_G/C 2_204266343_T/C 2_204346731_G/GA 2_204421284_T/C 2_204451339_ATTTAT/A 2_204455370_T/C 2_204457098_C/T 2_204459206_T/C 2_204463359_G/A 2_204463545_C/T 2_204464619_G/C 2_204465025_T/C 2_204465119_G/A 2_204465475_C/T 2_204465676_A/T 2_204466135_T/C 2_204466812_T/C 2_204467560_T/TTC 2_204467563_A/T 2_204467564_G/GCCTGC 2…
6.106179781-1	6_106644597_CA/C 6_106659856_G/A 6_106662741_C/G 6_106667269_T/C 6_106667411_G/T 6_106674850_A/G 6_106680138_T/G 6_106683651_G/GCTCT 6_106684470_T/C 6_106687379_G/A 6_106697672_T/C 6_106701843_T/C 6_106706896_CAGTT/C 6_106715005_T/G 6_106717275_GC/G 6_106727356_A/AG 6_106729588_C/T 6_106734040_C/T 6_106734408_C/T 6_106738723_A/G 6_106740458_G/A 6_106742454_G/A 6_106753248_G/A 6_106757414_C/A 6_10…
12.24671272-1	12_24686059_T/A 12_24686251_G/A 12_24696495_G/A 12_24697642_A/G 12_24698452_T/C 12_24698613_A/C 12_24699489_C/G 12_24700051_T/C 12_24700157_C/T 12_24700316_G/A 12_24701279_G/A 12_24701831_G/C 12_24701866_A/G 12_24704118_C/T 12_24704544_A/G 12_24704997_T/TGGCCCCAG 12_24705338_C/A 12_24705508_C/T 12_24705882_CTT/C 12_24706071_C/G 12_24706311_T/C 12_24707186_A/G 12_24707604_C/T 12_24708219_T/C 12_24…
8.58493997-1	8_59146682_G/A 8_59150322_G/GT 8_59205404_C/T 8_59205935_T/A 8_59206141_T/A 8_59206414_T/C 8_59207079_T/C 8_59210499_C/T 8_59213871_T/C 8_59215079_T/C 8_59215774_T/C 8_59216663_C/A 8_59217726_A/C 8_59223146_C/T 8_59229051_C/T 8_59229105_A/T 8_59229893_C/T 8_59230021_CG/C 8_59230789_G/A 8_59230848_T/TG 8_59231329_G/C 8_59231462_G/C 8_59231619_CTATT/C 8_59231672_T/C 8_59231679_G/T 8_59233826_C/A 8_…
13.69995995-1	13_69758910_AT/A
5.112533849-1	5_112486264_T/C 5_112488002_C/T 5_112488061_C/T 5_112488541_T/TA 5_112489196_C/G 5_112489285_G/T 5_112489540_G/C 5_112490295_C/T 5_112490848_A/C 5_112491000_G/A 5_112508708_T/C 5_112510408_A/ACTC 5_112513045_T/C 5_112533229_A/G 5_112541296_C/G 5_112550247_G/A 5_112553474_C/T 5_112553815_T/TG 5_112555750_A/ATTTCTT 5_112555785_C/T 5_112555794_G/A 5_112555798_A/C 5_112555817_G/C 5_112555818_G/A 5_11…
20.46966844-1	20_46922442_T/A 20_46922444_T/A 20_46924866_T/C 20_46927861_T/G 20_46930672_A/G 20_46937521_T/C 20_46938645_T/C 20_46941826_A/AAC 20_46941827_A/AC 20_46941829_A/AAC 20_46941830_A/AC 20_46945382_G/A 20_46947281_G/T 20_46947639_C/T 20_46947826_A/C 20_46950044_CT/C 20_46952253_T/G 20_46952686_T/A 20_46955963_A/G 20_46962283_G/A 20_46965442_C/G 20_46983366_A/G 20_46986857_T/A 20_46986926_A/G 20_46989…
1.66788879-1	1_66556344_G/GTA 1_66559173_A/G 1_66563545_GT/G 1_66564929_G/T 1_66566509_T/A 1_66567914_G/A 1_66569098_T/A 1_66569434_C/G 1_66570493_T/G 1_66572033_T/C 1_66572784_G/T 1_66572883_G/T 1_66572885_A/G 1_66573203_CA/C 1_66573791_C/A 1_66579560_A/G 1_66580943_A/G 1_66582161_A/C 1_66582523_C/T 1_66583968_G/A 1_66584457_T/C 1_66588386_CT/C
13.105106351-1	13_105122602_A/T 13_105123099_C/T 13_105123292_A/T 13_105123469_C/T 13_105124364_G/A 13_105124612_C/T 13_105125443_T/G 13_105125493_A/G 13_105125670_A/G 13_105125761_G/T 13_105127371_T/C 13_105128173_C/G 13_105128469_A/C 13_105128706_A/G 13_105133334_T/C 13_105134310_T/C 13_105135601_C/A
4.37173804-1	4_36422961_TA/T 4_36422972_C/T 4_36439531_TTG/T 4_36461934_C/T 4_36463937_T/C 4_36470307_A/G 4_36470742_T/A 4_36472245_C/G 4_36477143_T/TTGCCAGCTACTCG 4_36480353_G/A 4_36500543_C/T
12.28752160-1	12_28233833_A/G 12_28235496_C/T 12_28236503_G/GTCCCTCCCTTGACA 12_28276626_T/C 12_28276966_A/T 12_28276967_T/A 12_28278235_A/G 12_28278632_GT/G 12_28279576_A/T 12_28279773_T/C 12_28282006_C/T 12_28282047_A/G 12_28282587_AAAG/A 12_28283187_AT/A 12_28283199_C/G 12_28283351_C/T 12_28283557_T/C 12_28283780_G/A 12_28284841_A/T 12_28285003_G/A 12_28289141_T/G 12_28289203_G/A 12_28290938_C/G 12_28293955_…
10.101505873-1	10_101340236_T/TTTTG 10_101340425_A/G 10_101450920_A/T 10_101466606_T/G 10_101466620_T/C 10_101466983_C/G 10_101478721_A/G 10_101522838_C/T 10_101525092_A/G 10_101526068_T/C 10_101526459_A/G 10_101526680_T/C 10_101526847_TTTG/T 10_101528098_T/C 10_101528475_A/G 10_101528750_G/A 10_101529364_C/T 10_101529815_CT/C 10_101529990_A/AT 10_101530795_A/C 10_101531305_C/T 10_101534233_A/AT 10_101577979_C/…
13.54833755-1	13_55380441_C/T 13_55380705_C/T 13_55382989_A/G 13_55384950_T/C 13_55385732_CT/C 13_55386982_C/T 13_55387200_A/G 13_55389708_T/C 13_55389929_T/C 13_55391653_G/A 13_55391810_A/T 13_55393102_A/T 13_55393681_T/C 13_55400701_A/G 13_55403152_T/A 13_55403472_T/G 13_55407897_C/T 13_55408191_TTG/T 13_55409222_G/C 13_55410641_G/A 13_55411113_C/T 13_55412728_T/G 13_55412983_A/T 13_55413860_A/G 13_55414164_…
3.40350573-1	3_40229189_A/T 3_40239713_CAGT/C 3_40243466_T/C 3_40243766_A/C 3_40244105_C/T 3_40244393_T/TTTAC 3_40244877_A/G 3_40246659_G/A 3_40246827_T/A 3_40246904_A/G 3_40246919_A/C 3_40247561_A/G 3_40247609_G/C 3_40247820_G/C 3_40248450_C/A 3_40248635_C/A 3_40248653_C/T 3_40249244_T/C 3_40249751_A/C 3_40249760_A/G 3_40250147_T/G 3_40250858_G/A 3_40251282_A/G 3_40251392_C/T 3_40251628_A/G 3_40251916_G/A 3_…
5.144940271-1	5_143940378_A/T 5_143940483_C/T 5_143940849_T/A 5_143941044_A/T 5_143942811_C/T 5_143943374_A/T 5_143945172_CTT/C 5_143946779_T/C 5_143947451_T/C 5_143947474_A/AT 5_143948912_A/G 5_143949908_T/C 5_143953370_CT/C 5_143954458_A/G 5_143954877_A/G 5_143955884_A/G 5_143955971_A/G 5_143956062_T/C 5_143957170_AAT/A 5_143959674_A/C 5_143961152_G/A 5_143961154_T/C 5_143962198_G/C 5_143964169_G/C 5_1439655…
12.4782018-1	12_4697987_T/A 12_4697991_G/A 12_4697992_G/T 12_4698698_C/A 12_4699941_T/G 12_4700221_T/G 12_4702822_A/G 12_4703144_T/C 12_4706369_T/C 12_4706901_T/C 12_4709450_C/T 12_4712214_A/T 12_4713550_C/T 12_4713709_T/C 12_4719169_A/AGT 12_4726917_CA/C 12_4733116_A/G 12_4736569_A/G 12_4737459_T/C 12_4737715_T/C 12_4738181_T/C 12_4738326_T/C 12_4738611_A/G 12_4739638_G/GAA 12_4739782_A/G 12_4739992_T/C 12_4…
5.89027173-1	5_89111491_C/T 5_89111650_C/A 5_89115576_G/A 5_89121468_T/C 5_89121515_C/T 5_89129100_T/C 5_89129698_C/A 5_89139924_C/T 5_89142005_G/C 5_89142207_A/G 5_89146563_CTT/C 5_89148875_A/T 5_89153327_A/G 5_89158648_CGTTTT/C 5_89158729_A/T 5_89158890_T/C 5_89159848_T/C 5_89160559_G/T 5_89164831_T/C 5_89165678_C/T 5_89165879_T/C 5_89165987_TA/TAA 5_89166629_G/A 5_89166907_C/T 5_89168296_T/C 5_89172549_T/C…
1.38664783-1	1_38877204_C/T 1_38877361_TGCA/T 1_38877798_C/A 1_38878093_C/A 1_38878626_G/C 1_38879348_C/T 1_38880491_G/GA 1_38880685_A/G 1_38880715_C/T 1_38881466_C/T 1_38881888_T/C 1_38881947_C/A 1_38882934_C/CT 1_38883265_T/A 1_38883730_C/T 1_38883735_G/A 1_38884018_G/A 1_38884747_G/A 1_38884777_G/C
21.35199922-1	21_34379388_C/CTTTT 21_34379580_CT/C 21_34379624_G/A 21_34403949_A/AAAAAAAAGAGAAAAAAT
4.54343005-1	4_54159306_C/T 4_54217499_A/G 4_54218086_A/T 4_54220663_G/T 4_54221027_A/AC 4_54222481_A/C 4_54222603_T/G 4_54225449_T/A 4_54226228_A/T 4_54230898_C/CAG 4_54232658_A/G 4_54233585_CA/C 4_54233939_A/T 4_54234750_T/TCA 4_54235363_G/T 4_54235829_C/G 4_54237069_C/T 4_54237071_AT/A 4_54237432_T/C 4_54237499_C/T 4_54238419_G/A 4_54239592_G/A 4_54240273_T/C 4_54241966_T/C 4_54242422_TAAACA/T 4_54243074_C…
12.114734259-1	12_114690513_G/A 12_114692372_T/A 12_114696061_A/AT 12_114698769_A/G 12_114701598_C/T 12_114703674_C/A 12_114706209_G/A 12_114708140_T/G 12_114708798_G/A 12_114709487_A/G 12_114711658_A/G 12_114712095_T/C 12_114712204_T/G 12_114713382_A/C 12_114714046_T/C 12_114714266_C/T 12_114718141_T/G 12_114718393_G/A 12_114718647_G/A 12_114719591_T/C 12_114721147_C/T 12_114721503_A/G 12_114722240_G/A 12_1147…
9.86260445-1	9_86435813_C/T 9_86454589_C/T 9_86471798_A/AGT 9_86471821_CA/C 9_86524547_T/A 9_86604576_A/G 9_86621925_T/C 9_86650703_C/T 9_86652653_A/G 9_86655841_T/A 9_86656949_G/A
3.53454473-1	3_53889439_T/C 3_53891123_A/G 3_53891594_G/T 3_53894412_C/T 3_53894713_T/C 3_53894968_G/C 3_53895323_C/CT 3_53897341_CTA/C 3_53897425_T/TA 3_53897832_T/TCA 3_53897884_C/T 3_53897997_A/G 3_53899276_C/T 3_53899507_C/T 3_53907616_C/G 3_53907670_A/C 3_53908103_G/A 3_53908705_G/A 3_53909952_A/G 3_53910122_G/A 3_53910633_G/C 3_53912380_G/A 3_53917416_G/A 3_53918855_G/C 3_53919720_G/T 3_53920802_ACT/A 3…
20.54549782-1	20_54888167_A/G 20_54889255_C/T 20_54890515_T/G 20_54890743_G/A 20_54890908_A/G 20_54890976_A/C 20_54891051_G/C 20_54891059_A/C 20_54892967_C/G 20_54893779_AT/A 20_54894776_T/C 20_54899828_G/T 20_54902030_T/C 20_54902790_A/C 20_54904477_T/C 20_54904824_C/A 20_54905569_A/G 20_54906496_T/TA 20_54908785_C/G 20_54908786_C/T 20_54911774_G/C 20_54912829_A/G 20_54916351_G/A 20_54918944_TACG/T 20_5491908…
6.50630519-1	6_49645994_C/A 6_49646509_C/A 6_49646966_C/T 6_49647247_G/C 6_49647289_G/T 6_49647669_T/G 6_49648377_A/T 6_49649588_A/G 6_49652124_G/A 6_49662646_T/C 6_49663465_G/A 6_49663949_TA/T 6_49666381_G/A 6_49668790_C/G 6_49668956_T/C 6_49669773_T/C 6_49670901_TA/T 6_49672904_T/C 6_49675294_G/A 6_49675544_C/T 6_49676536_T/C 6_49677205_T/C 6_49678447_T/G 6_49678521_C/G 6_49681257_G/T 6_49681846_G/T 6_49682…
11.105039423-1	11_105411078_T/A 11_105416071_T/G 11_105416073_G/A 11_105441695_G/A 11_105441932_G/A 11_105444613_G/A 11_105445749_T/C 11_105448342_G/A 11_105448731_CAAATGGTCCTGCT/C 11_105453453_C/A 11_105456195_C/A 11_105460042_T/C 11_105460217_C/T 11_105463911_A/T 11_105464748_CTT/C 11_105468804_A/G 11_105471467_T/A 11_105471483_G/A 11_105473624_T/C
20.14293383-1	20_14696882_C/A 20_14745993_G/A 20_14747025_T/G 20_14822173_G/GA
3.8726870-1	3_9200706_G/T 3_9203374_T/A 3_9203794_T/C 3_9204419_T/C 3_9204424_C/T 3_9206147_T/C 3_9207125_G/A 3_9207615_A/G 3_9208152_G/A 3_9211960_G/C
11.108737975-1	11_109500945_T/A 11_109508311_T/C 11_109552968_A/G 11_109561625_C/A 11_109626323_A/G
8.96729150-1	8_96348779_T/C 8_96354089_ATTAT/A 8_96354541_T/C 8_96354865_G/A 8_96356624_A/C 8_96356758_A/T 8_96357013_G/T 8_96357637_C/T 8_96357975_G/T 8_96358912_G/GAGACGCCCCTC 8_96359023_C/CT 8_96359448_C/A 8_96360594_G/C 8_96361294_A/AT 8_96361869_A/G 8_96364688_A/G 8_96367102_G/C 8_96372262_T/C
10.21823781-1	10_22779693_A/G 10_22787702_T/G 10_22788136_T/TTTCTTC 10_22802349_A/G 10_22805109_G/A 10_22808844_A/T 10_22809244_T/TA 10_22809571_T/C 10_22809648_T/C 10_22809934_T/C 10_22810071_C/G 10_22810279_A/C 10_22811413_T/C 10_22811861_T/C 10_22811945_C/T 10_22812166_A/G 10_22812276_G/T 10_22812551_C/T 10_22813283_C/T 10_22813950_A/T 10_22814385_C/A 10_22814817_A/G 10_22814930_C/G 10_22814936_G/T 10_22815…
2.188975868-1	2_189159003_A/G 2_189160338_T/C 2_189160704_C/T 2_189160741_G/A 2_189160987_C/T 2_189161260_C/T 2_189161309_A/AGT 2_189163118_C/A 2_189164442_G/A 2_189166469_G/A 2_189166967_A/G 2_189167273_A/G 2_189167807_C/A 2_189168555_A/T 2_189169235_G/A 2_189171810_G/A 2_189172163_G/A 2_189172793_GCA/G 2_189172797_TCAAGAGTTATTTCATTTTTCAATCCAATAACTA/T 2_189172800_T/A 2_189173613_G/A 2_189174022_G/A 2_18917590…
6.128269192-1	6_129204982_T/C 6_129208150_C/T 6_129233553_G/A 6_129234080_G/A 6_129234209_A/G 6_129239074_C/T 6_129239174_C/T 6_129240304_T/G 6_129240510_C/T 6_129241553_A/G 6_129244711_G/A 6_129245211_A/C 6_129247824_C/T 6_129248148_C/T 6_129249059_TCAG/T 6_129250823_C/CT 6_129251689_C/T 6_129252445_A/T 6_129253005_G/T 6_129253093_C/T 6_129253189_GA/G 6_129253665_G/A 6_129253888_C/T 6_129253940_A/G 6_12925424…
13.48281993-1	13_48509954_A/G 13_48514779_GT/G 13_48516470_C/CA 13_48525443_C/G 13_48526833_C/T 13_48529873_C/T 13_48541821_C/CA 13_48545905_A/C 13_48546803_T/TA 13_48555526_T/C 13_48556679_C/A 13_48561837_T/A 13_48563008_A/G 13_48564746_G/A 13_48564970_A/C 13_48575292_T/C 13_48576238_G/A 13_48576489_G/T 13_48576932_GA/G 13_48578030_C/T 13_48578190_C/CT 13_48578906_G/T 13_48580046_C/A 13_48580639_G/A 13_485813…
4.155433485-1	4_155576702_G/A 4_155578286_C/T 4_155578859_C/A 4_155578950_T/G 4_155581618_C/A 4_155581863_G/C 4_155582498_G/C 4_155582549_A/G 4_155583839_C/T 4_155585691_AT/A 4_155589203_T/C 4_155589697_TTATA/T 4_155591331_A/G 4_155591343_T/TAAAAGG 4_155595358_CA/C 4_155598007_A/G 4_155604293_C/A 4_155605814_A/G 4_155606374_T/A 4_155608211_AT/A 4_155615599_T/G 4_155616368_A/G 4_155616763_T/G 4_155616868_T/C 4_…
8.72627965-1	8_71628075_A/G 8_71628668_TG/T 8_71628674_G/T 8_71630554_TTTTAC/T 8_71637722_GA/G 8_71638008_G/T 8_71639562_GT/G 8_71640302_G/A 8_71642822_T/TA 8_71643051_C/G 8_71644474_C/T 8_71644728_C/T 8_71645156_C/G 8_71645926_C/T 8_71646980_T/C 8_71648576_G/A 8_71651799_G/A 8_71651841_C/T 8_71652665_G/A 8_71652678_C/T 8_71653464_A/G 8_71654200_GTT/GT 8_71656084_C/T 8_71656886_G/C 8_71657159_T/C 8_71660946_A…
10.11470352-1	10_11768891_C/G 10_11771542_C/T 10_11782177_C/T 10_11790453_A/G 10_11797675_G/A 10_11799020_C/T 10_11809923_T/A 10_11811863_A/AAT 10_11814446_T/C 10_11814484_A/AT 10_11816797_A/G 10_11820303_C/T 10_11821436_G/A 10_11822105_C/T 10_11822542_C/T 10_11822949_C/T 10_11825736_G/GGA 10_11826075_A/G 10_11826845_T/C 10_11827617_G/C 10_11827695_G/A 10_11828176_C/CT 10_11828715_G/T 10_11830147_C/T 10_118301…
1.216978748-1_2	1_217028046_G/C 1_217028168_G/GA 1_217028881_G/C 1_217031558_TCA/T 1_217032390_T/A 1_217033213_T/C 1_217033313_C/T 1_217033329_G/T 1_217033861_C/T 1_217033944_T/C 1_217035811_C/A 1_217036283_A/G 1_217036529_G/A 1_217036703_T/C 1_217037487_TG/T 1_217037899_C/T 1_217037912_GA/G 1_217038068_C/CTT 1_217040717_C/A 1_217040850_C/T 1_217041214_G/T 1_217041632_G/A 1_217042496_G/A 1_217043927_A/G 1_217043…
8.12707037-2	8_12467940_G/A 8_12467942_C/A 8_12470803_GAAGAA/G 8_12471040_G/A 8_12471360_A/C 8_12471671_T/C 8_12473424_A/C 8_12474652_C/T 8_12474791_T/C 8_12474793_C/G 8_12475043_T/C 8_12475472_A/T 8_12475694_C/G 8_12475958_A/G 8_12476355_G/A 8_12476774_G/T 8_12476902_C/G 8_12477355_TTGG/T 8_12477559_G/A 8_12478640_A/G 8_12478797_C/A 8_12479499_G/A 8_12481271_A/G 8_12481677_A/G 8_12482996_G/A 8_12483725_C/G 8…
14.42929750-1	14_42719051_A/G 14_42724106_A/ATTT 14_42731966_C/T 14_42740260_G/GT 14_42740350_C/T 14_42740752_G/A 14_42741371_G/A 14_42741592_A/G 14_42741673_T/G 14_42742933_AAAAG/A 14_42742968_T/C 14_42743438_G/T 14_42743586_A/C 14_42743640_G/A 14_42743714_T/G 14_42743807_A/G 14_42744409_C/A 14_42744843_A/G 14_42744885_G/A 14_42744900_C/G 14_42745287_T/C 14_42745339_A/G 14_42745388_T/C 14_42746004_A/G 14_4274…
14.28132248-1	14_27783557_G/GGCCAAA 14_27784439_T/G 14_27789958_G/C 14_27792150_T/G
11.9182049-1	11_9663295_C/T 11_9666988_G/T 11_9667039_C/T 11_9670589_TG/T 11_9670591_TTA/T 11_9670592_TA/T 11_9670655_A/C 11_9674696_GAAACA/G 11_9675789_T/C 11_9686800_C/G 11_9687939_T/C 11_9689470_T/C 11_9689581_G/A 11_9691443_A/G 11_9697397_G/A 11_9699059_C/G 11_9700082_G/C 11_9702584_C/T 11_9703792_C/A 11_9704508_C/A 11_9705262_G/A 11_9707150_TCTTGA/T 11_9715628_T/C 11_9715646_C/T 11_9716382_T/C 11_9717083…
4.15076252-1	4_15274368_T/A 4_15274896_T/C 4_15275796_T/C 4_15275800_A/C 4_15276574_A/G 4_15278889_A/G 4_15278961_G/A 4_15279737_TAA/T 4_15280221_C/G 4_15280341_A/G 4_15280477_A/G 4_15280572_T/C 4_15281289_G/A 4_15281351_A/G 4_15282313_G/A 4_15284755_C/T 4_15292075_A/G
11.24249640-1	11_24411930_T/C 11_24433972_C/A 11_24449207_A/C 11_24449466_T/G 11_24461629_C/T 11_24470828_T/C 11_24473088_G/A 11_24475520_T/C 11_24483140_A/G 11_24484277_A/G 11_24487622_C/T 11_24487803_T/G 11_24489960_C/A 11_24490806_C/T 11_24501199_G/T 11_24502888_C/G 11_24503349_A/T 11_24504075_AG/A 11_24504485_ACAG/A 11_24504564_C/T 11_24504919_C/A 11_24506132_T/C 11_24506691_G/A 11_24508418_C/T 11_24508463…
1.222536330-1	1_222637173_C/G 1_222637341_G/A 1_222637971_T/C 1_222639038_T/A 1_222639237_C/T 1_222640209_C/A 1_222641797_G/A 1_222642523_G/A 1_222645371_T/C 1_222645515_T/C 1_222646973_A/G 1_222647875_T/C 1_222648447_G/A 1_222649491_C/G 1_222650305_T/C 1_222650534_T/C 1_222650896_A/G 1_222651432_A/AC 1_222652159_G/A 1_222652268_A/G 1_222653002_C/T 1_222653069_T/A 1_222653089_C/T 1_222653353_C/T 1_222653507_G/…
3.63078495-1	3_62977852_T/C 3_62978255_T/C 3_62979352_C/T 3_62979512_T/C 3_62979835_T/C 3_62980400_C/T 3_62980530_T/C 3_62981111_C/T 3_62982373_G/T 3_62982384_T/C 3_62982785_T/C 3_62982902_T/C 3_62983020_A/G 3_62984093_C/T 3_62984359_G/A 3_62985284_A/T 3_62985390_A/G 3_62986063_C/T 3_62986065_T/C 3_62986072_A/G 3_62986226_G/T 3_62989353_A/C 3_62990017_C/G 3_62990567_T/C 3_62990799_A/G 3_62991176_A/T 3_6299140…
2.173062357-1	2_173859846_T/TA 2_173864766_G/A 2_173866203_T/C 2_173867914_A/G 2_173868383_A/G 2_173868556_A/C 2_173868790_C/A 2_173869276_A/G 2_173869848_C/CT 2_173870047_G/A 2_173871359_G/T
7.56111341-1	7_55767468_C/T 7_55768671_A/G 7_55768800_G/A 7_55772530_A/AC 7_55773037_G/A 7_55774676_G/A 7_55777042_T/G 7_55777716_GTA/G 7_55779220_AG/GG 7_55779614_A/G 7_55780176_T/C 7_55780845_T/C 7_55781309_C/G 7_55802063_T/C 7_55802428_C/CAA 7_55803970_G/A 7_55804561_T/C 7_55805495_C/G 7_55808805_A/G 7_55811904_A/G 7_55812407_T/C 7_55816172_T/G 7_55821556_T/C 7_55824205_A/G 7_55825157_C/G 7_55826775_C/G 7_…
6.162919765-1	6_162958107_G/C 6_163001621_A/G 6_163003146_T/C 6_163003350_A/T 6_163007394_A/G 6_163009430_C/A 6_163021979_C/T 6_163026423_C/T 6_163028729_T/C
6.160890789-1	6_160631095_A/G 6_160631102_C/T 6_160631830_C/G 6_160633325_T/C 6_160633512_T/C 6_160633822_G/GC 6_160635258_A/G 6_160635579_A/C 6_160635728_A/G 6_160636563_A/G 6_160637562_G/A 6_160637975_G/T 6_160639492_C/G 6_160639821_T/G 6_160640714_G/T 6_160642528_A/G 6_160642719_A/C 6_160834828_T/C 6_160837368_G/C
10.117912561-1	10_118231406_C/A 10_118235726_G/C 10_118235730_G/A 10_118238635_T/C 10_118239112_T/C 10_118239620_T/TA 10_118239757_A/G 10_118239767_C/CA 10_118239925_C/A 10_118240069_A/T 10_118240892_C/T 10_118241169_T/C 10_118241245_A/G 10_118241950_T/C 10_118241953_G/A 10_118242117_C/T 10_118242458_C/A 10_118242516_C/T 10_118242613_G/C 10_118242679_G/A 10_118242925_A/G 10_118243050_C/T 10_118243281_T/G 10_118…
2.238249384-2	2_238813947_A/G 2_238814823_A/C 2_238815252_C/T 2_238815359_C/CT 2_238815465_A/G 2_238815492_G/A 2_238816195_C/CAT 2_238816356_A/T 2_238816588_T/G 2_238817206_A/C
7.119044921-1	7_118246015_A/AAC 7_118247884_A/G 7_118248689_A/ACCCATTCTGTTG 7_118248805_T/C 7_118249191_GCTC/G 7_118249398_A/T 7_118250674_C/T 7_118252557_A/C 7_118253159_A/G 7_118253792_G/GA 7_118254716_G/A 7_118254959_TAGAG/T 7_118255549_C/T 7_118255550_GT/G 7_118255820_A/G 7_118258649_A/G 7_118261037_A/G 7_118263065_T/G 7_118263380_G/A 7_118270829_A/G 7_118272460_C/A 7_118272705_T/C 7_118273539_C/T 7_118273…
2.55822770-1	2_56442304_T/C 2_56442947_A/G 2_56443479_A/T 2_56443708_C/T 2_56445414_A/G 2_56445480_A/G 2_56446420_A/G 2_56447038_A/G 2_56449648_A/C 2_56450038_A/G 2_56451039_G/C 2_56452097_A/G 2_56453588_C/T 2_56455677_A/AT 2_56457718_C/G 2_56461082_A/G 2_56461906_T/G 2_56462862_A/T 2_56462862_T/C 2_56464386_G/A 2_56464559_T/G 2_56464876_ATTT/A 2_56466049_A/T 2_56466964_G/A 2_56467748_A/C 2_56472159_T/C 2_564…
2.39268092-1	2_39699510_CT/C 2_39701269_CA/C 2_39733850_G/A 2_39734727_C/T 2_39735899_A/T 2_39740478_T/G
8.133215401-1	8_133097135_C/T 8_133104433_G/A 8_133105935_A/C 8_133107005_A/G 8_133108110_T/C 8_133108459_G/T 8_133112760_C/G 8_133112960_C/T 8_133118301_A/T 8_133118572_C/G 8_133118753_T/C 8_133124902_G/T 8_133128066_C/T 8_133128497_C/G 8_133130183_C/T 8_133130584_G/C 8_133130744_T/A 8_133130793_GT/G 8_133130867_C/T 8_133130966_C/T 8_133135577_T/G 8_133136762_CCTGT/C 8_133137266_A/T 8_133137532_T/C 8_13313847…
14.103686713-1	14_103589842_G/A 14_103590772_A/G 14_103593950_G/C 14_103595841_T/TGG 14_103595997_C/G 14_103596488_A/G 14_103596609_A/T 14_103597565_A/G 14_103598449_G/A 14_103598736_G/C 14_103599480_AACAC/AAC 14_103600756_A/G 14_103602278_G/A 14_103603495_A/G 14_103603496_T/A 14_103603569_T/C 14_103607353_T/C 14_103607385_T/C 14_103609814_A/C 14_103609857_T/C 14_103609925_T/C 14_103610235_GATA/G 14_103610407_C…
3.73242634-1	3_73323590_A/C 3_73325401_G/GT 3_73325943_C/A 3_73325945_T/C 3_73333240_G/A 3_73333714_G/A 3_73334035_G/A 3_73334337_T/C 3_73335079_C/T 3_73335352_A/AT 3_73335548_T/G 3_73336315_T/C 3_73337168_G/T 3_73337263_C/G 3_73337297_G/A 3_73340078_C/G 3_73340224_A/G 3_73340567_G/T 3_73341692_A/G 3_73341737_G/C 3_73341739_C/A 3_73343213_C/T 3_73343324_T/C 3_73343365_T/TG 3_73343497_T/G 3_73343559_A/C 3_7334…
2.124757610-1	2_124300280_C/A 2_124300544_A/T 2_124301474_T/C 2_124301911_TATAG/T 2_124302101_G/A 2_124304201_A/ATG 2_124309075_C/T 2_124311010_A/G 2_124311378_T/A 2_124311730_G/C 2_124312530_A/T 2_124314812_C/A 2_124315631_T/G 2_124315699_CA/C 2_124315714_T/C 2_124317125_T/A 2_124319058_C/T 2_124319146_C/T 2_124320298_A/G 2_124321122_T/C 2_124321228_C/T 2_124321893_G/A 2_124322065_C/T 2_124322231_G/A 2_124322…
4.101593021-1	4_101250394_T/C 4_101251778_T/C 4_101253557_C/G 4_101254074_G/T 4_101254731_G/T 4_101257947_A/G 4_101260531_T/C 4_101264481_G/A 4_101268198_C/G 4_101268488_A/G 4_101268497_C/CT 4_101268643_G/A 4_101270332_C/G 4_101270467_G/A 4_101270614_G/C 4_101273797_C/A 4_101274858_C/A 4_101275022_A/G 4_101277710_G/A 4_101278651_T/A 4_101279241_A/G 4_101280196_C/T 4_101284998_T/C 4_101285343_A/C 4_101287954_G/…
14.59729349-1	14_59908935_TTTTA/T 14_59909768_C/T 14_59910738_CTTGT/C 14_59912437_C/T 14_59913792_T/A 14_59914074_A/G 14_59914395_A/G 14_59914416_T/C 14_59915250_T/C 14_59915261_A/G 14_59915514_GC/G 14_59920039_A/T 14_59922320_T/C 14_59931931_G/T 14_59933474_G/C 14_59933542_T/C 14_59933885_G/GGAGGTGACTAAC 14_59939727_T/C 14_59941578_A/G 14_59942365_C/T 14_59942953_T/TCAAC 14_59943468_G/T 14_59944725_T/A 14_599…
6.14942925-1	6_14205427_C/CT 6_14249646_A/G 6_14254442_T/C 6_14260486_A/G 6_14268213_C/T 6_14268324_C/T 6_14275069_G/A 6_14275210_A/C 6_14275211_C/T
8.113110921-1	8_113166417_CAAAAA/C 8_113193947_C/T 8_113195380_G/T 8_113195682_A/G 8_113196236_A/C 8_113198264_T/G 8_113198444_A/T 8_113198810_C/T 8_113199643_A/C 8_113201293_G/C 8_113201338_G/GC 8_113203734_A/G 8_113205364_G/T 8_113205478_AT/A 8_113205546_T/C 8_113205644_T/A 8_113205709_T/C 8_113205771_C/T 8_113206896_A/G 8_113208093_A/G 8_113208585_T/C 8_113209061_A/AC 8_113209614_T/G 8_113209732_C/T 8_11320…
5.152867452-1	5_152340090_A/T 5_152341536_T/C 5_152345579_G/T 5_152346227_T/C 5_152348394_A/AAAAAG 5_152348505_A/T 5_152349221_C/T 5_152349863_T/C 5_152351711_G/C 5_152352104_A/G 5_152355093_T/C 5_152356172_G/A 5_152365168_G/T 5_152366062_C/T 5_152366186_G/C 5_152366350_C/G 5_152367546_G/T 5_152367829_G/T 5_152369455_T/C 5_152370485_C/T 5_152370823_C/T 5_152371074_C/T 5_152374963_G/A 5_152375324_A/G 5_15237597…
8.90735933-1	8_90436907_A/G 8_90444777_G/A 8_90473286_T/C
7.90385462-1	7_90207491_A/G 7_90216277_T/G 7_90220149_C/A 7_90221348_A/G 7_90226941_T/G 7_90265738_A/G 7_90266432_C/T 7_90267671_C/T 7_90268113_A/G 7_90268517_T/C 7_90269990_T/C 7_90283978_T/A 7_90292415_CACACACACACA/C 7_90293548_A/G 7_90298632_C/T 7_90298948_A/G
3.113613032-1	3_113595909_G/A 3_113598223_G/T 3_113601761_T/A 3_113604898_T/G 3_113608924_CA/C 3_113609403_G/A 3_113610239_G/A 3_113611468_C/T 3_113612228_C/CT 3_113614340_G/A 3_113614515_A/G 3_113615243_G/A 3_113615509_T/G 3_113617074_G/A
11.83327616-1	11_83118471_T/TTTAATGCCACCATTTTATAAG 11_83134462_A/G 11_83178153_C/T 11_83184839_G/A 11_83218455_T/C 11_83221873_G/GT 11_83240618_CT/C 11_83241119_CTCTA/C 11_83241448_T/G 11_83242985_C/A 11_83251310_G/A 11_83251494_G/A 11_83251692_T/C 11_83261542_A/G 11_83262562_A/G 11_83264707_T/C 11_83265636_G/T 11_83266179_G/T 11_83272164_A/G 11_83273800_T/C 11_83276059_C/A 11_83277755_GGT/G 11_83288354_T/C 11…
4.108183545-1	4_108340396_T/C 4_108340713_C/G 4_108345074_C/T 4_108347993_T/C 4_108353373_A/G 4_108355441_G/A 4_108356216_C/T 4_108357881_T/C 4_108359879_G/A 4_108360263_C/T 4_108361876_C/T 4_108362870_T/C 4_108364470_C/T 4_108365874_T/C 4_108365958_A/G 4_108366048_T/C 4_108368970_A/G 4_108369936_C/T 4_108370232_G/GA 4_108371473_AT/A 4_108374974_A/C 4_108377835_C/T 4_108379149_T/C 4_108379155_C/T 4_108381172_G…
14.88409059-1	14_88784398_G/T 14_88791130_A/G 14_88791161_G/C 14_88792535_A/C 14_88792884_T/C 14_88793066_T/C 14_88794745_G/A 14_88797615_G/C 14_88799967_G/A 14_88800097_C/G 14_88801062_TTA/T 14_88801173_T/C 14_88801177_G/A 14_88801797_AT/ATT 14_88802063_G/A 14_88802067_T/C 14_88802647_A/G 14_88802655_T/C 14_88803251_G/A 14_88803609_CT/C 14_88803644_C/T 14_88803842_T/G 14_88804034_T/C 14_88804043_G/A 14_888040…
12.113439783-1	12_113086558_A/AG 12_113104241_C/G 12_113109378_C/T 12_113116104_A/G 12_113153669_A/G 12_113156900_G/A 12_113156901_T/C 12_113157480_G/GGTTGATCT 12_113164767_G/A 12_113204041_A/G 12_113205503_A/C 12_113209022_T/C 12_113209519_A/G 12_113210082_A/AGTT 12_113211933_A/G
14.89557409-1	14_88649486_C/A 14_88649873_A/G 14_88653979_A/C 14_88654851_T/C 14_88656745_G/C 14_88656754_C/T 14_88656821_T/G 14_88657157_C/T 14_88658230_G/A 14_88658764_G/C 14_88660995_C/G 14_88661370_TA/T 14_88661798_G/A 14_88666345_C/T 14_88667919_G/A 14_88669205_C/T 14_88669211_G/T 14_88669401_A/G 14_88669562_G/A 14_88669765_G/C 14_88669779_G/A 14_88670112_T/C 14_88670846_C/T 14_88671355_T/C 14_88671998_C/…
8.741143-2	8_720873_CT/C 8_722942_T/C 8_728419_G/A 8_731635_G/A 8_732881_A/G 8_734315_A/G 8_737084_T/C 8_752332_C/T 8_755664_G/T 8_756579_C/A 8_756996_G/A 8_761768_G/A 8_763422_T/A 8_763540_A/G 8_764234_T/G 8_765032_G/A 8_765867_T/C 8_765944_C/T 8_769589_A/G 8_770543_T/C 8_773888_G/A 8_774017_CATTTCTTCTTCTTTT/C 8_775051_C/G 8_777828_C/T 8_782024_C/T 8_782468_T/G 8_784968_C/G 8_786209_G/A 8_787241_G/A 8_7876…
11.82496705-1	11_82356499_C/T 11_82356679_TTG/T 11_82357035_C/T 11_82357230_C/A 11_82357318_T/C 11_82357409_G/T 11_82357515_A/G 11_82357526_A/G 11_82357575_T/A 11_82357642_C/T 11_82357644_A/C 11_82357727_G/A 11_82357757_T/C 11_82357796_G/A 11_82357910_A/G 11_82358636_G/A 11_82358654_C/G 11_82358668_G/A 11_82359117_G/A 11_82359224_C/T 11_82359350_G/C 11_82359448_T/C 11_82359923_C/T 11_82359984_C/T 11_82361130_C…
20.13689090-1	20_13291789_T/C 20_13324305_G/A 20_13324687_C/A 20_13329914_A/G 20_13330100_A/G 20_13330861_C/A 20_13330866_A/AG 20_13331333_T/A 20_13331613_GA/G 20_13332000_C/A 20_13332363_A/C 20_13332608_C/T 20_13332673_C/T 20_13334268_G/C 20_13335104_G/A 20_13336402_A/C 20_13336996_C/A 20_13337014_A/C 20_13337082_A/G 20_13337302_A/G 20_13337948_C/A 20_13338655_A/C 20_13338685_G/A 20_13338728_G/T 20_13338807_C…
22.30000849-1	22_29134559_C/G 22_29135121_C/G 22_29140823_A/C 22_29141327_GGAGTTCAAGACCAGCCTGGTCAAGATGGT/G 22_29142977_A/G 22_29149473_A/G 22_29149887_G/C 22_29150044_T/C 22_29150787_AT/A 22_29153547_C/T 22_29154455_A/G 22_29154603_A/G 22_29156448_A/G 22_29157487_G/A 22_29165525_T/G 22_29166830_C/G 22_29177328_T/G 22_29177361_C/T 22_29177367_C/T 22_29177369_C/T 22_29177377_C/T 22_29177378_G/A 22_29177399_C/T 2…
5.135924300-1	5_136377444_T/G 5_136380195_T/C 5_136388933_C/T 5_136392285_A/AT 5_136392354_C/T 5_136400271_G/C 5_136402958_A/G 5_136403289_A/T 5_136405597_T/C 5_136407210_T/C 5_136408337_A/G 5_136410943_T/C 5_136417360_A/T 5_136451870_G/T 5_136454195_G/T 5_136459983_G/C 5_136462189_C/T 5_136467304_T/TA 5_136468319_G/A 5_136468750_T/G 5_136471216_G/A 5_136475061_C/T 5_136481406_G/A 5_136481862_C/T 5_136482892_G…
10.117992561-1	10_117744509_T/C 10_117747417_A/C 10_117759645_T/TA 10_117759983_G/T 10_117760009_A/G 10_117762785_A/G 10_117763084_A/G 10_117763450_ATGTT/A 10_117764128_T/C 10_117764498_A/G 10_117765986_T/TA 10_117766580_C/G 10_117767037_C/T 10_117767182_G/A 10_117767890_T/C 10_117768093_T/C 10_117768177_G/A 10_117768206_C/G 10_117768226_A/G 10_117768362_G/A 10_117768419_G/A 10_117769153_G/A 10_117769558_T/G 10…
2.77850314-1	2_77800399_T/C 2_77804865_C/T 2_77817441_T/G 2_77826267_T/TA 2_77828072_C/T 2_77828628_T/C 2_77844283_A/G 2_77851792_C/T 2_77855151_A/T 2_77855589_C/G 2_77857564_C/A 2_77860609_C/T 2_77863096_A/G 2_77872423_AT/A
1.180979580-1	1_179983665_A/G 1_179985795_GTT/G 1_179987991_C/T 1_179987992_CT/C 1_179989742_C/G 1_179991688_T/A 1_179994548_T/C 1_180002598_A/G 1_180011722_G/A 1_180018254_C/T 1_180018678_CT/C 1_180019927_A/G 1_180022343_G/T 1_180027625_C/T 1_180030321_CATTG/C 1_180030989_C/T 1_180033444_T/C 1_180035363_A/G 1_180039137_T/C 1_180043507_G/A 1_180044570_AAC/A 1_180047199_G/C 1_180059811_C/A 1_180060230_G/C 1_180…
1.169045382-2	1_168381483_A/G 1_168381533_A/G 1_168391852_A/T
8.66221736-1	8_65452816_T/G 8_65463442_C/T 8_65464495_G/A 8_65467796_G/A 8_65470650_A/AT 8_65473203_TAA/T 8_65476929_C/T 8_65479325_C/T 8_65479707_T/C 8_65479788_A/G 8_65481947_T/C 8_65482703_C/A 8_65482727_A/G 8_65483321_C/G 8_65484473_C/A 8_65486886_TTTAA/T 8_65487989_A/G 8_65493532_T/A 8_65493617_T/TGGC 8_65494007_T/TAGCGGC 8_65496059_C/A 8_65497573_C/T 8_65498165_GC/G 8_65610518_C/G 8_65614426_C/T 8_65614…
2.114535441-1	2_114374779_C/A 2_114374877_A/G 2_114378969_C/T 2_114380301_CAACA/C 2_114380967_C/T 2_114380985_G/A 2_114381142_GA/G 2_114382919_T/C 2_114382998_G/A 2_114387185_C/T 2_114387358_G/A 2_114387519_T/C 2_114387907_C/T 2_114387950_G/A 2_114392716_C/T 2_114393214_G/A 2_114393491_G/C 2_114394382_A/G 2_114396172_C/T 2_114397737_TAAAA/T 2_114403586_G/A 2_114403635_C/T 2_114403788_T/A 2_114404021_G/A 2_1144…
2.210956948-1	2_211244863_G/A 2_211290057_A/G 2_211299687_A/G 2_211304138_G/T 2_211305658_G/A 2_211306295_T/C 2_211311314_T/C 2_211313186_A/G 2_211314557_G/A 2_211314564_G/C
11.109780842-1	11_108878679_C/G 11_108879507_G/GT 11_108879912_C/T 11_108880479_C/T 11_108880649_C/G 11_108880730_A/G 11_108880745_G/A 11_108880857_A/G 11_108880949_C/A 11_108880954_A/G 11_108880958_G/A 11_108881046_A/G 11_108881048_A/C 11_108881142_G/A 11_108881159_A/G 11_108881210_C/T 11_108881291_T/A 11_108881296_C/CAA 11_108881407_G/A 11_108881475_T/G 11_108881804_C/G 11_108882293_A/T 11_108882352_G/T 11_10…
1.181211889-1	1_181296164_G/A 1_181306743_C/A 1_181307020_G/C 1_181307345_C/A 1_181308070_G/A 1_181308555_A/T 1_181308803_T/TG 1_181309103_C/T 1_181309126_C/T 1_181309648_G/A 1_181310153_C/T 1_181310155_T/C 1_181310522_T/G
11.77979309-1	11_77912883_G/GC 11_77913675_T/TC 11_77914798_G/T 11_77916061_A/G 11_77916279_A/G 11_77917305_C/A 11_77919768_G/A 11_77920333_TGTG/T 11_77920457_G/A 11_77920563_G/T 11_77920930_A/G 11_77922960_C/T 11_77923019_T/C 11_77923220_C/T 11_77923499_G/GT 11_77923601_CCTAT/C 11_77923665_C/T 11_77924388_T/C 11_77924544_G/A 11_77924607_A/C 11_77924656_TTCTAAG/T 11_77924870_C/T 11_77925233_C/G 11_77925273_T/G…
8.107907146-1	8_107963808_T/C 8_108014314_G/T 8_108026289_A/AAAAT 8_108035361_G/C 8_108066634_T/C 8_108067796_G/A
6.103334285-1	6_104223408_TCACACACACA/T 6_104275825_A/G 6_104279180_C/T 6_104279204_A/G 6_104280034_C/T 6_104280184_T/C 6_104280376_A/G 6_104280667_G/A 6_104280762_C/T 6_104280921_C/T 6_104281009_A/G 6_104281391_A/G 6_104281542_G/A 6_104281631_T/G 6_104281646_G/A 6_104286236_C/A 6_104296254_T/C
8.72627965-2	8_72253716_T/C 8_72263956_T/C 8_72277458_T/C 8_72277859_T/C 8_72277961_C/T 8_72278126_G/A
2.15021483-1	2_15165709_T/C 2_15178204_A/AATAT 2_15181133_T/C 2_15181459_G/A 2_15184254_CT/C 2_15184350_C/T 2_15185050_C/A 2_15186057_C/A 2_15186976_G/A 2_15187213_G/A 2_15187678_A/AAAGGCTGGGCCTGTGCAAGTG 2_15188174_C/T 2_15189197_A/T 2_15189250_AC/A 2_15189758_T/C 2_15189846_T/C 2_15189973_C/G 2_15194112_C/T 2_15194303_T/C 2_15194598_C/T 2_15195065_A/G 2_15196320_T/G 2_15197517_CT/C 2_15198116_C/T 2_15198697_…
12.64211119-1	12_64586309_G/A 12_64594891_A/G 12_64669781_AC/A 12_64669786_C/T 12_64700349_C/A 12_64707648_C/T 12_64709086_G/GTT 12_64709142_C/T 12_64713347_T/G 12_64713832_G/C 12_64714064_A/G 12_64714504_G/T 12_64715315_T/A 12_64715634_A/G 12_64715677_A/T 12_64716222_T/TG 12_64717526_A/G 12_64717742_T/C 12_64717817_A/C 12_64717877_A/G 12_64718429_A/G 12_64718659_A/G 12_64719036_T/G 12_64719255_C/A 12_64719340…
4.86755236-1	4_86641411_T/TATA 4_86643155_A/C 4_86644130_A/G 4_86646004_T/C 4_86646565_C/T 4_86651587_TCTCA/T 4_86653258_C/A 4_86656724_C/T 4_86663246_C/A 4_86666466_A/G 4_86669050_A/G 4_86676079_A/G 4_86676596_G/A 4_86678526_C/A 4_86687683_T/A 4_86688769_T/A 4_86690236_T/C 4_86692665_G/A 4_86693753_C/T 4_86696620_T/C 4_86752457_G/C 4_86753933_A/G 4_86755313_A/G 4_86761303_C/CCACCA
10.59544148-1	10_59375861_T/C 10_59375906_G/A 10_59377550_T/C 10_59377736_T/A 10_59378708_T/C 10_59378718_G/A 10_59378787_AT/A 10_59378907_T/C 10_59379116_T/C 10_59379164_C/T 10_59379460_T/C 10_59379567_T/A 10_59379638_C/T 10_59379679_T/G 10_59379770_A/AC 10_59380129_C/T 10_59380319_T/C 10_59380631_C/T 10_59380818_T/C 10_59381191_C/T 10_59381237_A/T 10_59381602_T/C 10_59381715_C/A 10_59382264_C/CAAAGCAAAG 10_5…
3.163392507-1	3_163644399_TA/T 3_163648063_T/G 3_163648082_T/C 3_163659252_TG/T 3_163661070_C/T 3_163664285_A/G 3_163664949_A/C 3_163666617_C/T 3_163668333_T/C 3_163670173_C/G 3_163671071_C/T 3_163671341_C/T 3_163671367_C/T 3_163671901_T/C 3_163673434_C/G 3_163677604_C/CTA 3_163678177_C/T 3_163678771_C/A 3_163680558_A/C 3_163681493_G/A 3_163681540_C/T 3_163681688_C/T 3_163683502_A/AT 3_163683634_T/C 3_16368440…
6.87394111-1	6_87303109_AT/A 6_87308376_C/A 6_87514119_C/G 6_87514182_T/G 6_87516366_C/CT 6_87516381_CT/C 6_87517304_C/T 6_87523315_T/C 6_87525399_A/G 6_87530111_A/T 6_87533575_T/A 6_87541825_T/C 6_87541925_A/C 6_87545780_G/A 6_87546668_T/A 6_87546742_G/A 6_87547049_T/C 6_87548009_G/GT 6_87554628_G/A 6_87555163_G/A 6_87557638_C/T 6_87557948_G/A 6_87563586_T/C 6_87565268_G/A 6_87565820_A/AT 6_87569383_C/A 6_87…
2.152482208-1	2_151902083_G/A 2_151904514_C/A 2_151904519_G/T 2_151910890_A/G 2_151912564_A/G 2_151912588_G/A 2_151918588_ACT/A 2_151918608_A/G 2_151918816_C/T 2_151919133_T/C 2_151919909_G/GTGCT 2_151920572_G/A 2_151920799_C/T 2_151925853_T/C 2_151926455_G/T 2_151927176_T/G 2_151927906_T/C
14.46530465-1	14_46369310_C/T 14_46369323_T/C 14_46371175_T/C 14_46371282_G/A 14_46371340_C/T 14_46371357_A/G 14_46378133_T/C 14_46395949_T/C 14_46407870_A/C 14_46408343_T/C 14_46408693_A/G 14_46409254_A/G 14_46409493_T/C 14_46410095_A/C 14_46410835_T/A 14_46412259_T/C 14_46412268_T/G 14_46412537_T/C 14_46412623_A/AT 14_46412799_T/TA 14_46413706_A/G 14_46420298_T/A 14_46420866_A/G 14_46421155_A/G 14_46421567_C…
4.135214285-1	4_136026390_CCT/C 4_136029068_A/T 4_136046789_A/G 4_136047192_T/C 4_136047307_A/G 4_136048622_A/G 4_136049565_C/G 4_136050668_G/A 4_136051166_G/C 4_136051826_C/G 4_136051827_A/G 4_136055405_T/A 4_136056162_A/G 4_136059020_T/C 4_136063844_C/G 4_136064120_C/T 4_136068696_C/T 4_136071587_G/A 4_136073937_CAT/C 4_136076227_C/G 4_136077512_G/A 4_136079340_C/A 4_136086885_G/A 4_136088133_GT/G 4_13609007…
3.178276946-2	3_178110386_G/A 3_178114182_C/G 3_178114421_T/A 3_178116964_G/A 3_178117436_G/A 3_178122321_G/A 3_178124484_T/C 3_178125143_G/T 3_178125154_G/C 3_178125787_G/A 3_178130407_C/A 3_178131072_G/A 3_178135091_C/T 3_178135342_T/C 3_178141734_A/T 3_178147987_A/G 3_178150268_T/A 3_178150629_C/T 3_178153587_G/A 3_178155754_G/A 3_178158717_A/T 3_178159039_G/C 3_178159452_A/G 3_178159539_T/C 3_178160349_C/C…
11.55821043-1	11_55305406_T/G 11_55309822_G/A 11_55334809_A/G 11_55489071_G/A 11_55490847_T/C 11_55496255_T/TA 11_55499199_T/C 11_55503113_C/T 11_55514265_A/T 11_55514678_C/T 11_55522549_C/T 11_55524737_T/G 11_55527808_G/T 11_55544206_C/T 11_55547369_A/AC 11_55570282_G/C 11_55574879_TG/T 11_55577335_CT/C 11_55581165_A/G 11_55584441_G/A 11_55585198_C/T 11_55665570_C/T 11_55679983_T/C 11_55681336_G/A 11_55683787…
4.144499230-1	4_143888856_G/GA 4_143897600_G/A 4_144028173_C/T 4_144028452_G/A 4_144028568_G/A 4_144028647_T/A 4_144030040_G/C 4_144031098_C/T 4_144031928_C/T 4_144032234_G/T 4_144033521_G/A 4_144033656_G/T 4_144036127_T/C 4_144036457_G/A 4_144036653_C/G 4_144037651_A/T 4_144037965_GA/G 4_144037973_A/T 4_144039278_G/T 4_144039438_A/G 4_144039589_G/T 4_144039704_AT/A 4_144040141_G/C 4_144040497_G/GAAA 4_1440410…
6.63544426-1	6_63967017_T/C 6_63967165_AATT/A 6_63968158_C/CAT 6_63968598_A/G 6_63968810_C/T 6_63969495_T/C 6_63969766_A/G 6_63969946_C/T 6_63970116_A/C 6_63971915_C/G 6_63972132_T/C 6_63972332_A/G 6_63972414_T/C 6_63972451_T/C 6_63973787_G/T 6_63973847_T/G 6_63973877_C/T 6_63974260_T/C 6_63974578_G/A 6_63976354_A/G 6_63976704_C/G 6_63976960_A/T 6_63977230_C/CTT 6_63982890_A/T 6_63984260_A/G 6_63984410_T/G 6_…
8.116092273-1	8_115867241_A/AT 8_115868407_G/A 8_115868623_A/C 8_115868861_T/G 8_115870263_A/G 8_115870374_A/G 8_115871835_T/C 8_115872539_A/G 8_115872757_T/C 8_115874061_A/G 8_115875257_G/T 8_115875537_A/G 8_115876932_T/A 8_115877063_A/G 8_115877882_T/TGA 8_115877918_A/G 8_115878475_T/C 8_115878730_A/G 8_115881251_C/G 8_115882035_G/A 8_115882474_A/C 8_115883956_G/A 8_115883984_T/C 8_115884048_T/C 8_115884113_…
3.86489630-1	3_86244081_G/A 3_86266175_G/T 3_86267150_T/C 3_86268868_AT/A 3_86271772_C/T 3_86274251_G/A 3_86277233_CACAA/C 3_86277557_G/A 3_86278817_T/A 3_86280136_TTTCTTGTTTGG/T 3_86281655_T/C 3_86282113_ATAAT/A 3_86284436_G/A 3_86284845_CT/C 3_86285369_T/G 3_86285398_C/T 3_86286067_A/G 3_86286959_G/A 3_86289751_A/G 3_86293228_G/C 3_86299518_G/T 3_86300035_G/A 3_86301073_T/A 3_86302000_A/T 3_86302754_C/G 3_8…
1.241704854-2	1_242276164_A/C 1_242276580_A/G 1_242276833_C/A 1_242279063_A/T 1_242280688_A/AT 1_242280967_C/T 1_242281286_TTC/T 1_242282285_C/T 1_242283245_T/C 1_242283539_T/C 1_242283868_T/G 1_242284944_G/A 1_242300291_A/G 1_242301150_A/G 1_242301917_T/C 1_242303357_A/G 1_242303747_A/AC 1_242304701_C/T 1_242305063_C/T 1_242305610_T/A 1_242306772_G/A 1_242306801_G/A 1_242306890_T/C 1_242307104_C/A 1_242307317…
6.47211635-2	6_46868046_G/A 6_46868258_A/AG 6_46868741_C/T 6_46868810_G/A 6_46871131_G/A 6_46871942_T/A 6_46872653_A/G 6_46872994_A/G 6_46873470_C/T 6_46876206_T/A 6_46877744_CAATAAAATAA/C 6_46878289_A/T 6_46884682_C/T 6_46886774_G/GTT 6_46887553_T/C 6_46888910_G/T 6_46893043_C/T 6_46904958_A/AGT 6_46913702_T/C 6_46914760_T/C 6_46916119_C/T 6_46918036_C/T 6_46923603_C/T
6.24600430-1_2	6_24681655_C/T 6_24681735_AT/A 6_24681806_G/GTC 6_24682891_C/T 6_24684152_C/G 6_24684777_ACCAGAAATACAGAGTTTC/A 6_24684796_T/C 6_24684819_T/A 6_24685021_G/A 6_24687765_G/A 6_24687999_C/T 6_24688958_G/A 6_24688983_G/A 6_24689312_G/A 6_24690001_T/G 6_24691027_G/A 6_24729115_T/C 6_24729134_G/C 6_24729923_C/G 6_24748276_TA/T 6_24748647_C/T 6_24752593_C/A 6_24754859_C/T
16.11546259-1	16_11527995_C/A 16_11528551_C/T 16_11528961_G/A 16_11538945_TA/T 16_11539690_CT/C 16_11540712_C/T 16_11541175_C/T 16_11541685_G/A 16_11541896_A/G 16_11542006_G/A 16_11542071_G/A 16_11542087_A/C 16_11542189_C/T 16_11542423_A/C 16_11542501_T/C 16_11542512_G/A 16_11542719_G/A 16_11542894_T/C 16_11543836_A/G 16_11544007_G/A 16_11544741_A/G 16_11544824_A/G 16_11547308_A/G 16_11549436_C/G 16_11549460_G…
12.87696835-1	12_87316429_C/CTTTTATTTTATTTTATTTTA 12_87318414_G/A 12_87318602_A/T 12_87323912_C/A 12_87327622_T/TTA 12_87342209_A/C 12_87359177_C/A 12_87374984_A/G 12_87385862_C/G 12_87386057_GT/G 12_87393079_A/G 12_87394734_T/A 12_87396544_T/G 12_87398605_C/T 12_87400421_C/A 12_87401009_T/TA 12_87401246_G/T 12_87402341_A/ATG 12_87405600_T/C 12_87406040_T/C 12_87410111_T/G 12_87412107_C/T 12_87413944_A/G 12_87…
8.36706966-1	8_36658914_C/T 8_36663518_C/T 8_36697279_G/T 8_36744977_T/G 8_36758946_C/T 8_36769889_T/C 8_36770218_G/A 8_36770703_C/T 8_36771779_G/C 8_36772568_G/A 8_36773489_G/A 8_36774872_CT/CTT 8_36776109_C/G 8_36776182_A/G 8_36778066_CTTG/C 8_36778319_G/A 8_36779848_GA/G 8_36788479_A/G 8_36789733_C/T 8_36790339_G/A 8_36797280_T/C 8_36803060_A/C 8_36803634_G/A 8_36808929_A/AT 8_36816692_A/C 8_36819382_A/G 8…
7.32016572-2	7_32042964_A/G 7_32043362_C/T 7_32054393_C/T 7_32054907_TAA/TAAA 7_32056806_C/G 7_32057527_C/CA 7_32057618_G/A 7_32057777_T/C 7_32058206_C/T 7_32059325_C/A 7_32059645_C/T 7_32062091_G/C 7_32065264_C/T 7_32066091_A/G 7_32066394_C/T 7_32069528_T/C 7_32069640_C/T 7_32074784_G/A 7_32075435_C/T 7_32075849_G/A 7_32077015_T/C 7_32080531_C/T 7_32081826_T/C 7_32082072_C/T 7_32082198_T/G 7_32086644_G/GGT 7…
6.43555479-2	6_44212688_C/T 6_44214693_C/T 6_44216877_AGGGCAGCCT/A 6_44220076_C/T 6_44222161_CTG/C 6_44224924_A/C
12.45651025-2	12_46294908_C/G 12_46419101_TTA/T 12_46422521_T/A 12_46422545_C/G 12_46422739_T/C 12_46423259_C/A 12_46427182_T/G 12_46428129_C/A 12_46428974_G/A 12_46429004_C/T 12_46429034_T/C 12_46429035_C/T 12_46430481_T/A 12_46431015_G/A 12_46437747_T/C 12_46438558_G/C 12_46438608_C/T 12_46438647_T/C 12_46439472_A/G 12_46439580_T/C 12_46441416_A/ACTTT 12_46441540_G/A 12_46441663_G/A 12_46441777_T/C 12_464423…
8.4915269-2	8_4697140_C/T 8_4697226_A/G 8_4697396_G/C 8_4697447_G/A 8_4699494_A/AT 8_4700218_C/A 8_4702233_C/T 8_4702592_CTATT/C 8_4703525_A/C 8_4704683_C/G 8_4707735_T/C 8_4716316_T/C
9.28435491-2	9_27795074_A/G 9_27808448_T/G 9_27810651_G/A 9_27819750_A/T 9_27820493_A/G 9_27828358_G/T 9_27829802_G/A 9_27833028_C/T 9_27834427_T/G 9_27834770_TA/T 9_27836781_T/A 9_27837528_C/CGT 9_27837602_A/T
10.82497613-2	10_82448120_T/C 10_82449361_C/T 10_82452051_G/A 10_82670626_C/T 10_82671094_G/A 10_82672226_G/A
2.116599799-2	2_115890683_T/G 2_115901497_AT/A 2_115906526_C/T 2_115914096_C/A 2_115914783_T/C 2_115917562_A/T 2_115917621_T/C 2_115922821_A/G 2_115929277_A/G 2_115936103_A/C 2_115936670_T/A 2_115938578_C/CTTTAGGAATTTTACTTA 2_115938580_T/TATATTTAGGAAAATA 2_115938581_C/T 2_115938589_A/G 2_115938910_C/G
21.39667247-2	21_40490218_G/A 21_40490303_G/A 21_40490396_G/T 21_40497890_C/T 21_40499408_G/T 21_40506060_A/T 21_40506615_A/G 21_40512918_T/G
2.75205147-2	2_75166777_T/C 2_75168029_G/A 2_75168664_A/G 2_75185856_G/T 2_75190641_A/T
1.176430002-2	1_175454533_A/G 1_175454746_C/G 1_175454762_T/G 1_175455240_A/T 1_175455377_A/G 1_175461844_C/T 1_175479506_GA/G 1_175482356_A/C 1_175484169_T/C 1_175488409_G/T 1_175489550_A/G
5.67488489-2	5_66794074_G/A 5_66794265_C/G 5_66797033_T/C 5_66799242_A/G
22.22839152-2	22_22757769_A/G 22_22757842_C/T 22_22757847_C/T 22_22757875_G/C 22_22757900_G/C 22_22757944_A/G 22_22757948_C/T 22_22758237_G/A 22_22758721_C/T 22_22759044_T/C 22_22760020_T/TA 22_22760463_A/G 22_22761413_GA/G 22_22765260_C/T 22_22766134_T/C 22_22766243_T/A 22_22766291_A/G 22_22767510_T/C 22_22769923_A/G 22_22770533_C/T 22_22770795_A/G 22_22770874_T/G 22_22771352_G/A 22_22771426_A/G 22_22772441_T…
3.175609314-2	3_176033699_A/G 3_176034991_T/C 3_176035270_T/C 3_176039982_C/T 3_176041260_A/C 3_176041304_G/A 3_176041359_C/A 3_176041363_T/C 3_176041995_G/C 3_176042160_A/C 3_176042166_G/T 3_176042173_G/A 3_176042178_A/G 3_176043331_T/A 3_176043333_G/C 3_176043418_A/G 3_176043511_G/A 3_176043574_C/G 3_176043706_T/C 3_176044033_A/T 3_176044274_G/A 3_176044679_A/G 3_176044805_C/T 3_176044908_G/A 3_176045095_A/G…
7.90426356-2	7_91024453_G/A 7_91061354_G/T 7_91099438_T/C 7_91100919_A/G 7_91101465_A/G 7_91102306_A/G 7_91103031_ATTTG/A 7_91103285_G/GT 7_91103709_C/T 7_91104415_C/T 7_91105854_G/GATTA 7_91106634_C/A 7_91109417_T/A 7_91111048_G/A 7_91111370_G/A 7_91111793_T/C 7_91111811_C/T 7_91113318_T/C 7_91115750_A/G 7_91117711_A/G 7_91119206_C/T 7_91120436_A/G 7_91120687_G/A 7_91123422_T/C 7_91127223_G/C 7_91136251_C/T …
13.65410649-1	13_65285358_A/T 13_65288199_C/T 13_65331934_A/G 13_65331940_A/G 13_65335164_AT/A 13_65335630_T/A 13_65337483_C/A 13_65338076_A/G 13_65338837_A/C 13_65385634_G/A 13_65428102_C/G 13_65428142_C/A 13_65429849_C/G 13_65431587_A/T 13_65431934_C/G 13_65432790_A/G 13_65435190_G/A 13_65436912_A/G 13_65441702_T/C 13_65445200_G/C 13_65445461_C/T 13_65449281_T/C 13_65449762_A/G 13_65450077_A/G 13_65452693_GT…
2.60348420-2	2_60616764_C/G 2_60618690_C/T 2_60619814_T/C 2_60620834_C/A 2_60621372_A/G 2_60622064_G/C 2_60622273_A/C 2_60622281_C/T 2_60622491_A/T 2_60623710_C/T 2_60623723_G/T 2_60623966_G/A 2_60624298_C/A 2_60624939_G/A 2_60625244_A/G 2_60626305_G/A 2_60627401_G/C 2_60627402_G/C 2_60627565_A/G 2_60629123_A/G 2_60629130_C/T 2_60629609_G/A 2_60630283_A/AG 2_60640807_A/G 2_60643138_T/TTATTC 2_60650716_C/G 2_6…
7.15326600-2	7_15509538_A/G 7_15510029_C/T 7_15510508_G/A 7_15518610_G/A 7_15518715_C/T 7_15519255_C/T 7_15521287_A/G 7_15523035_CA/C
5.126169961-2	5_126086748_A/G 5_126087028_C/CAAA 5_126088249_G/T
19.55590199-3	19_55760460_G/A 19_55767213_G/A 19_55781939_C/A 19_55786527_T/C 19_55798565_C/T 19_55799305_C/G 19_55799693_A/C 19_55800645_G/A 19_55802016_CT/C 19_55802402_A/T 19_55802731_AT/A 19_55802781_G/A 19_55803928_G/C 19_55804871_A/G 19_55806445_C/T 19_55806517_ATCTC/A 19_55807361_G/A 19_55807660_G/C 19_55808148_G/A 19_55808375_C/T 19_55808385_A/AAAAT 19_55808706_A/G 19_55808725_A/G 19_55808760_A/C 19_55…
8.708176-3	8_224184_T/C 8_225688_G/T 8_226124_C/A 8_226778_T/A 8_226783_G/A 8_226839_A/G 8_229234_T/C 8_229540_T/C 8_229996_G/A 8_230009_G/A 8_230019_T/C 8_230112_A/G 8_230189_C/A 8_230481_T/C 8_230743_G/C 8_231130_T/C 8_231272_T/C 8_231287_A/G 8_231648_T/C 8_231774_AAAGGTGGAGG/A 8_231937_T/C 8_232215_T/A 8_232633_A/G 8_233074_G/T 8_233122_A/G 8_233399_C/G 8_234409_G/C
11.93319150-2	11_92731478_T/A 11_92731768_T/TTATTTATC 11_92733079_AT/A 11_92735804_C/A 11_92736665_G/A 11_92738073_G/C 11_92738569_A/G 11_92739676_C/G 11_92741114_C/T 11_92741333_T/C 11_92742186_C/T 11_92747728_C/T 11_92755780_G/A
6.50610248-2	6_49885774_A/G 6_50261390_A/C 6_50261878_A/C 6_50262146_A/G 6_50265211_A/T 6_50322852_T/G
20.50942883-2	20_50653845_C/CA 20_50655293_G/A 20_50668588_G/A 20_50672429_C/T 20_50672906_G/C 20_50673818_A/C 20_50677714_G/T 20_50678045_G/A 20_50680064_A/G 20_50682796_C/T 20_50683053_G/A 20_50688360_C/G 20_50695319_T/G 20_50696369_C/T 20_50697085_T/C
19.28680452-2	19_28637480_T/C 19_28640481_G/GGA 19_28641570_G/C 19_28643089_T/C 19_28645393_G/T 19_28650157_C/T 19_28651867_C/T 19_28652466_C/T 19_28652531_T/G 19_28654541_G/T 19_28654782_T/C 19_28655634_CT/C 19_28655993_G/A 19_28658307_A/ATTTGT 19_28662587_T/C 19_28663197_A/G 19_28664023_T/A 19_28666048_C/T 19_28668798_A/G 19_28670482_C/T 19_28671592_A/G 19_28671686_T/C 19_28672045_C/G 19_28672214_A/T 19_2867…
8.138542007-2	8_138070221_T/C 8_138071307_C/T 8_138077925_T/G 8_138079747_G/T 8_138081290_A/G 8_138114639_T/C 8_138121518_A/G 8_138121678_G/A 8_138122260_T/C 8_138129529_A/G 8_138147381_A/T 8_138147871_A/ATGTG 8_138151252_T/C 8_138152263_GT/G 8_138157023_G/C 8_138157358_A/C 8_138170251_G/T 8_138171623_G/A 8_138178276_G/A 8_138178602_A/G 8_138178754_G/A 8_138179125_A/G 8_138183284_G/C 8_138188133_G/T 8_13818841…
20.14263383-2	20_15038765_G/A 20_15041578_C/A 20_15043500_C/T 20_15043623_G/A 20_15043915_GA/G 20_15044622_C/T 20_15045412_T/G 20_15046185_A/G 20_15046256_C/T 20_15047026_C/T 20_15047444_C/T 20_15048904_G/A 20_15049377_C/G 20_15049422_A/G 20_15051570_AC/A 20_15051571_C/A 20_15053557_G/A 20_15055614_A/C 20_15055935_TA/T 20_15056881_G/A 20_15057268_T/C 20_15058029_G/T
4.86725230-2	4_86438548_AT/A 4_86438612_T/A 4_86439508_AA/TA 4_86440967_A/AG 4_86447971_A/T 4_86463980_A/C 4_86464946_C/T 4_86469222_CTAT/C 4_86469434_G/A 4_86469560_G/T 4_86470114_C/T 4_86485338_A/G 4_86498920_G/A 4_86498926_C/T 4_86498937_G/A 4_86501306_G/GGA 4_86501347_A/G 4_86501728_C/A 4_86501825_A/T 4_86501846_A/T 4_86501891_A/G 4_86502897_C/T 4_86502987_A/G 4_86503566_T/A 4_86505762_A/G 4_86517908_G/A …
4.15106252-3	4_15580439_G/T 4_15593076_A/C 4_15598051_T/TAA 4_15602252_G/C 4_15603069_C/G 4_15606431_T/C 4_15608551_G/A 4_15610771_G/A 4_15612288_A/T 4_15617551_A/G 4_15619568_G/A 4_15621188_A/G 4_15623418_A/T 4_15623955_T/C 4_15624571_T/C 4_15624770_T/C 4_15625449_G/A 4_15626447_A/G 4_15626493_A/G 4_15626647_C/A 4_15629803_A/G 4_15631216_T/C 4_15632228_A/G 4_15632732_A/G 4_15635414_G/C 4_15636058_G/A 4_15636…
3.29581595-3	3_29084210_TA/T 3_29102145_G/C 3_29102618_A/G 3_29110551_A/T 3_29129732_C/T
22.24078883-2	22_24094476_T/G 22_24094912_T/C 22_24096133_A/G 22_24096190_A/G 22_24096227_A/G 22_24096268_G/T 22_24096958_T/C 22_24096965_G/A 22_24098256_C/T 22_24098518_T/TC 22_24103201_G/T 22_24129553_G/GGC 22_24149782_TA/T 22_24157684_A/G 22_24158265_G/C 22_24158315_A/C 22_24182914_C/CA 22_24186358_G/T 22_24187486_C/T 22_24187620_A/G 22_24187820_G/A 22_24189068_T/C
7.82261515-2	7_82841213_A/G 7_82848038_A/G 7_82848155_C/T 7_82848330_C/T
18.66676618-2	18_66215447_T/C 18_66216256_A/G 18_66216990_G/T 18_66216999_T/TTTTTG 18_66217033_C/G 18_66223987_C/T 18_66228578_CA/C 18_66228597_G/A 18_66233030_A/G 18_66234027_A/T 18_66234105_G/A 18_66236374_A/G 18_66237445_A/G 18_66241505_T/C 18_66242272_G/T 18_66242707_C/T 18_66243016_G/C 18_66244180_A/G 18_66244219_C/T 18_66248883_T/C 18_66250570_C/T 18_66254021_T/C 18_66268265_G/A 18_66268550_T/C 18_662723…
14.59679327-2	14_59449677_A/T 14_59450384_T/C 14_59450783_C/T 14_59451229_T/C 14_59451678_C/T 14_59455118_A/T 14_59455249_CT/C 14_59460961_GT/G 14_59461017_C/T 14_59463548_C/G 14_59468483_A/C
19.32021692-2	19_32584590_T/C 19_32588704_A/G 19_32589211_T/TA 19_32590429_T/C
6.45980271-2	6_46110844_TGA/T 6_46116102_A/C 6_46122290_G/GT
13.34117897-2	13_33792115_ATAT/A 13_33792941_C/G 13_33794373_CA/C 13_33798977_T/C 13_33799402_T/C 13_33799901_C/A 13_33801537_T/C 13_33801572_A/G 13_33801600_C/T 13_33801968_G/A 13_33802213_C/T 13_33803555_C/T 13_33803620_C/G 13_33803741_C/T 13_33803995_C/T 13_33804464_C/A 13_33805481_C/T 13_33805718_T/G 13_33806909_T/G 13_33807466_C/T 13_33808255_G/A 13_33808935_G/A 13_33815100_T/TG 13_33816890_T/TA 13_338183…
6.12089512-2	6_12619568_A/AAT 6_12619910_C/T 6_12620478_G/A 6_12620658_G/A 6_12620936_C/T 6_12621275_C/T 6_12623148_C/A 6_12627574_T/C 6_12627866_C/T 6_12628139_G/GTCC 6_12628738_C/T 6_12628883_C/T 6_12629759_C/T 6_12629919_T/A 6_12630298_G/A 6_12630603_CAAAACA/C 6_12631586_TTCTC/T 6_12631678_T/C 6_12634285_G/A 6_12634421_G/T 6_12634927_C/T 6_12634998_T/C 6_12635428_G/A 6_12636430_A/G 6_12637286_A/G 6_1263804…
2.210087838-2	2_209121189_T/C 2_209123011_A/AAAAC 2_209128814_C/G 2_209128892_A/G 2_209129464_T/C 2_209130292_G/A 2_209133343_C/A 2_209134733_T/A 2_209135044_A/G 2_209140622_G/T 2_209150978_G/A 2_209151075_C/A 2_209151727_C/A 2_209153986_A/G 2_209155208_C/T 2_209156305_T/C 2_209158323_A/G 2_209158342_T/C 2_209158399_G/GT 2_209162093_C/A 2_209162276_C/T 2_209162775_C/T 2_209165017_A/G 2_209165083_C/T 2_20916642…
8.12677037-3	8_13434032_G/C 8_13434792_G/C 8_13435046_A/G 8_13435335_G/A 8_13438301_G/A 8_13438571_A/C 8_13439814_T/C 8_13440207_T/A 8_13444323_G/A 8_13444412_C/T 8_13446041_G/A 8_13447508_C/T 8_13448866_A/C 8_13451319_A/G 8_13451989_C/A 8_13452016_G/C 8_13452449_T/C 8_13454638_T/C 8_13462398_A/G 8_13463608_G/A 8_13464324_C/G 8_13466593_A/G 8_13467552_T/A 8_13473759_G/T 8_13481885_T/C 8_13482077_C/T 8_1348257…
9.112419651-2	9_112486803_C/CT 9_112488155_A/G 9_112497231_G/A 9_112500747_T/C 9_112501183_A/G 9_112502876_T/C 9_112504271_C/T 9_112508071_G/A 9_112512382_A/C 9_112512645_A/G 9_112512722_A/G 9_112512896_G/C 9_112514387_G/A 9_112514913_T/G 9_112515043_A/G 9_112515368_T/C 9_112515704_G/A 9_112515807_C/G 9_112515904_A/C 9_112515935_A/G 9_112516346_G/A 9_112516680_G/A 9_112517091_C/T 9_112517179_C/G 9_112517262_C/…
21.28392145-2	21_28280322_G/T 21_28282020_C/G 21_28282240_C/T 21_28282383_T/C 21_28282583_A/T 21_28282594_G/A 21_28282822_A/G 21_28282834_C/A 21_28283497_C/T 21_28283824_G/T 21_28284070_T/TAAAA 21_28284150_C/G 21_28284577_C/T 21_28291149_C/T 21_28293117_G/A 21_28293800_G/A 21_28294497_A/G 21_28302147_C/T 21_28302499_G/GA 21_28305212_C/T 21_28305477_T/G 21_28305855_C/T 21_28310521_C/G 21_28310740_G/T 21_2831103…
1.14629637-2	1_14706809_A/C 1_14707651_T/A 1_14708891_G/A 1_14709839_G/T 1_14712059_G/A 1_14712416_G/A 1_14712851_G/T 1_14713101_G/T 1_14713214_C/A 1_14713571_G/A 1_14713768_C/G 1_14714246_G/A
21.29996151-2	21_29545283_A/ATTAAGAAG 21_29547283_CA/C 21_29547712_C/G 21_29612073_A/G 21_29612074_G/A 21_29620859_A/G 21_29625604_T/G 21_29632291_G/A 21_29632506_G/A 21_29632917_G/A 21_29633510_T/C 21_29634281_T/C 21_29634644_G/A 21_29634890_TA/T 21_29635134_T/C 21_29635320_AG/A 21_29635395_A/C 21_29635686_C/T 21_29636240_C/T 21_29637007_C/T 21_29637010_T/C 21_29637158_GAA/G 21_29637467_TAGTTACTCAGGAGGCTA/T 2…
5.31565208-2	5_31250964_C/T 5_31254708_T/C 5_31263717_G/C 5_31263902_G/C 5_31265166_A/G 5_31266744_G/GA 5_31268663_C/A 5_31268968_C/T 5_31268991_C/A 5_31269342_T/C 5_31269372_T/TA 5_31269393_GGA/G 5_31269708_T/TA 5_31269718_A/G 5_31270115_G/A 5_31270826_T/G 5_31273841_GA/G 5_31291402_A/G 5_31297651_T/G
13.56969276-2	13_55971068_A/G 13_56016905_T/G 13_56058791_CT/C 13_56062738_A/T 13_56068607_T/C 13_56076861_G/A 13_56083324_A/G 13_56096850_A/G 13_56103235_C/G 13_56110114_A/G 13_56115988_T/G 13_56122739_T/C 13_56124995_G/C 13_56131469_A/G 13_56137423_G/A 13_56146197_T/C 13_56172655_TTTAAA/T 13_56177582_T/C 13_56187007_A/C 13_56188529_C/T 13_56207848_G/C 13_56218521_G/GCACACA 13_56232126_C/A 13_56255828_A/G 13_…
3.186233264-2	3_186421257_C/CT 3_186421531_T/C 3_186422508_A/T 3_186432744_T/A 3_186432839_G/T 3_186432858_G/A 3_186433046_A/G 3_186433075_G/A 3_186433099_T/C 3_186433471_C/T 3_186433574_A/T 3_186434108_G/A 3_186434188_C/T 3_186434262_T/C 3_186434405_G/T 3_186434491_T/C 3_186434819_T/C 3_186435077_A/G 3_186435370_G/A 3_186435583_T/C 3_186435591_T/TCA 3_186436306_G/A 3_186436398_A/G 3_186436503_T/A 3_186436604_…
6.33173060-3	6_32979609_C/T 6_32979746_G/A 6_32980078_G/GTTTT 6_32980133_C/G 6_32980222_A/G 6_32980679_G/A 6_32980684_T/C 6_32980729_G/A 6_32980733_T/TC 6_32980977_CCTCT/C 6_32981647_T/C 6_32981682_T/C 6_32982338_G/A 6_32982340_C/A 6_32982911_A/G 6_32982921_C/T 6_32983375_T/C 6_32983714_T/C 6_32984011_T/C 6_32985376_T/A 6_32985413_G/A 6_32986677_T/G 6_33009537_C/CAT 6_33016887_A/G 6_33017502_G/A 6_33018377_C/…
7.132985701-2	7_133114255_A/G 7_133114913_G/A 7_133135776_T/G 7_133135975_C/CT 7_133136872_C/T 7_133138464_G/A 7_133150633_T/C 7_133158706_G/C 7_133197452_C/T
20.50992900-2	20_49993062_G/A 20_49993095_T/C 20_49993153_T/C 20_49993186_A/C 20_49993324_G/T 20_49994254_AG/A 20_49994344_T/C 20_49994380_C/T 20_49994434_C/T 20_49994486_TC/T 20_49994667_T/C 20_49995301_G/C 20_49995482_T/C 20_49995715_G/A 20_49996543_G/A 20_49998279_G/T 20_49998577_T/A 20_49999637_C/T 20_49999884_T/C 20_50000969_A/T 20_50003275_T/C 20_50008185_C/CTACA 20_50008200_C/T 20_50008952_C/A 20_500099…
5.178278161-2	5_179262108_T/C 5_179262679_A/G 5_179262680_A/G 5_179262733_G/A 5_179265261_A/G 5_179266962_TAAAAAAT/T 5_179266968_AT/A 5_179269556_T/C
10.1438804-1	10_1776490_GT/G 10_1832727_T/A 10_1833285_C/T 10_1835118_A/G 10_1835412_G/C 10_1838096_A/G 10_1844321_T/C 10_1849449_G/T 10_1851903_A/ATG 10_1852461_C/T 10_1854672_T/C 10_1865702_A/G 10_1867568_C/G
19.29439217-2	19_30106659_G/A 19_30108485_T/C 19_30109195_T/C 19_30110497_A/G 19_30110805_T/C 19_30111012_C/CT 19_30111204_C/T 19_30112063_CAG/C 19_30112419_CTT/C
5.98082757-2	5_97083786_A/AT 5_97084209_T/TTATATAATATATAAA 5_97085280_G/A 5_97086068_A/T 5_97086212_A/G 5_97086346_A/T 5_97086757_G/C 5_97086798_C/T 5_97087390_C/T 5_97087644_C/G 5_97087807_A/G 5_97087881_A/T 5_97088197_T/C 5_97088443_G/A 5_97088521_A/C 5_97088566_G/A 5_97092238_A/G 5_97092278_A/G 5_97094477_C/T 5_97096745_A/C 5_97097677_A/G 5_97102577_GT/G 5_97103023_G/A 5_97106537_T/G 5_97106759_T/G 5_97106…
5.126337873-2	5_126848948_T/C 5_126850027_G/A 5_126850325_C/T 5_126850962_A/T 5_126852269_T/C 5_126852416_C/A 5_126852940_T/C 5_126853202_G/C 5_126853226_A/G 5_126853492_G/C 5_126855505_T/G 5_126855889_A/T 5_126857714_G/C 5_126858408_T/A 5_126864312_C/T 5_126865046_T/A 5_126867556_A/G 5_126868035_T/G 5_126868434_C/A 5_126869270_T/G 5_126871386_T/A 5_126871989_GA/G 5_126872179_G/A 5_126875349_G/A 5_126876898_T/…
6.151655735-2	6_151118271_C/T 6_151118742_G/A 6_151122868_G/T 6_151122873_T/G 6_151123175_C/T 6_151123351_A/G 6_151123602_G/A 6_151123615_A/AGAC 6_151123947_C/T 6_151124698_C/T 6_151124914_T/C 6_151126790_G/A
6.151645694-2	6_151706663_C/T 6_151708547_G/A 6_151711490_T/C 6_151717534_C/T 6_151720475_G/A 6_151724121_T/C 6_151729055_A/C 6_151733583_T/C 6_151734199_T/A 6_151734563_T/C 6_151734895_C/T 6_151735778_T/C 6_151740806_TA/T 6_151745522_C/T 6_151754273_T/C 6_151754744_G/A 6_151755004_CTG/C 6_151755806_G/A 6_151756070_A/G 6_151756612_A/G 6_151757327_T/C 6_151758029_A/AATG 6_151759035_G/C 6_151759630_T/C 6_1517603…
11.91575801-2	11_91518180_G/A 11_91518901_G/A 11_91528985_A/G 11_91533417_A/G 11_91534134_C/T 11_91536763_G/A 11_91538269_C/T 11_91538307_AC/A 11_91538859_C/T 11_91540145_A/C 11_91541023_C/T 11_91541335_AT/A 11_91544366_T/C 11_91546066_C/T 11_91546722_AC/A 11_91547393_AT/A 11_91547465_C/T 11_91548375_T/C 11_91549126_A/C 11_91549445_C/T 11_91551158_A/C 11_91551474_T/A 11_91552117_T/C 11_91556104_G/A 11_91558227…
11.74423919-2	11_75342852_G/C 11_75384904_G/A 11_75386658_C/G 11_75387160_A/AC 11_75388587_T/TGA 11_75390240_G/A 11_75390897_T/C 11_75393777_T/C 11_75393835_T/C 11_75394587_C/T 11_75394869_G/C 11_75394870_G/A 11_75395859_T/C 11_75396207_T/C 11_75396754_G/A 11_75398306_T/G 11_75400012_G/A 11_75400236_G/A
13.86653727-3	13_86637859_AG/A 13_86652366_T/C 13_86661574_GAGAA/G 13_86670723_C/G 13_86681871_C/T 13_86683821_G/T 13_86683822_G/T 13_86684269_C/CAGTGCAGGCCAGTGGA 13_86684380_T/C 13_86684785_G/A 13_86685212_G/A 13_86686103_C/T 13_86686533_C/A 13_86687240_A/C 13_86689512_C/T 13_86697289_T/A 13_86699859_A/T 13_86702422_A/G 13_86706315_AT/A 13_86706484_ATT/A 13_86707596_C/T 13_86709639_A/C 13_86712235_A/G 13_8671…
6.34782318-2	6_33832301_GT/G 6_33832916_G/A 6_33833201_T/G 6_33840817_AC/A 6_33841293_T/C
10.6855973-3	10_6568048_C/A 10_6613780_T/A 10_6614057_T/C 10_6614254_CAT/C 10_6614278_C/T 10_6614459_A/C 10_6614656_G/C 10_6615387_T/C 10_6615454_C/T 10_6615984_C/T 10_6616120_C/T 10_6616336_A/G 10_6616363_G/A 10_6616929_C/CACTA
7.126643558-2	7_126869992_G/A 7_126871926_CT/C 7_126872148_C/T 7_126873048_T/C 7_126876019_TCATACTATGTATTG/T 7_126876976_G/C 7_126877871_C/T 7_126880464_G/A 7_126880627_A/G 7_126881216_C/T 7_126881965_G/A 7_126882455_C/T 7_126884358_T/G 7_126885361_A/G 7_126885576_T/C 7_126885911_T/C 7_126886013_C/T 7_126886324_G/A 7_126886643_G/A 7_126887004_A/G 7_126887133_A/G 7_126887155_C/A 7_126888230_T/C 7_126889294_G/C …
6.47554081-2	6_47229229_G/A 6_47234828_CTT/CT 6_47236545_C/A 6_47240476_G/A 6_47241214_A/C 6_47241331_A/C 6_47243400_G/GA 6_47243798_T/C 6_47250131_T/A 6_47259683_T/G 6_47262433_CT/C 6_47265841_A/G 6_47265947_A/G 6_47267282_A/G 6_47268983_C/G 6_47270665_A/T 6_47272030_CA/C 6_47272766_C/T
11.24279640-2	11_23534878_T/C 11_23535906_A/G 11_23536454_A/T 11_23536577_G/A 11_23540396_G/T 11_23540415_C/G 11_23545355_A/G 11_23547781_G/GT 11_23548072_G/C 11_23549470_C/T 11_23552710_T/A 11_23554188_T/TA 11_23555130_CT/C 11_23555158_AT/A 11_23556457_A/T 11_23557955_A/AT 11_23558988_T/C 11_23559112_C/T 11_23559785_C/T 11_23560800_T/C 11_23561049_T/TA 11_23561062_T/G 11_23561177_C/G 11_23562385_T/C 11_235673…
12.22816714-2	12_21816811_GAA/G 12_21816831_C/T 12_21816889_C/G 12_21816920_A/T 12_21817003_G/A 12_21817261_G/A 12_21817371_C/CTT 12_21817453_T/A 12_21817542_T/C 12_21818102_G/GA 12_21818267_T/A 12_21819125_C/T 12_21819137_T/A 12_21819404_G/C 12_21819535_T/C 12_21819568_T/A 12_21819641_T/C 12_21819667_G/A 12_21819702_T/A 12_21819842_G/A 12_21819903_C/T 12_21820070_T/C 12_21820146_C/CAGAG 12_21820578_A/G 12_218…
11.45524308-2	11_44789369_T/G 11_44794444_T/C 11_44794738_G/A 11_44800546_A/G 11_44800860_A/G 11_44801577_A/G 11_44808207_G/A 11_44811462_G/A 11_44815079_T/C 11_44817630_T/C 11_44818358_A/T 11_44819832_A/G 11_44819925_C/CG 11_44819999_G/A 11_44823320_A/G 11_44823657_G/A 11_44824159_G/GCA 11_44824533_T/C 11_44825066_C/T 11_44825091_T/C 11_44825422_A/C 11_44826157_C/T 11_44826804_T/G 11_44826942_G/T 11_44827034_…
21.41062486-2	21_41114980_G/A 21_41115528_C/A 21_41115557_C/CA 21_41116170_G/A 21_41116457_T/A 21_41116665_T/C 21_41116787_T/C 21_41117172_C/T 21_41117280_A/G 21_41117310_T/C 21_41117368_A/G 21_41117533_C/T 21_41117886_G/A 21_41118024_G/A 21_41118353_C/T 21_41118427_A/T 21_41118517_T/C 21_41118552_T/G 21_41118597_C/CACAGTTA 21_41118607_A/AG 21_41118609_T/TTAACAC 21_41118630_G/C 21_41118812_A/G 21_41119275_G/A …
2.239346892-2	2_239847178_T/C 2_239847836_C/A 2_239848711_T/C 2_239848749_C/T 2_239849075_G/A 2_239850235_T/C 2_239850444_G/A 2_239853863_C/A 2_239857753_G/A 2_239857995_G/T 2_239859842_C/T 2_239860257_T/C 2_239860338_T/C 2_239861084_C/T 2_239861798_A/G 2_239862720_G/A 2_239862727_G/T 2_239864943_G/A 2_239864949_A/G 2_239865136_T/C 2_239865163_T/C 2_239865914_G/A 2_239871065_A/T 2_239871160_C/T 2_239871193_C/T…
15.62618606-2	15_63323880_G/T 15_63324048_G/C 15_63324501_G/C 15_63326399_G/A 15_63326407_C/A 15_63326962_GATC/G 15_63327605_C/T 15_63328007_T/C 15_63328298_G/A 15_63328407_CT/C 15_63328490_T/C 15_63329601_G/T 15_63329875_A/C 15_63330186_CT/C 15_63332009_T/G 15_63333892_G/T 15_63337532_A/G
12.20992352-2	12_20893052_A/C 12_20893108_T/C 12_20893354_C/G 12_20894052_C/A 12_20894434_C/G 12_20895650_A/T 12_20895715_T/C 12_20896809_GT/G 12_20897001_T/C 12_20897274_T/C 12_20897386_T/G 12_20897760_T/C 12_20897817_T/C 12_20898122_G/A 12_20898151_T/A 12_20898157_T/A 12_20898480_C/T 12_20898945_A/T 12_20899153_G/A 12_20899155_A/C 12_20899290_GA/G 12_20899320_G/A 12_20899411_TA/T 12_20899694_G/A 12_20899716_…
1.208987287-1	1_209327228_T/TA 1_209329493_TTA/T 1_209329538_G/A 1_209330258_T/C 1_209330540_C/A 1_209330733_TA/T 1_209330820_T/A 1_209331470_G/T 1_209334257_T/A 1_209335154_C/T 1_209336246_T/C 1_209337103_C/T 1_209338021_T/TTG 1_209338024_AT/A 1_209338274_AT/A 1_209339484_C/T 1_209339860_C/T 1_209340555_A/G 1_209340696_C/T 1_209340720_TATAATA/T 1_209342457_A/C 1_209342622_G/A 1_209343345_T/C 1_209343743_G/A 1…
7.123266018-2	7_123721563_G/A 7_123729390_G/A 7_123731276_A/G 7_123732935_C/A 7_123736065_T/G 7_123737836_G/C 7_123738728_T/A 7_123743199_A/C 7_123745784_A/T 7_123746795_C/T 7_123747498_G/T 7_123747884_T/G 7_123749715_G/A 7_123751137_G/A 7_123753867_G/C 7_123754616_A/C 7_123757291_A/AT 7_123757883_T/C 7_123758386_A/G 7_123759082_G/A 7_123760201_A/G 7_123762724_C/G 7_123762801_G/T 7_123763406_C/T 7_123770931_C/…
6.169173807-3	6_169002767_C/T 6_169003337_A/C 6_169003547_T/G 6_169020680_C/T 6_169033040_G/T
4.154075348-2	4_153164010_A/C 4_153165860_A/G 4_153168835_C/T 4_153178762_A/T 4_153179867_C/T 4_153180870_T/C 4_153181777_C/T 4_153181960_A/G 4_153182102_T/G 4_153182466_G/C 4_153182708_G/A 4_153183040_G/A 4_153183175_A/G 4_153183512_A/G 4_153183884_A/C 4_153183910_C/CTATTTT 4_153184042_G/A 4_153184316_A/G 4_153184506_G/T 4_153184653_A/G 4_153185635_T/A 4_153185666_G/GATATAT 4_153185714_G/A 4_153186140_G/T 4_1…
3.29993322-3	3_29963705_A/G 3_29963805_T/C 3_29964001_A/G 3_29967638_C/A 3_29968278_C/T 3_29968707_C/T 3_29969040_G/A 3_29969537_A/G 3_29970748_G/T 3_29972534_C/T 3_29973335_A/C 3_29982249_C/CA 3_29984945_A/G
5.98556419-2	5_99348469_A/C 5_99396516_C/G 5_99420600_C/T 5_99448241_C/G 5_99473097_AT/A 5_99473108_T/A 5_99497086_CACAA/C 5_99533399_TA/T 5_99534096_C/T
2.75468443-2	2_75612112_G/T 2_75612228_CT/C 2_75613073_A/G 2_75613614_C/G 2_75613652_A/T 2_75613715_TC/T 2_75613825_T/G 2_75613934_C/T 2_75614841_G/T 2_75615439_A/AG 2_75615664_T/C 2_75615704_G/A 2_75617061_A/G 2_75617120_C/G 2_75617583_A/G
7.151388809-1	7_150906887_A/G 7_150909289_T/C 7_150909301_A/G 7_150910294_T/G 7_150912750_G/T 7_150912786_T/C 7_150914340_G/A 7_150915545_G/A 7_150916033_T/G 7_150916539_G/A 7_150916932_T/C 7_150917414_G/A 7_150917587_T/A 7_150918349_G/A 7_150918371_C/T 7_150919259_T/C 7_150919324_T/A 7_150921521_C/G 7_150922613_G/A 7_150923240_C/T 7_150931606_T/G 7_150935430_G/C
2.75901194-2	2_76109411_T/C 2_76109948_T/G 2_76113709_T/A 2_76115740_A/AT 2_76137814_G/A 2_76142462_T/A 2_76148861_CT/C 2_76148905_G/A 2_76149763_C/T 2_76149907_G/A 2_76150181_A/G 2_76153088_G/T 2_76153643_C/T 2_76153743_CT/C 2_76154143_A/G 2_76154347_C/A 2_76154790_G/A 2_76154865_C/G 2_76156658_A/G 2_76156884_T/C 2_76157128_A/G 2_76157177_T/G 2_76160014_T/G 2_76160203_A/G 2_76160598_AG/A 2_76161893_A/AT 2_76…
12.22948033-2	12_23871006_T/TAATTTTTA 12_23872406_G/A 12_23872430_G/A 12_23873056_T/C 12_23873533_C/G 12_23873794_G/T 12_23874265_C/A 12_23875372_C/T 12_23878885_T/A 12_23878960_A/T 12_23879554_G/A 12_23880489_C/T 12_23880520_A/T 12_23881168_A/G 12_23882483_C/G 12_23882618_C/A 12_23882845_T/C 12_23882993_C/G 12_23885410_GA/G 12_23885633_T/C 12_23885994_T/C 12_23889474_G/A 12_23891342_A/G 12_23895695_G/A 12_238…
4.120927407-2	4_121395960_G/T 4_121398983_C/T 4_121398984_A/G 4_121399495_G/A 4_121399496_A/T 4_121406729_T/C 4_121409731_AAAGC/A 4_121411564_C/A 4_121415652_C/T 4_121420997_T/C 4_121422421_A/G 4_121422570_C/T 4_121424924_C/T 4_121424949_C/T 4_121425443_A/T 4_121426884_T/C 4_121427868_C/G 4_121452055_G/A 4_121466640_T/G 4_121467766_T/G 4_121468649_C/T 4_121472410_G/C
10.82373163-2	10_82331962_A/G 10_82335209_T/C 10_82335445_T/C 10_82336263_A/G 10_82336851_C/G 10_82337076_T/C 10_82337428_C/A 10_82337719_AT/A 10_82338347_T/C 10_82341257_GT/G 10_82342930_A/G 10_82342984_A/G 10_82343051_C/CAT 10_82343081_A/C 10_82343244_A/G 10_82343249_A/AC 10_82343318_C/T 10_82343336_A/G 10_82343404_T/C 10_82343604_A/T 10_82344011_C/T 10_82344016_T/G 10_82344023_G/A 10_82344270_G/A 10_8234436…
6.53846597-2	6_52848869_A/G 6_52850040_G/A 6_52851936_C/T 6_52853081_T/TA 6_52855666_G/A 6_52856862_A/AT 6_52857673_T/C 6_52857697_A/G 6_52857985_C/T 6_52859230_A/G 6_52860782_T/G 6_52862018_C/CA 6_52862429_T/C 6_52875259_C/T 6_52875329_A/C 6_52877181_A/G 6_52878654_C/T 6_52879537_T/C 6_52886703_C/T 6_52887735_A/AT 6_52887770_T/C 6_52888053_A/G 6_52888138_T/C 6_52889275_A/C 6_52889378_T/G 6_52889384_T/C 6_528…
21.40158164-2	21_40985009_T/TGGGGCGC 21_40989572_C/T 21_40989934_AC/A 21_40989936_C/G 21_40991982_G/A 21_40992112_T/C 21_40992501_C/T 21_40994853_C/T 21_40995023_T/TTCCC 21_40996436_T/C 21_41008497_C/G 21_41008874_T/C 21_41009637_C/T 21_41017647_G/A 21_41017942_C/T 21_41018068_G/T
11.132434300-3	11_133353697_TA/T 11_133354059_G/A 11_133355396_C/T 11_133356605_C/G 11_133358588_T/A 11_133359242_A/T 11_133359522_G/A 11_133359567_C/T 11_133359747_ATT/A 11_133359887_G/T 11_133361057_G/A 11_133362607_C/CAA 11_133363179_C/T 11_133363907_CA/C 11_133363911_A/G 11_133364480_G/A 11_133364481_C/T 11_133364488_C/T 11_133364492_C/T 11_133366929_C/G 11_133369332_C/T 11_133369359_G/C 11_133370326_G/T 11…
15.91362133-2	15_91762000_A/G 15_91762287_C/T 15_91762834_G/A 15_91763148_G/A 15_91764120_GTC/G 15_91764920_T/TGTGCACGCGCGC 15_91764988_T/A 15_91765920_C/G 15_91768400_G/A 15_91769465_G/A 15_91770251_A/G 15_91770647_A/G 15_91771597_A/G 15_91774883_A/C 15_91776331_A/G 15_91776744_T/C 15_91776802_T/C 15_91776828_T/C 15_91776921_GC/GCC 15_91777154_A/G 15_91777225_C/A 15_91777407_G/A 15_91777776_A/G 15_91778108_C/…
3.172949557-1	3_172769603_CT/C 3_172769671_G/A 3_172769672_A/G 3_172770744_AT/A 3_172774196_C/G 3_172774819_T/C 3_172775015_C/T 3_172775050_C/T 3_172777916_G/A 3_172778883_C/T 3_172780120_C/T 3_172780554_C/T 3_172780565_C/T 3_172780583_G/A 3_172780698_A/G 3_172780837_A/G 3_172782545_C/T 3_172783720_G/A 3_172784163_A/G 3_172784749_A/G 3_172786606_T/TAAA 3_172787096_G/A 3_172787136_A/AT 3_172787515_A/G 3_1727875…
3.143979347-2	3_143605831_C/T 3_143606992_G/A 3_143617422_T/C 3_143618986_C/A 3_143619168_G/A 3_143636421_A/G 3_143637023_G/A 3_143637187_C/T 3_143638732_C/CT 3_143638762_A/T 3_143639476_C/T 3_143641632_C/A 3_143642327_A/G 3_143643249_T/A 3_143645242_A/G 3_143653480_T/C 3_143653877_C/T 3_143654050_C/G 3_143654535_A/G 3_143654542_C/G 3_143655415_A/G 3_143655568_G/A 3_143655611_CT/C 3_143655928_G/A 3_143655949_C…
7.125650073-2	7_125839843_C/T 7_125840425_C/A 7_125840475_A/G 7_125840866_T/C 7_125841541_G/T 7_125841708_G/A 7_125841913_C/G 7_125841946_T/C 7_125842907_T/C 7_125844165_C/A 7_125844329_AATAG/A 7_125844771_C/T 7_125845828_A/ACAG 7_125845829_T/C 7_125845833_A/ATC 7_125845834_T/TC 7_125845836_ATT/A 7_125846894_ACT/A 7_125846910_T/TA 7_125847851_G/T 7_125848750_G/A 7_125850635_A/C 7_125851860_A/G 7_125853164_T/C …
10.82740470-2	10_82873527_A/AT 10_82877947_A/G 10_82879304_GTGTC/G 10_82880055_A/AT
6.135451654-2	6_135426573_A/G 6_135427159_T/C 6_135427817_G/A 6_135431640_T/C 6_135448800_A/AAAT 6_135450144_CA/C 6_135451197_A/G 6_135451564_T/A 6_135452152_G/A 6_135457541_A/G 6_135459191_CT/C 6_135459837_G/A 6_135460999_A/G 6_135462680_A/G 6_135463708_A/G 6_135464053_A/G 6_135465474_T/C 6_135467188_C/T 6_135467415_T/C 6_135467521_T/A 6_135467725_T/A 6_135468005_A/T 6_135468310_C/T 6_135468828_A/AT 6_1354688…
14.47588395-2	14_48525340_G/A 14_48526079_T/C 14_48532852_A/T 14_48534195_C/T 14_48538317_A/G 14_48540850_T/C 14_48542103_T/C 14_48544139_T/C 14_48544184_G/A 14_48544244_A/G 14_48544685_G/GGAGA 14_48544742_GAGAGAA/G 14_48545739_G/A 14_48546515_C/A 14_48547047_A/G 14_48555664_A/G 14_48555991_T/C 14_48556901_C/T 14_48557997_G/A 14_48558803_A/G
3.29190187-3	3_28193214_GTT/G 3_28193654_T/C 3_28193656_T/G 3_28193856_G/A 3_28193977_C/T 3_28194182_A/T 3_28196462_G/A 3_28197021_C/T 3_28197450_C/T 3_28198047_T/C 3_28201206_C/T 3_28203363_T/A 3_28203584_G/T 3_28204157_T/C 3_28204584_C/T 3_28205350_A/G 3_28206121_T/C 3_28206877_A/G 3_28207763_G/A 3_28207847_T/C 3_28208017_T/C 3_28208027_TC/T 3_28208237_T/C 3_28209580_C/A 3_28211325_C/T 3_28211326_A/G 3_2821…
11.7897625-2	11_8769097_G/A 11_8775419_A/G 11_8776700_T/C 11_8777789_G/A 11_8779172_C/T 11_8784869_A/G 11_8785766_C/CA 11_8786058_T/C 11_8787238_AT/A 11_8787620_C/A 11_8788168_T/A 11_8788971_T/TGAA 11_8791227_T/C 11_8801060_TC/T 11_8801135_A/C 11_8801790_C/G 11_8803162_TACACAC/TACACACAC 11_8806154_A/G 11_8807179_C/A 11_8808252_C/G 11_8808587_G/A 11_8809560_G/A 11_8818833_A/G 11_8819015_T/C 11_8826700_G/T 11_8…
6.169163787-4	6_169302255_A/T 6_169305547_G/A 6_169306254_G/C 6_169306296_G/A 6_169306728_G/A 6_169306942_G/A 6_169308516_A/T 6_169311429_T/C 6_169339299_T/C 6_169361400_C/A 6_169362232_C/T 6_169364619_T/C 6_169365667_A/G 6_169368058_A/G 6_169369685_ATGTT/A 6_169372835_T/C 6_169372888_C/T 6_169376150_C/T 6_169379083_G/C
15.48582397-2	15_47596389_A/G 15_47596753_A/G 15_47597049_C/A 15_47597357_A/T 15_47597623_T/C 15_47598031_G/A 15_47598815_G/A 15_47599163_C/T 15_47599231_T/A 15_47599457_G/A 15_47599523_A/G 15_47599529_G/T 15_47601254_T/G 15_47602517_A/T 15_47603058_C/G 15_47603474_C/T 15_47607126_G/A 15_47607164_G/A 15_47607187_T/C 15_47607309_C/T 15_47607987_G/A 15_47608672_T/C 15_47608991_C/T 15_47609051_G/A 15_47609714_G/A…
5.12530444-2	5_13049840_G/A 5_13051201_C/T 5_13051454_A/G 5_13053507_G/A 5_13055751_T/C 5_13057496_T/C 5_13060738_A/C 5_13062135_G/A 5_13062460_TAATG/T 5_13080609_G/A 5_13088412_G/C 5_13093140_G/A 5_13094406_G/C 5_13101443_T/C 5_13103326_T/C
4.80596115-1	4_80642761_A/T 4_80648716_C/T 4_80648718_T/A 4_80652842_A/G 4_80664346_C/T 4_80668322_CT/C 4_80669871_T/C 4_80669947_A/G 4_80670045_C/T 4_80675751_A/C 4_80677838_AGTG/A 4_80679143_A/C 4_80679380_G/A 4_80681500_G/T 4_80684817_T/C 4_80688131_G/T 4_80688257_C/T 4_80692589_G/A 4_80693027_A/T 4_80694230_G/C 4_80697933_T/TA 4_80701352_A/G 4_80703297_T/A 4_80708128_T/TAATTGCCAGTAATTG 4_80708470_G/A 4_80…
12.72732123-2	12_71744293_T/A 12_71745981_G/C 12_71746547_C/T 12_71747240_G/T 12_71747521_G/A 12_71747637_T/A 12_71747672_G/A 12_71748290_C/T 12_71748427_C/T 12_71748637_C/G 12_71748837_A/G 12_71748994_C/T 12_71749138_T/C 12_71749596_TA/T 12_71749609_G/A 12_71749669_A/C 12_71749680_A/T 12_71750022_TTAAA/T 12_71750326_A/G 12_71750440_A/G 12_71750652_T/C 12_71750897_C/G 12_71751117_A/G 12_71751274_T/A 12_7175127…
19.40146274-2	19_39474297_GA/G 19_39488652_C/G 19_39488697_A/G 19_39488741_T/C 19_39493010_A/G 19_39496484_G/A 19_39496942_A/G 19_39499524_A/G 19_39500574_C/G 19_39500861_T/A 19_39500944_T/C 19_39501033_C/T 19_39501550_A/G 19_39502078_C/A 19_39503484_G/T 19_39504183_C/T 19_39505514_T/C 19_39507133_T/A 19_39509027_T/C 19_39509136_C/T 19_39512597_G/A 19_39514252_CT/C 19_39514378_C/T 19_39516700_A/G 19_39517176_G…
6.151755848-3	6_150755911_C/T 6_150756143_C/CA 6_150756435_A/G 6_150756506_C/T 6_150757573_T/A 6_150757658_C/T 6_150757968_T/C 6_150758109_G/A 6_150758130_C/CAAA 6_150758571_T/C 6_150759485_T/G 6_150759802_T/A 6_150760314_TA/T 6_150760376_G/A 6_150760487_G/A 6_150760559_G/A 6_150760607_G/A 6_150760780_C/T 6_150760825_A/T 6_150760978_G/A 6_150761061_T/TAAA 6_150761771_G/A 6_150761883_C/A 6_150761928_G/A 6_15076…
7.36266472-2	7_37031847_A/G 7_37033221_A/C 7_37035425_G/A 7_37036027_A/ATTTC 7_37039593_T/C 7_37046420_C/T 7_37047755_A/G 7_37047916_T/A 7_37058351_C/T 7_37058709_T/G 7_37059063_C/G 7_37060158_C/T 7_37063202_C/T 7_37063557_G/A 7_37064963_A/G 7_37065225_G/A 7_37065947_C/G 7_37067448_CA/C 7_37067873_C/A 7_37069013_T/TA 7_37070054_A/ATTCTC 7_37071352_T/C 7_37073437_G/A 7_37073913_A/G 7_37074752_G/C 7_37074776_T/…
6.129142790-2	6_129101591_C/T 6_129140487_A/G 6_129141275_T/C 6_129141326_C/T 6_129141503_G/C 6_129141597_C/T 6_129141684_T/C 6_129141806_GA/G 6_129142398_G/A 6_129142517_C/T 6_129142537_C/A 6_129143051_A/G 6_129144021_G/A 6_129144798_C/T 6_129144855_C/T 6_129145319_T/C 6_129145618_A/AT 6_129145783_G/A 6_129146167_A/G 6_129149507_T/C 6_129151169_G/T 6_129151406_G/C 6_129152270_G/A 6_129153547_G/A 6_129155923_G…
12.105351142-3	12_106101864_T/TA 12_106106117_T/TTTTG 12_106106370_A/G 12_106106588_A/G 12_106106925_T/A 12_106107250_C/A 12_106107314_G/C 12_106107350_C/T 12_106107380_A/G 12_106107420_C/T 12_106107458_A/G 12_106107626_A/G 12_106108136_T/C 12_106108493_C/T 12_106108720_T/C 12_106109274_GAAAGA/G 12_106109438_C/G 12_106111709_C/CAAAAATACAAAATTACTACT 12_106111773_C/T 12_106112459_TA/T 12_106113863_G/A 12_10611433…
7.93512772-2	7_93401210_G/A 7_93401890_GA/G 7_93403525_T/G 7_93405685_G/A 7_93405764_A/G 7_93407398_C/A 7_93409248_A/G 7_93415764_C/G
4.13981998-2	4_13005142_G/T 4_13006572_T/C 4_13009987_A/G 4_13012419_TA/TAA 4_13017029_C/T 4_13019308_C/T 4_13020184_TA/T 4_13023048_C/A 4_13024822_A/C 4_13025248_C/T 4_13030996_ACTTGTACTG/A 4_13033652_T/A 4_13036889_C/T 4_13036949_T/C 4_13039440_A/G 4_13041979_C/T 4_13046597_C/T 4_13049946_T/G 4_13052286_TA/T 4_13054070_C/T 4_13054601_G/A 4_13059016_G/A 4_13061846_T/C 4_13063411_G/A 4_13063846_T/C 4_13066077…
10.116595416-2	10_116278306_C/T 10_116284210_G/A 10_116284235_C/T 10_116284362_A/C 10_116285341_T/C 10_116285803_T/A 10_116287441_C/T 10_116288063_T/A 10_116290355_C/T 10_116290481_T/C 10_116290586_C/A 10_116293790_G/C 10_116293820_A/G 10_116294295_A/G 10_116294474_G/A 10_116294749_A/G 10_116294870_A/C 10_116295002_T/C 10_116295023_A/G 10_116295323_C/A 10_116295510_T/A 10_116296336_G/A 10_116296487_T/C 10_11629…
2.31167488-2	2_30635961_G/T 2_30636277_G/A 2_30636916_A/G 2_30637210_G/A 2_30637652_T/C 2_30638398_G/A 2_30639352_A/C 2_30640273_G/A 2_30641234_G/A 2_30642111_AT/A 2_30646965_G/A 2_30649220_G/T 2_30650108_G/A 2_30654319_A/C 2_30654764_T/A 2_30654964_C/T 2_30663110_C/T 2_30664111_G/A 2_30664408_G/T 2_30665954_GA/G 2_30666194_G/T 2_30672835_A/T 2_30673382_AT/A 2_30675739_T/C 2_30677459_T/C 2_30678057_T/C 2_3067…
1.91648625-2	1_90928816_T/C 1_90929378_T/C 1_90934652_G/C 1_90942808_A/C 1_90945085_G/A
1.229633105-4	1_228703444_G/A 1_228704122_G/A 1_228708434_C/A 1_228708526_G/C 1_228711014_A/G 1_228713199_C/T 1_228713208_C/T 1_228713350_C/G 1_228713441_C/T 1_228713872_A/T 1_228715339_G/A 1_228716344_C/CA 1_228717683_C/T 1_228720201_C/T 1_228720480_C/T 1_228722903_C/T 1_228723056_G/A 1_228724848_CT/C 1_228726367_G/C 1_228728207_G/A 1_228730668_G/T 1_228732333_G/A 1_228734077_T/C 1_228740728_GTGATCCAGGAGTC/G …
19.40474563-2	19_41453793_G/A 19_41454683_C/A 19_41456176_C/T 19_41458011_C/CA 19_41458434_G/A 19_41460621_G/A 19_41464002_T/G 19_41465820_CTCTG/C 19_41466060_T/TC 19_41466065_T/TCTC 19_41467745_G/A 19_41469064_C/A
2.39308217-2	2_38486737_G/C 2_38489066_A/C 2_38489223_T/C 2_38489285_T/C 2_38490867_C/T 2_38492587_C/T 2_38493237_T/C 2_38495281_A/G 2_38495461_C/G 2_38495854_G/A 2_38497097_T/G 2_38497566_T/C 2_38498009_C/CA 2_38499297_C/T 2_38499994_C/T 2_38500388_T/A 2_38501650_T/C 2_38501965_A/T 2_38502521_C/T 2_38502862_T/C 2_38503238_G/A 2_38503541_T/G 2_38504136_G/C 2_38504369_A/G 2_38504549_T/A 2_38504680_G/A 2_385051…
11.133084900-2	11_132087250_T/G 11_132087252_C/G 11_132087535_G/A 11_132088473_C/A 11_132088644_G/A 11_132088877_T/G 11_132088917_G/A 11_132088979_G/A 11_132090836_T/C 11_132090862_C/T 11_132090927_G/A 11_132094466_T/G 11_132095505_T/C 11_132095749_T/C 11_132097563_C/T 11_132098308_T/C 11_132099210_T/A 11_132099255_C/G 11_132099324_A/G 11_132100151_A/G 11_132100175_A/C 11_132101107_C/A 11_132101756_A/AT 11_1321…
5.112593849-2	5_113473279_GTTAAT/G 5_113479343_C/G 5_113480989_G/A 5_113481273_C/A 5_113481732_C/G 5_113482623_G/A 5_113483720_C/T 5_113485369_A/C 5_113486550_C/A 5_113487964_A/T 5_113488521_T/C 5_113488571_A/G 5_113489098_C/T 5_113489353_G/T 5_113491738_T/G 5_113491832_A/G 5_113493841_A/G 5_113493843_G/T 5_113496557_G/T 5_113498907_T/C 5_113498910_A/T 5_113501016_G/A 5_113501346_G/A 5_113502854_T/G 5_11350293…
16.4003357-3	16_4090459_A/AT 16_4102450_A/G 16_4106788_C/A 16_4107049_C/A 16_4107051_C/G 16_4109828_G/C 16_4111525_G/A 16_4113452_G/C 16_4126201_C/T 16_4126531_A/G 16_4126643_T/A 16_4126661_TAGAC/T 16_4126976_G/A 16_4128516_G/A 16_4128581_C/A 16_4128631_C/T 16_4128843_G/A 16_4129915_T/C 16_4130155_C/G 16_4131838_G/T 16_4131898_A/G 16_4132714_TGCAC/T 16_4132922_T/C 16_4133013_C/T 16_4133033_G/A 16_4133076_C/A …
11.45524308-3	11_44989445_C/T 11_44994634_C/T 11_44995441_C/T 11_44995759_G/A 11_44996191_C/T 11_44996996_G/T 11_44998769_C/G 11_44998943_A/G 11_44999605_G/A 11_45000080_TGA/TGAGA 11_45001089_G/A 11_45001490_T/C 11_45001880_C/T 11_45002010_A/G 11_45002012_A/G 11_45002498_A/C 11_45002551_A/G 11_45002594_G/A 11_45002878_G/A 11_45004788_C/T 11_45009114_A/G 11_45009133_G/A 11_45009204_C/T 11_45009268_C/CTGGTCT 11_…
4.80596115-2	4_81091389_A/G 4_81098008_C/T 4_81105024_GCGGCCC/G 4_81106182_G/A 4_81107440_C/CT 4_81108403_G/C 4_81112887_C/T 4_81114144_T/A 4_81114349_C/G 4_81119096_C/G 4_81119683_A/C 4_81120011_T/C 4_81120055_A/C 4_81120795_G/A 4_81120863_A/G 4_81121524_T/A 4_81121665_T/C 4_81122806_G/A 4_81124596_G/C 4_81124824_C/G 4_81124889_C/T 4_81126083_C/T 4_81126223_T/TA 4_81126652_A/AATAT 4_81126906_AT/ATTT 4_811285…
8.27155821-1	8_27494612_G/A 8_27494675_C/G 8_27505463_A/G 8_27508543_G/A 8_27510463_A/G 8_27513396_G/A 8_27513473_T/C 8_27513480_G/A 8_27513609_G/A 8_27513653_A/T 8_27534727_C/T 8_27542439_T/C 8_27543293_G/A 8_27549421_T/C 8_27549900_A/G 8_27556812_A/G 8_27557316_A/G
9.87837187-2	9_87816616_A/G 9_87825118_C/T 9_87830239_C/G 9_87830448_A/T 9_87835091_G/A 9_87844548_G/A 9_87847282_G/A 9_87852008_C/T 9_87852583_C/T 9_87852941_GA/G 9_87853360_A/G 9_87855507_A/G 9_87856663_G/C 9_87857686_G/C 9_87861650_G/A 9_87861901_T/C 9_87864883_T/C 9_87867052_GT/G 9_87867362_C/A 9_87867402_G/A 9_87867413_CT/C 9_87868697_T/A 9_87869497_A/G 9_87872168_G/C 9_87873957_C/T 9_87875615_A/G 9_8787…
9.80890778-2	9_80847294_A/G 9_80912397_G/C 9_80918995_G/T 9_80919756_G/T 9_80919955_GT/G 9_80920757_T/C 9_80921088_G/T 9_80921446_T/G 9_80921599_T/C 9_80921732_T/C 9_80922317_A/G 9_80922394_G/A 9_80923675_C/T 9_80923819_T/C 9_80926696_T/C 9_80926980_C/T 9_80928856_T/C 9_80929347_G/T 9_80930602_A/C 9_80932515_C/A
6.135722729-2	6_134819065_C/CAA 6_134824598_T/A 6_134825313_A/C 6_134827465_T/A 6_134828161_T/C 6_134828853_G/A 6_134831486_T/C 6_134834258_T/C 6_134835674_G/A 6_134841298_C/T 6_134842195_C/G 6_134847113_C/T 6_134847175_A/G 6_134847247_C/G 6_134847301_AC/A 6_134847305_A/T 6_134847798_A/G 6_134847938_G/A 6_134850601_C/T 6_134850609_C/T 6_134853194_G/A 6_134853787_T/A 6_134854371_A/G 6_134871697_G/GA 6_134872914…
3.63078495-2	3_63505581_C/T 3_63505582_A/G 3_63505584_C/G 3_63506145_T/C 3_63506147_G/A 3_63507244_A/G 3_63507544_A/G 3_63507662_T/C 3_63508251_A/T 3_63509759_T/TA 3_63509964_A/G 3_63510215_A/G 3_63510487_G/A 3_63510529_A/G 3_63510573_G/T 3_63510633_A/C 3_63510844_C/T 3_63511089_T/A 3_63511803_A/G 3_63512021_T/G 3_63512051_T/C 3_63512398_A/G 3_63512545_A/G 3_63512762_A/G 3_63513058_TA/T 3_63513405_A/G 3_63513…
1.11526387-2	1_10915507_T/C 1_10929928_C/T 1_10932458_CA/C 1_10933010_G/C 1_10934874_G/A 1_10934895_A/G 1_10934979_A/T
8.138149689-2	8_138633720_C/T 8_138636322_G/A 8_138638295_C/T 8_138640033_A/C 8_138640327_G/A 8_138641501_G/C 8_138647666_C/T 8_138649078_G/A 8_138650255_AT/A 8_138650367_C/T 8_138650794_A/G 8_138651298_A/G 8_138651508_G/A 8_138652616_A/G 8_138652630_G/A 8_138652698_A/G 8_138652724_A/AATGTC 8_138652806_G/T 8_138652841_A/G 8_138653000_T/C 8_138653013_T/C 8_138653039_G/A 8_138657098_A/G 8_138657388_C/T 8_1386592…
7.123112765-4	7_122114111_T/TA 7_122117106_A/AAG 7_122118921_G/A 7_122119691_G/A 7_122119899_T/C 7_122120530_A/G 7_122123824_A/G 7_122125046_G/A 7_122126381_C/A 7_122127065_CTT/C 7_122129234_C/T 7_122130767_C/CATAAG 7_122133356_A/T 7_122133571_T/C 7_122133703_C/T 7_122133774_CTTT/C 7_122137260_T/G 7_122139167_C/T 7_122144307_A/G 7_122144726_T/A 7_122144841_G/A 7_122146781_TA/T 7_122151327_A/ATTCC 7_122152765_T…
2.153969387-2	2_152979648_T/C 2_152981383_T/C 2_152989299_C/CTA 2_153004385_C/A 2_153008936_A/G 2_153009131_A/G 2_153009409_C/T 2_153010918_A/T 2_153014441_G/A 2_153017774_G/A 2_153019020_A/G 2_153020612_A/G 2_153021267_G/A 2_153021431_G/C 2_153023160_G/C 2_153024113_G/A 2_153027939_C/CTT 2_153031113_C/T 2_153033162_G/GTC 2_153033162_G/GTCTC 2_153037282_G/C 2_153044079_C/T 2_153044309_T/C 2_153044492_G/A 2_153…
3.175609314-4	3_175671153_C/T 3_175672207_T/C 3_175672405_TC/T 3_175672412_A/G 3_175672621_A/G 3_175672871_A/C 3_175672877_A/C 3_175672883_A/G 3_175672891_G/A 3_175672897_C/T 3_175672966_GA/G 3_175673343_T/C 3_175673379_A/G 3_175673430_A/G 3_175673553_TAAC/T 3_175673991_G/T 3_175674371_T/C 3_175674727_G/A 3_175674934_G/A 3_175675153_G/C 3_175676896_T/C 3_175678538_C/T 3_175679293_T/C 3_175679989_T/C 3_17568096…
12.114734259-2	12_114521617_AT/A 12_114534765_A/G 12_114537940_T/C 12_114538867_T/A 12_114541561_C/T 12_114542254_T/C 12_114543717_T/C 12_114545126_G/A 12_114545205_G/C 12_114545782_TC/T 12_114549194_C/A 12_114549492_T/C 12_114550266_C/T 12_114550810_T/G 12_114551077_C/A 12_114551368_G/C 12_114553298_G/T 12_114553600_C/A 12_114553781_T/A 12_114554588_C/T 12_114555103_T/A 12_114555558_C/T 12_114556438_C/T 12_114…
5.112483849-2	5_111982020_TA/T 5_111982614_G/A 5_111983041_C/A 5_111983052_T/C 5_111984920_G/T 5_111984958_T/A 5_111985265_T/C 5_111985393_T/G 5_111985558_T/C 5_111986483_A/G 5_111988395_G/T
18.75157642-2	18_74912348_T/C 18_74940312_C/T 18_74941569_C/T 18_74965808_G/A 18_74966669_T/C 18_74966891_T/A 18_74967568_T/C 18_74967691_C/T 18_74968481_A/AGAG 18_74969515_A/G 18_74969673_C/T 18_74969701_C/T 18_74969717_C/T 18_74970694_T/C 18_74971649_TGTG/T 18_74973564_TTGTTACTTTCTGA/T 18_74974255_A/G 18_74975924_A/C 18_74975959_A/G 18_74976160_T/C 18_74976182_G/C 18_74976516_C/T 18_74976586_T/C 18_74977957_…
11.100594373-2	11_101160958_A/G 11_101161919_A/G 11_101163148_C/T 11_101163228_G/A 11_101165469_C/G 11_101166534_T/A 11_101167778_T/C 11_101172115_A/G
2.238753947-2	2_239475420_T/G 2_239480166_GA/G 2_239480324_G/C 2_239481476_A/G 2_239481856_G/A 2_239482061_T/C 2_239482191_G/C 2_239482507_CT/C 2_239483795_C/T 2_239489810_G/C 2_239492882_C/T 2_239493901_G/A 2_239494046_ATG/A 2_239494153_A/G 2_239494190_A/G 2_239494246_G/A 2_239494297_C/T 2_239494641_G/A 2_239501475_T/G 2_239507182_AC/A 2_239512424_G/A 2_239514022_C/T 2_239514363_TA/T 2_239514926_T/G 2_2395149…
4.189643372-2	4_189795342_G/A 4_189796616_T/C 4_189797427_C/A 4_189797606_C/T 4_189798780_G/A 4_189799019_T/C 4_189799229_C/A 4_189799713_C/T 4_189800486_T/G 4_189800995_A/G 4_189801822_G/A 4_189802075_T/C 4_189802713_T/C 4_189802714_G/A 4_189802756_C/A 4_189803033_G/A 4_189803462_T/G 4_189803507_A/T 4_189803649_T/C 4_189803668_C/T 4_189803743_C/G 4_189803943_G/A 4_189804110_A/G 4_189804401_G/A 4_189804403_C/G…
10.6401097-2	10_7174100_G/T 10_7177460_CT/C 10_7178865_G/A 10_7178995_C/T 10_7183041_T/C 10_7184455_C/T 10_7185676_G/C 10_7187815_G/A 10_7192829_G/C 10_7194457_G/GAAA 10_7196467_C/T 10_7197445_A/T 10_7202028_C/T 10_7204878_G/A 10_7206424_T/C 10_7206753_C/A 10_7207813_C/T 10_7207842_A/G 10_7208549_C/T 10_7209252_T/G 10_7210030_CA/C
14.103716860-2	14_103738006_A/G 14_103738677_G/A 14_103755849_CA/C 14_103771222_T/C 14_103771520_T/TTA 14_103772364_C/T 14_103773243_T/C 14_103774127_C/T 14_103775073_AAGGGAGGAAGGG/A 14_103775324_A/G 14_103775409_C/G 14_103775466_G/T 14_103775948_T/C 14_103776818_C/A 14_103776972_C/T 14_103777606_G/A 14_103779090_C/A 14_103781816_T/C 14_103782841_A/G 14_103814494_A/T 14_103814497_A/T 14_103814500_G/T
2.222168762-3	2_221837500_C/CT 2_221837519_G/C 2_221838139_T/C 2_221838417_ATATATC/A 2_221840481_C/A 2_221849995_A/G 2_221852295_A/G 2_221852535_G/T 2_221864667_A/T 2_221865754_C/T 2_221869813_C/T 2_221869951_T/C 2_221873160_T/C 2_221874434_C/G 2_221874663_T/G 2_221880022_T/A 2_221880057_G/A 2_221880203_G/A 2_221880457_A/G 2_221880472_T/G 2_221880835_T/C 2_221880865_T/C 2_221881372_C/G 2_221881561_G/A 2_221881…
2.154100084-2	2_154659507_G/T 2_154659864_A/G 2_154660772_T/C 2_154661231_A/G 2_154662926_C/A 2_154663430_G/GA 2_154664602_C/T 2_154665433_T/C 2_154665913_C/T 2_154668177_G/A 2_154668345_G/A 2_154669064_A/G 2_154670041_A/AT 2_154671410_G/T 2_154671456_A/T 2_154672897_C/T 2_154673143_CATAG/C 2_154674287_C/T 2_154674852_A/C 2_154675680_T/C 2_154677490_T/C 2_154677491_G/A 2_154677525_GAGAA/G 2_154677974_T/C 2_154…
3.29370582-3	3_29996047_A/G 3_29998750_A/G 3_30000805_G/C 3_30002369_G/A 3_30003303_A/G 3_30003475_TTAATATATA/T 3_30004183_T/G 3_30011601_G/A 3_30014056_A/AC 3_30014058_T/A 3_30015412_C/A 3_30016497_T/A 3_30016550_T/C 3_30018982_A/G 3_30019014_A/AT 3_30020666_A/G 3_30020921_A/T 3_30021845_T/G 3_30022875_A/G 3_30024760_T/C 3_30025701_G/T 3_30026009_T/C 3_30026524_G/T 3_30026634_A/G 3_30026650_T/C 3_30026796_A/…
4.155493485-2	4_155370293_G/A 4_155370561_C/T 4_155376667_T/C 4_155376739_T/C 4_155376928_T/C 4_155379323_A/ATTATTTTTAAATGAAATACTTCAAT 4_155379409_T/C 4_155379883_A/G 4_155382108_G/A 4_155383195_C/A 4_155389095_T/A 4_155394673_G/A 4_155394838_G/A 4_155395584_C/T 4_155395680_T/C 4_155396199_T/G 4_155396451_G/A 4_155397749_G/A 4_155398491_C/T 4_155399217_AT/A 4_155399815_C/A 4_155400852_T/A 4_155400984_T/C 4_155…
3.73042375-3	3_73473731_G/A 3_73478458_T/G 3_73479416_A/G 3_73479679_C/T 3_73480931_G/A 3_73497480_A/G 3_73501175_G/A 3_73501877_T/C 3_73502551_A/G 3_73506031_A/G 3_73506090_GA/G 3_73506292_A/C 3_73515179_C/T 3_73515485_AG/A 3_73515486_G/A 3_73515741_G/A 3_73515819_G/A 3_73516104_G/A 3_73517142_A/T 3_73518165_A/G 3_73518512_A/G 3_73518526_T/C 3_73519263_C/G 3_73519732_T/C 3_73520059_A/G 3_73520674_T/C 3_73522…
8.38844645-2	8_38815694_C/A 8_38815855_A/C 8_38816499_C/T 8_38823999_C/T 8_38824251_C/G 8_38826365_C/T 8_38826583_A/AT 8_38826768_G/C 8_38826792_G/T 8_38829465_C/CA 8_38830049_A/G 8_38830050_A/G 8_38831059_G/A 8_38832841_C/A 8_38835269_T/C 8_38835346_A/G 8_38836006_G/A 8_38836007_A/T 8_38837122_C/T 8_38838267_G/GA 8_38839660_C/T 8_38840300_T/C 8_38840591_C/T 8_38840798_G/C 8_38841052_A/C 8_38841183_G/C 8_3884…
7.122646037-2	7_122157469_T/C 7_122157492_A/G 7_122158571_A/G 7_122159691_A/G 7_122160458_A/C 7_122162830_A/G 7_122163084_T/A 7_122163717_T/C 7_122167636_T/G 7_122167677_T/A 7_122169534_T/C 7_122171197_A/G 7_122172687_C/T 7_122173314_T/C 7_122174453_A/C 7_122174985_T/C 7_122175154_T/C 7_122175599_G/A 7_122178102_C/T 7_122178727_AG/A 7_122179677_A/G 7_122179982_C/G 7_122181852_C/CAT 7_122181886_CAT/C 7_12218211…
6.128691356-2	6_128301981_ATAAT/A 6_128305093_TAAC/T 6_128305781_T/C 6_128305888_T/C 6_128306611_T/C 6_128306769_C/T 6_128307155_TAA/TAAA 6_128308420_G/GA 6_128311140_T/C 6_128312033_A/G 6_128312114_T/TAG 6_128312231_C/T 6_128312324_T/C 6_128312726_GTTT/G 6_128312843_G/A 6_128312985_T/C 6_128313088_A/G 6_128315431_A/G 6_128322437_T/C 6_128324030_C/G 6_128324241_C/T 6_128329493_TC/T 6_128333682_G/T
11.93589939-3	11_94069491_A/T 11_94069719_C/T 11_94069815_T/C 11_94070139_T/A 11_94070382_T/TTATTCTCAGCAAACTAATGCAGGAACAGAAAACCAAACATCGCA 11_94070642_G/C 11_94070865_G/A 11_94071167_G/A 11_94071745_T/A 11_94072043_G/C 11_94074702_GA/G 11_94075772_C/A 11_94079424_C/T 11_94082052_A/C 11_94082268_T/C 11_94082613_C/T 11_94082722_A/G 11_94082776_T/C 11_94082777_A/T 11_94083309_A/C 11_94083603_A/C 11_94083989_T/C 11…
5.179968472-2	5_180053387_C/T 5_180059424_G/A 5_180060804_C/G 5_180065455_G/A 5_180065697_C/T 5_180070155_C/A 5_180070924_C/T 5_180071249_T/A 5_180072653_G/A 5_180073373_G/A 5_180074248_C/T 5_180074627_C/T
7.125831208-2	7_125488951_A/G 7_125489367_A/T 7_125491062_C/A 7_125491150_G/GT 7_125491151_C/G 7_125491472_A/C 7_125492280_G/C 7_125492934_G/T 7_125492974_CT/C 7_125512588_T/G 7_125513022_G/A 7_125513091_G/A 7_125513178_G/A 7_125513814_C/T 7_125513947_G/A 7_125514315_G/T 7_125514692_G/T 7_125514816_C/T 7_125515224_C/A 7_125515354_A/G 7_125515562_G/A 7_125515644_G/C 7_125516283_C/T 7_125517291_AT/A 7_125519102_…
2.37776004-2	2_37257079_AAAAT/A 2_37257386_T/C 2_37259069_G/A 2_37259081_G/T 2_37259092_C/G 2_37265912_A/ACC 2_37266057_GGT/G 2_37266060_G/C 2_37271324_T/C 2_37271565_A/G 2_37319211_A/G 2_37389136_A/T 2_37389698_G/A 2_37390980_G/GT 2_37391366_A/G 2_37395588_T/C 2_37395638_G/A 2_37397616_A/T 2_37397693_C/T 2_37398088_A/T 2_37400694_C/G 2_37401235_C/A 2_37402270_C/G 2_37402373_A/G 2_37404327_C/G 2_37404600_A/AA…
5.114222379-2	5_113396378_C/T 5_113440876_C/T 5_113480389_G/A 5_113480612_A/G 5_113480844_G/A 5_113481243_A/G 5_113482395_G/A 5_113482524_C/T 5_113482999_C/CTG 5_113483082_A/G 5_113483299_G/A 5_113483507_A/G 5_113483710_C/A 5_113484013_C/T 5_113484099_A/G 5_113484158_C/T 5_113484182_C/T 5_113484323_T/C 5_113484552_T/C 5_113487019_A/G 5_113487304_C/A 5_113488823_G/A 5_113488845_G/A 5_113490355_G/T 5_113491037_T…
10.7569302-5	10_7006906_C/T 10_7007283_C/T 10_7008392_C/T 10_7009116_A/T 10_7009557_G/A 10_7010122_C/G 10_7010252_G/A 10_7010259_A/C 10_7010272_A/C 10_7010873_C/T 10_7010881_G/A 10_7011032_C/T 10_7012431_T/C 10_7012462_C/T 10_7013179_T/A 10_7013195_C/T 10_7013216_T/C 10_7013228_C/A 10_7013281_T/C 10_7013543_A/C 10_7013651_G/A 10_7013881_G/GA 10_7014095_G/T 10_7014169_T/C 10_7014962_T/C 10_7016064_G/A
4.12003703-2	4_12379839_G/A 4_12379851_C/T 4_12381591_G/A 4_12382102_C/T 4_12383271_G/GA 4_12383947_A/G 4_12384709_G/GT 4_12385139_T/C 4_12386758_A/C 4_12387045_T/G 4_12387490_G/C 4_12387608_G/GAT 4_12387806_G/A 4_12387870_C/CTA 4_12388038_CAT/C 4_12388605_T/A 4_12388750_A/G 4_12390884_A/G
1.14568804-3	1_15549699_T/G 1_15552651_C/T 1_15552821_GAAGAT/G 1_15552832_A/G 1_15553483_T/C 1_15555455_T/C 1_15556443_T/C 1_15560295_G/A 1_15561466_A/AAAACA
6.46040501-2	6_47003476_G/A 6_47007748_G/T 6_47007852_C/A 6_47008224_TA/T 6_47008229_A/T 6_47009951_G/C 6_47011052_T/C 6_47016628_A/G
2.138162184-2	2_138080695_G/A 2_138087826_C/T 2_138097204_G/A 2_138105125_AT/A 2_138124934_A/G 2_138125564_G/A 2_138136163_A/T 2_138148956_T/A 2_138151251_C/T 2_138164949_A/G 2_138177382_A/G 2_138200698_C/T 2_138210896_C/CT 2_138214134_C/T 2_138232065_A/G 2_138235279_C/T 2_138237038_T/C 2_138238565_A/G 2_138239557_C/G 2_138239679_A/G 2_138239757_C/CA 2_138239948_C/T 2_138239976_A/G 2_138240046_T/C 2_138241568_…
14.82392492-2	14_83267761_G/A 14_83268706_C/A 14_83268858_C/G 14_83268977_A/G 14_83269346_C/T 14_83269601_G/T 14_83271898_C/T 14_83273227_G/A 14_83273952_CT/C 14_83274759_T/C 14_83277605_G/GA 14_83281256_A/G 14_83293910_A/T 14_83298394_A/C
11.82526708-2	11_82646964_G/A 11_82656623_G/A 11_82657221_C/A 11_82659498_C/T 11_82659523_TTA/T 11_82660037_T/C 11_82660359_C/G 11_82662060_C/T 11_82664656_G/T 11_82665331_C/T 11_82672020_G/A 11_82672616_A/C 11_82674350_C/T 11_82678953_C/A 11_82679581_G/T
7.31734698-2	7_32223386_T/G 7_32225283_T/G 7_32226204_A/G 7_32227316_T/C 7_32238745_A/T 7_32240425_C/T 7_32243360_T/C 7_32243506_C/T 7_32243737_C/T 7_32244176_G/A 7_32244362_A/G 7_32244378_A/G 7_32244440_C/T 7_32244720_A/G 7_32244977_G/A 7_32245212_CA/C 7_32245266_C/T 7_32245272_C/T 7_32245338_C/G 7_32245460_G/A 7_32245473_C/T 7_32245483_T/C 7_32245500_C/T 7_32245544_T/C 7_32245573_G/C 7_32245634_A/G 7_322457…
16.12992142-2	16_12720071_C/T 16_12720191_GTC/G 16_12720359_AC/A 16_12720368_C/A 16_12721366_T/A 16_12723645_G/C 16_12724127_T/A 16_12724356_G/A 16_12724912_T/C 16_12725212_A/G 16_12726457_T/TC 16_12726727_G/A 16_12727020_G/C 16_12727263_A/G 16_12728742_C/A 16_12729381_T/C 16_12729726_A/G 16_12730512_G/A 16_12731581_A/G 16_12733433_C/T 16_12733447_G/A 16_12733796_G/A 16_12734180_G/C 16_12734407_G/C 16_12734662…
14.47112598-3	14_46759568_A/G 14_46762618_G/A 14_46775189_C/CT 14_46825055_C/A 14_46906131_C/G 14_46921035_GAACT/G 14_46922703_GCCATGTTTCTT/G 14_46924415_G/C 14_46925377_CACACAT/C 14_46926609_C/T 14_46930139_C/T 14_46930439_C/T 14_46930446_A/C 14_46930712_A/G 14_46931700_G/A 14_46932291_G/T 14_46932466_C/G 14_46932614_T/C 14_46934216_C/T 14_46934527_T/C 14_46934764_C/T 14_46936528_C/T 14_46940986_G/C 14_469436…
4.116503154-2	4_116873276_C/G 4_116873389_A/AAAG 4_116873854_A/G 4_116873910_C/A 4_116874177_C/T 4_116874185_G/A 4_116874567_G/GAA 4_116874661_A/G 4_116874845_G/A 4_116874943_T/C 4_116875705_A/G 4_116876436_G/A 4_116878620_G/GTT 4_116878718_T/C 4_116879898_T/G 4_116879942_CAA/C 4_116880648_A/G 4_116883165_A/G 4_116883619_G/T 4_116883724_T/C 4_116883927_A/G 4_116884842_G/A 4_116888821_T/G 4_116888893_C/A 4_1168…
13.57393048-2	13_56444241_A/G 13_56444529_G/A 13_56445595_C/T 13_56446915_T/G 13_56449007_A/G 13_56452664_G/T 13_56454568_C/T 13_56456977_G/T 13_56463230_G/T 13_56465721_G/A 13_56465802_T/C 13_56467895_T/A 13_56468472_A/G 13_56468811_C/T 13_56468854_A/G 13_56469086_C/A 13_56469127_T/TACACACAAACACACAC 13_56469153_C/G 13_56469249_TGG/T 13_56469723_A/AAAAC 13_56469853_T/G 13_56470149_A/C 13_56470435_C/T 13_564704…
13.27075599-2	13_27131032_T/G 13_27145412_GCTTTT/G 13_27166335_A/G 13_27173485_A/C 13_27183612_C/CT 13_27185938_A/T 13_27186242_G/A 13_27186843_T/C 13_27187774_G/A 13_27188563_G/A 13_27189883_G/A 13_27190240_C/T 13_27194813_C/T 13_27197419_G/A 13_27199422_T/C 13_27200006_T/C 13_27200239_A/G 13_27201568_A/G 13_27201814_A/G 13_27202190_TGGAAATGTGTTTCA/T 13_27203084_G/C 13_27204062_T/G 13_27204772_T/C 13_27204822…
13.61807864-2	13_61459717_T/G 13_61460141_C/T 13_61460359_G/A 13_61460387_A/T 13_61461057_T/G 13_61462165_C/T 13_61462344_<INS:ME:LINE1>/T 13_61463891_G/A 13_61464145_G/C 13_61464227_C/CACAAA 13_61464891_A/G 13_61464915_C/T 13_61465282_C/A 13_61477335_A/C 13_61477499_T/C 13_61479118_T/G 13_61485712_G/T 13_61489947_A/G 13_61493995_T/C 13_61495702_GA/G 13_61496824_T/C 13_61498782_C/T 13_61502104_T/C 13_61503439_…
7.92866953-2	7_93031961_C/T 7_93042104_T/C 7_93042270_T/TC 7_93046275_A/G 7_93050579_C/T 7_93056873_A/C 7_93058098_CAA/C 7_93058354_G/C 7_93059526_C/T 7_93059879_C/T 7_93070870_GA/GAA 7_93073147_G/C 7_93074519_C/G 7_93076259_C/T 7_93078060_C/T 7_93078314_C/A
21.17953572-2	21_18830470_C/T 21_18830622_C/T 21_18830848_A/G 21_18831025_G/C 21_18831070_T/C 21_18832073_A/G 21_18832640_G/T 21_18833572_T/G 21_18833986_G/A 21_18835246_A/G 21_18837859_T/C 21_18838900_G/A
3.56389927-2	3_56866376_G/A 3_56866705_C/T 3_56867945_T/TC 3_56867946_T/C 3_56868771_T/C 3_56871066_T/C 3_56871432_G/A 3_56876596_C/T 3_56876636_C/T 3_56902748_T/G 3_56902830_T/G 3_56904848_AAAACTT/A 3_56904942_C/A 3_56906078_GTTAC/G
12.20694111-2	12_19936989_T/C 12_19938500_A/AT 12_19938636_T/TTCA 12_19939470_G/GT 12_19939499_T/C 12_19939879_A/G 12_19940099_G/C 12_19940340_G/A 12_19940348_G/A 12_19940355_A/C 12_19940356_G/A 12_19940402_C/T 12_19940403_G/A 12_19940416_A/T 12_19940417_C/G 12_19940605_C/T 12_19940976_G/C 12_19941297_A/ATAT 12_19941365_C/A 12_19941380_G/A 12_19941399_C/A 12_19941685_C/T 12_19942028_TA/T 12_19942124_A/G 12_199…
8.39035872-3	8_38369831_C/A 8_38370200_G/GAGACACAGAC 8_38371599_A/G 8_38374890_C/CATTA 8_38376402_A/G 8_38377057_A/G 8_38379250_G/A 8_38379968_T/C 8_38381580_C/T 8_38381884_C/T 8_38383931_A/C 8_38384182_G/A 8_38384366_A/G 8_38384602_C/T 8_38384657_A/ATTATTAT 8_38384658_G/T 8_38384659_A/T 8_38384661_C/T 8_38384662_A/T 8_38384664_T/TG 8_38384666_AAC/A 8_38384669_TC/T 8_38384670_AAATCC/A 8_38385389_A/T 8_3838548…
2.73460891-2	2_74123029_A/C 2_74127289_T/C 2_74127344_A/G 2_74127845_T/G 2_74130024_A/C 2_74130240_A/G 2_74130557_G/C 2_74130669_G/A 2_74133592_A/T 2_74133610_A/AATAAATAC 2_74134148_G/A 2_74134798_C/A 2_74135380_A/G 2_74135732_A/G 2_74135898_G/A 2_74136698_T/C 2_74137844_A/G 2_74137893_C/G 2_74137921_C/T 2_74138093_TAC/T 2_74138138_T/C 2_74138386_T/C 2_74138674_C/T 2_74139554_G/C 2_74139951_A/G 2_74139996_C/T…
6.45949205-2	6_45545851_G/A 6_45546796_A/AT 6_45547390_AT/A 6_45549148_TTTC/T 6_45556069_G/A 6_45556291_G/A
15.52229557-2	15_51294497_A/G 15_51295934_G/A 15_51301232_T/G 15_51301529_CA/C 15_51303989_T/C 15_51306838_A/G 15_51313037_G/A 15_51335363_A/G 15_51337102_C/T 15_51356111_C/T 15_51358028_T/C 15_51362581_G/T 15_51362625_C/T 15_51366705_A/T 15_51368237_T/C 15_51368447_T/C 15_51375011_T/G 15_51375075_C/T 15_51390908_G/A 15_51450781_C/G 15_51451357_T/C 15_51452311_T/C 15_51453373_G/A 15_51454514_A/C 15_51456385_T/…
2.222218789-3	2_222386932_C/T 2_222389766_G/GAA 2_222391686_C/CA 2_222392742_A/C 2_222393635_C/T 2_222393728_T/C 2_222395386_C/G 2_222395890_G/T 2_222396574_C/T 2_222396900_C/T 2_222396911_C/T 2_222399288_T/C 2_222400116_C/T 2_222401265_T/C 2_222401624_G/A 2_222402051_T/A 2_222402104_G/C 2_222402724_C/A 2_222402791_CA/C 2_222403599_T/C 2_222405101_C/A 2_222405109_T/C 2_222406568_A/G 2_222407398_A/G 2_222407442…
4.160399572-2	4_159947767_TC/T 4_159948180_C/T 4_159949116_T/C 4_159950670_A/G 4_159953311_C/T 4_159953933_C/CT 4_159954209_G/A 4_159954244_G/A 4_159955037_A/G 4_159958150_T/C 4_159958937_C/T 4_159959946_G/T 4_159961314_G/A 4_159961384_T/C 4_159961386_T/C 4_159961388_C/A 4_159963132_G/T 4_159965520_C/CAAAA 4_159965986_G/A 4_159966112_G/A 4_159969857_CTAA/C 4_159970984_C/T 4_159971813_G/A 4_159972484_G/A 4_1599…
1.70957449-2	1_70992015_T/C 1_71018266_A/T 1_71024268_T/G 1_71042177_T/A 1_71042397_A/G 1_71043188_A/T 1_71045066_A/G 1_71045647_A/C 1_71051082_A/T 1_71054469_G/A 1_71055379_G/A 1_71056594_T/G 1_71057153_C/T 1_71057159_A/T 1_71057334_C/T 1_71057340_A/T 1_71058125_G/T 1_71058819_C/T 1_71059090_C/CA 1_71060956_C/A 1_71061296_A/G 1_71061318_A/G 1_71061794_CTTT/C 1_71061984_G/A 1_71062517_A/G 1_71063014_A/G 1_710…
7.15326600-3	7_15906295_T/C 7_15910485_C/G 7_15910506_CT/C 7_15910507_T/C 7_15928175_T/G 7_15934175_C/G 7_15934550_A/C 7_15935280_C/G 7_15952181_G/GA 7_15952699_A/G 7_15953786_T/C 7_15953922_T/TA 7_15954629_C/T 7_15955681_T/C 7_15975904_G/C 7_15979715_C/T 7_15987146_ATG/A 7_15989838_C/G 7_15998044_C/T 7_15998111_C/A 7_15999919_G/A 7_16000171_C/T 7_16001009_A/G 7_16004816_C/T 7_16010208_T/C 7_16010280_T/C 7_16…
11.132434300-4	11_132510192_A/G 11_132528699_A/C 11_132528706_C/T 11_132529497_T/C 11_132530866_G/A 11_132531079_A/G 11_132531486_T/A 11_132532307_C/CA 11_132532605_T/C 11_132533425_A/G 11_132534870_G/A 11_132536354_C/A 11_132538436_A/T 11_132545143_T/G
8.122246574-2	8_123174092_A/C 8_123175335_C/A 8_123176637_G/A 8_123176778_AC/A 8_123178535_A/AAAC 8_123180571_T/C 8_123181596_T/C 8_123183694_A/AATG 8_123185083_C/T 8_123185084_C/A 8_123191659_C/CAT 8_123192152_G/A 8_123193676_A/G 8_123194871_T/G 8_123197871_G/GA 8_123198270_G/A 8_123198901_A/G 8_123200925_A/C 8_123202492_G/T 8_123202719_A/G 8_123206247_C/A 8_123212506_A/G 8_123213323_T/C 8_123214339_A/T 8_123…
8.872915-4	8_565639_T/C 8_576304_C/A 8_577249_G/C 8_582326_T/TAAA 8_582548_G/C 8_582577_T/C 8_583130_T/A 8_583187_G/A 8_583248_C/T 8_583650_G/C 8_585060_C/A 8_585101_TA/T 8_585702_A/G 8_585730_T/G 8_585737_C/A 8_585869_A/G 8_586951_C/T 8_588596_T/C 8_588861_G/A 8_588892_G/A 8_589711_C/G 8_589906_C/A 8_590542_G/A 8_590816_C/T 8_591324_G/C 8_592260_A/G 8_592457_A/G 8_593041_A/G 8_593245_C/T 8_593434_T/C 8_600…
19.55661037-4	19_55729298_C/T 19_55729718_A/T 19_55729763_G/A 19_55730101_ATTT/A 19_55730106_T/G 19_55730391_A/G 19_55730546_T/TA 19_55731117_C/CTT 19_55731184_A/G 19_55739340_G/A 19_55758628_T/C 19_55762225_C/T 19_55763409_C/A 19_55767130_T/A 19_55771059_TTTTTTG/T 19_55771447_A/T 19_55772893_G/A 19_55773152_A/G 19_55774949_T/C 19_55775946_T/C 19_55777793_AATC/A 19_55778811_G/A 19_55779122_C/T 19_55779310_C/G …
7.49712252-2	7_48717256_G/GT 7_48718360_A/T 7_48719740_G/A 7_48720596_A/G 7_48721156_C/T 7_48721568_A/G 7_48724420_T/C 7_48726751_C/A 7_48727348_C/T 7_48730588_TAATGGGTGCAGCACACC/T 7_48735731_C/T 7_48737088_C/T 7_48738762_C/T 7_48739762_G/T 7_48742297_A/G 7_48748738_AT/A 7_48752797_G/A 7_48753171_CT/C 7_48754415_A/G 7_48756658_A/G 7_48765738_T/C 7_48772298_A/C 7_48772408_G/GA 7_48772408_G/GGGA 7_48772482_G/A …
13.43669388-2	13_43993874_A/G 13_43998908_C/G 13_44000631_G/A 13_44003656_C/A 13_44005176_T/TA 13_44005681_A/G 13_44010066_T/TA 13_44010163_A/G 13_44010168_T/C 13_44010273_C/T 13_44010412_G/A 13_44012189_T/A 13_44013798_CG/C 13_44015460_T/G 13_44015998_A/G 13_44016331_T/A 13_44017699_A/G 13_44129615_A/G 13_44131871_T/C 13_44132218_A/C 13_44133602_T/A 13_44135427_G/C 13_44137140_A/G 13_44137444_T/C 13_44138211_…
12.124683492-2	12_125484851_A/G 12_125486859_A/ACAGC 12_125486863_G/A 12_125486884_G/T 12_125487095_G/A 12_125571879_C/T 12_125573371_C/T 12_125577734_C/T 12_125580198_C/T 12_125582391_T/C 12_125583260_A/G 12_125586614_T/TA 12_125587706_T/C 12_125588083_GTGTA/G 12_125588578_T/G 12_125590262_C/T 12_125591844_C/T 12_125593010_C/T 12_125593053_A/G 12_125593318_G/A 12_125593358_C/T 12_125593409_CT/C 12_125594156_C/…
19.29359163-4	19_28827858_A/G 19_28827886_T/A 19_28828873_T/C 19_28829141_C/T 19_28829237_T/C 19_28829432_C/G 19_28829556_G/T 19_28829580_A/G 19_28829661_T/A 19_28829933_C/T 19_28829989_G/A 19_28830066_A/C 19_28830249_G/T 19_28830314_G/A 19_28830331_A/C 19_28830434_A/G 19_28830446_C/T 19_28831280_T/G 19_28831351_C/T 19_28831415_A/C 19_28831678_A/T 19_28831844_T/C 19_28832238_T/C 19_28832269_C/T 19_28832323_G/A…
7.49638715-3	7_49664390_C/T 7_49664989_T/C 7_49665448_T/C 7_49665687_A/T 7_49666021_T/C 7_49666376_C/A 7_49666473_G/T 7_49666801_T/C 7_49666868_C/T 7_49667566_G/A 7_49667794_C/T 7_49667951_G/C 7_49667991_A/T 7_49668021_T/C 7_49668183_A/ATC 7_49668253_T/C 7_49668307_G/A 7_49668386_A/G 7_49668394_G/A 7_49668426_T/G 7_49668560_A/ACG 7_49668568_T/G 7_49669052_G/A 7_49669358_G/T 7_49669405_A/G 7_49669681_C/A 7_496…
5.112583849-3	5_111584229_C/G 5_111585711_T/TAC 5_111585742_C/T 5_111586429_C/T 5_111587034_A/C 5_111589493_C/T 5_111589515_C/T 5_111590241_T/G 5_111590930_TCC/T 5_111591084_G/A 5_111592021_C/T 5_111592354_T/A 5_111594610_C/T 5_111596035_T/C 5_111597275_A/G 5_111597532_T/C 5_111598791_T/G 5_111600400_C/G 5_111601690_G/T 5_111603606_G/A 5_111604364_T/C 5_111609179_G/C 5_111611076_A/G
13.91564713-3	13_90627093_A/G 13_90634051_T/C 13_90637400_C/T 13_90637423_G/A 13_90637437_G/C 13_90638971_C/T 13_90639825_G/A 13_90639854_C/T 13_90639915_A/G 13_90640172_T/G 13_90640282_C/G 13_90640734_T/C 13_90640801_G/A 13_90640832_T/A 13_90640920_A/G 13_90640992_T/A 13_90641021_A/G 13_90641063_T/C 13_90641297_G/A 13_90642785_C/T 13_90643122_C/T 13_90643171_T/G 13_90643256_G/C 13_90859463_G/A 13_90860351_T/C…
