# Supplementary material for: The genetic architecture of DNA replication timing in human pluripotent stem cells
Source: Nat Commun. 2021 Nov 19;12:6746. doi: 10.1038/s41467-021-27115-9 (PMC8604924; doi:10.1038/s41467-021-27115-9)
Supplement: Supplementary file 5 — Supplementary Data 3 [file 41467_2021_27115_MOESM5_ESM.txt]

name	H3K4me3-H3K9me3-H3K36me3-H3K56ac-H3K14ac	H3K4me3-H3K9me3-H3K36me3-H3K56ac-H3K18ac	H3K4me3-H3K9me3-H3K36me3-H3K56ac-H3K27ac	H3K4me3-H3K9me3-H3K36me3-H3K56ac-H2BK12ac	H3K4me3-H3K9me3-H3K36me3-H3K56ac-H3K4me1	H3K4me3-H3K9me3-H3K36me3-H3K56ac-H2AK5ac	H3K9me3-H3K36me3-H3K56ac-H2AK5ac-H4K12ac	H3K4me3-H3K9me3-H3K36me3-H3K56ac-H2BK120ac	H3K4me3-H3K9me3-H3K36me3-H3K56ac-H4K5ac	H3K4me3-H3K9me3-H3K36me3-H3K56ac-H4K91ac	H3K4me3-H3K9me3-H3K36me3-H4K8ac-H3K27ac	H3K4me3-H3K9me3-H3K36me3-H3K56ac-H4K8ac	H3K4me3-H3K9me3-H3K36me3-H3K9ac-H4K8ac	Histone Code	union
10.7569302-5	0	0	0	0	0	0	0	0	0	0	0	0	0	0	0
10.101505873-1	0	0	0	0	0	0	0	0	0	0	0	0	0	0	0
10.58908962-1	0	0	0	0	0	0	0	0	0	0	0	0	0	0	0
10.59544148-1	0	0	0	0	0	0	0	0	0	0	0	0	0	0	0
10.131016694-1	0	0	0	0	0	0	0	0	0	0	0	0	1	0	1
10.11470352-1	0	0	0	0	0	0	0	0	0	0	0	0	0	0	0
10.15012906-1	0	0	0	0	0	0	0	0	0	0	0	0	0	0	0
10.80737316-1	0	0	0	0	0	0	0	0	0	0	0	0	0	0	0
10.81866192-1	1	1	1	0	1	1	1	0	1	1	1	1	1	0	1
10.82373163-2	0	0	0	0	0	0	0	0	0	0	0	0	0	0	0
10.82497613-2	0	0	0	0	0	0	0	0	0	0	0	0	0	0	0
10.82740470-1	0	0	0	0	0	0	0	0	0	0	0	0	0	0	0
10.82740470-2	0	0	0	0	0	0	0	0	0	0	0	0	0	0	0
10.84961758-1	0	0	0	0	0	0	0	0	0	0	0	0	0	0	0
10.87600719-1	1	1	1	1	1	1	1	1	1	1	1	1	1	1	1
10.116595416-2	0	0	0	0	0	0	0	0	0	0	0	0	0	0	0
10.117912561-1	0	0	0	0	0	0	0	0	0	0	0	0	0	0	0
10.117992561-1	0	0	0	0	0	0	0	0	0	0	0	0	0	0	0
10.52705810-1	0	0	0	0	0	0	0	0	0	0	0	0	0	0	0
10.53593189-1	0	0	0	0	0	0	0	0	0	0	0	0	0	0	0
10.126264982-1	0	0	0	0	0	0	0	0	0	0	0	0	0	0	0
10.1438804-1	0	0	0	0	0	0	0	0	0	0	0	0	0	0	0
10.6401097-2	0	0	0	0	0	0	0	0	0	0	0	0	0	0	0
10.6549432-1	0	0	0	0	0	0	0	0	0	0	0	0	0	0	0
10.6855973-3	0	0	0	0	0	0	0	0	0	0	0	0	0	0	0
10.7429020-1	0	0	0	0	0	0	0	0	0	0	0	0	0	0	0
10.7449111-2	0	0	0	0	0	0	0	0	0	0	0	0	0	0	0
10.17110701-1	0	0	0	0	0	0	0	0	0	0	0	0	0	0	0
10.21823781-1	0	0	0	0	0	0	0	0	0	0	0	0	0	0	0
10.30837078-1	0	0	0	0	0	0	0	0	0	0	0	0	0	0	0
11.4393848-1	0	0	0	0	0	0	0	0	0	0	0	0	0	0	0
11.5150802-1	0	0	0	0	0	0	0	0	0	0	0	0	0	0	0
11.7897625-2	0	0	0	0	0	0	0	0	0	0	0	0	0	0	0
11.8040507-1	0	0	0	0	0	0	0	0	0	0	0	0	0	0	0
11.9182049-1	1	1	1	1	1	1	1	1	1	1	1	1	1	1	1
11.91575801-2	0	0	0	0	0	0	0	0	0	0	0	0	0	0	0
11.92378048-1	0	0	0	0	0	0	0	0	0	0	0	0	0	0	0
11.93178728-1	0	0	0	0	0	0	0	0	0	0	0	0	0	0	0
11.93319150-2	0	0	0	0	0	0	0	0	0	0	0	0	0	0	0
11.93589939-3	0	0	0	0	0	0	0	0	0	0	0	0	0	0	0
11.94492894-1	0	0	0	0	0	0	0	0	0	0	0	0	0	0	0
11.96030564-1	0	0	0	0	0	0	0	0	0	0	0	0	0	0	0
11.99079869-1	0	0	0	0	0	0	0	0	0	0	0	0	0	0	0
11.100594373-2	0	0	0	0	0	0	0	0	0	0	0	0	0	0	0
11.100764981-1	0	0	0	0	0	0	0	0	0	0	0	0	0	0	0
11.55821043-1	0	0	0	0	0	0	0	0	0	0	0	0	0	0	0
11.129160561-1_1	0	0	0	0	0	0	0	0	0	0	0	0	0	0	0
11.132281137-1	0	0	0	0	0	0	0	0	0	0	0	0	0	0	0
11.132434300-3	0	0	0	0	0	0	0	0	0	0	0	0	0	0	0
11.132434300-4	0	0	0	0	0	0	0	0	0	0	0	0	0	0	0
11.133084900-2	0	0	0	0	0	0	0	0	0	0	0	0	0	0	0
11.133315919-1	0	0	0	0	0	0	0	0	0	0	0	0	0	0	0
11.14529960-1	1	1	1	0	1	1	1	1	1	1	1	1	1	1	1
11.74423919-2	0	0	0	0	0	0	0	0	0	0	0	0	0	0	0
11.77979309-1	0	0	0	0	0	0	0	0	0	0	0	0	0	0	0
11.81199004-1	0	0	0	0	0	0	0	0	0	0	0	0	0	0	0
11.81401305-1	0	0	0	0	0	0	0	0	0	0	0	0	0	0	0
11.82496705-1	0	0	0	0	0	0	0	0	0	0	0	0	0	0	0
11.82526708-2	0	0	0	0	0	0	0	0	0	0	0	0	0	0	0
11.83327616-1	0	0	0	0	0	0	0	0	0	0	0	0	0	0	0
11.105039423-1	0	0	0	0	0	0	0	0	0	0	0	0	0	0	0
11.108737975-1	0	0	0	0	0	0	0	0	0	0	0	0	0	0	0
11.109780842-1	0	0	0	0	0	0	0	0	0	0	0	0	0	0	0
11.115892784-1	0	0	0	0	0	0	0	0	0	0	0	0	0	0	0
11.45384158-1	0	0	0	0	0	0	0	0	0	0	0	0	0	0	0
11.45524308-2	1	1	1	1	1	1	1	1	1	1	1	1	1	1	1
11.45524308-3	1	1	1	1	1	1	0	1	1	1	1	1	1	1	1
11.121276048-1	0	0	0	0	0	0	0	0	0	0	0	0	0	0	0
11.18501621-1	0	0	0	0	0	0	0	0	0	0	0	0	0	0	0
11.24249640-1	0	0	0	0	0	0	0	0	0	0	0	0	0	0	0
11.24279640-2	0	0	0	0	0	0	0	0	0	0	0	0	0	0	0
12.2890669-1	0	0	0	0	0	0	0	0	0	0	0	0	0	0	0
12.4782018-1	0	0	0	0	0	0	0	0	0	0	0	0	0	0	0
12.64211119-1	0	0	0	0	0	0	0	0	0	0	0	0	0	0	0
12.66137472-1	0	0	0	0	0	0	0	0	0	0	0	0	0	0	0
12.66479691-1	0	0	0	0	0	0	0	0	0	0	0	0	0	0	0
12.68384961-1	0	0	0	0	0	0	0	0	0	0	0	0	0	0	0
12.124673492-1	1	1	1	1	1	1	1	1	1	1	1	1	1	0	1
12.124683492-2	1	1	1	0	0	0	0	0	1	0	0	0	0	0	1
12.131630651-1	0	0	0	0	0	0	0	0	0	0	0	0	0	0	0
12.11120222-1	1	1	1	1	1	1	1	1	1	1	1	1	1	1	1
12.72692080-1	0	0	0	0	0	0	0	0	0	0	0	0	0	0	0
12.72732123-2	0	0	0	0	0	0	0	0	0	0	0	0	0	0	0
12.74842622-1	0	0	0	0	0	0	0	0	0	0	0	0	0	0	0
12.45448608-1	1	1	1	0	1	0	0	0	1	1	1	1	1	0	1
12.45651025-2	0	0	0	0	0	0	0	0	0	0	0	0	1	0	1
12.105187211-1	0	0	0	0	0	0	0	0	0	0	0	0	0	0	0
12.105351142-3	0	0	0	0	0	0	0	0	0	0	0	0	0	0	0
12.113439783-1	0	0	0	0	0	0	0	0	0	0	0	0	0	0	0
12.114734259-1	0	0	0	0	0	0	0	0	0	0	0	0	0	0	0
12.114734259-2	0	0	0	0	0	0	0	0	0	0	0	0	0	0	0
12.20694111-2	0	0	0	0	0	0	0	0	0	0	0	0	0	0	0
12.20715210-1	0	0	0	0	0	0	0	0	0	0	0	0	0	0	0
12.20992352-2	0	0	0	0	0	0	0	0	0	0	1	0	1	0	1
12.22816714-2	0	0	0	0	0	0	0	0	0	0	0	0	0	0	0
12.22836780-1	0	0	0	0	0	0	0	0	0	0	0	0	0	0	0
12.22948033-2	0	0	0	0	0	0	0	0	0	0	0	0	0	0	0
12.24671272-1	0	0	0	0	0	0	0	0	0	0	0	0	0	0	0
12.28752160-1	0	0	0	0	0	0	0	0	0	0	0	0	0	0	0
12.87696835-1	0	0	0	0	0	0	0	0	0	0	0	0	0	0	0
12.97069149-1	0	0	0	0	0	0	0	0	0	0	0	0	0	0	0
13.25726605-1	0	0	0	0	0	0	0	0	0	0	0	0	0	0	0
13.27075599-2	0	0	0	0	0	0	0	0	0	0	0	0	0	0	0
13.55658795-1	1	1	1	1	1	1	1	1	1	1	1	1	1	1	1
13.56969276-2	0	0	0	0	0	0	0	0	0	0	0	0	0	0	0
13.57393048-1	0	0	0	0	0	0	0	0	0	0	0	0	0	0	0
13.57393048-2	1	1	1	0	0	0	0	0	1	0	1	1	1	0	1
13.61807864-2	0	0	0	0	0	0	0	0	0	0	0	0	0	0	0
13.61888037-1	0	0	0	0	0	0	0	0	0	0	0	0	0	0	0
13.65410649-1	0	0	0	0	0	0	0	0	0	0	0	0	0	0	0
13.66697499-1	0	0	0	0	0	0	0	0	0	0	0	0	0	0	0
13.104673062-1	1	1	1	1	1	1	1	1	1	1	1	1	1	1	1
13.105106351-1	0	0	0	0	0	0	0	0	0	0	0	0	0	0	0
13.37786001-1	0	0	0	0	0	0	0	0	0	0	0	0	0	0	0
13.40093129-1	0	0	0	0	0	0	0	0	0	0	0	0	0	0	0
13.86653727-3	0	0	0	0	0	0	0	0	0	0	0	0	0	0	0
13.87046547-1	0	0	0	0	0	0	0	0	0	0	0	0	0	0	0
13.69494705-1	0	0	0	0	0	0	0	0	0	0	0	0	0	0	0
13.69995995-1	0	0	0	0	0	0	0	0	0	0	0	0	0	0	0
13.43669388-2	0	0	0	0	0	0	0	0	0	0	0	0	0	0	0
13.43699429-1	0	0	0	0	0	0	0	0	0	0	0	0	0	0	0
13.48281993-1	0	0	0	0	0	0	0	0	0	0	0	0	0	0	0
13.54833755-1	0	0	0	0	0	0	0	0	0	0	0	0	0	0	0
13.91564713-3	0	0	0	0	0	0	0	0	0	0	0	0	0	0	0
13.91725515-1	0	0	0	0	0	0	0	0	0	0	0	0	0	0	0
13.33836832-1	1	1	1	1	1	0	0	1	1	1	1	1	1	1	1
13.34117897-2	0	0	0	0	0	0	0	0	0	0	0	0	0	0	0
13.82952707-1	0	0	0	0	0	0	0	0	0	0	0	0	0	0	0
13.84586542-1	0	0	0	0	0	0	0	0	0	0	0	0	0	0	0
14.22895198-1	0	0	0	0	0	0	0	0	0	0	0	0	0	0	0
14.79150378-1	0	0	0	0	0	0	0	0	0	0	0	0	0	0	0
14.82392492-2	0	0	0	0	0	0	0	0	0	0	0	0	0	0	0
14.82442997-1	1	1	1	0	1	0	0	0	1	1	0	0	0	0	1
14.82543359-1	0	0	0	0	0	0	0	0	0	0	0	0	0	0	0
14.55729352-1	0	0	0	0	0	0	0	0	0	0	0	0	1	0	1
14.59679327-2	0	0	0	0	0	0	0	0	0	0	0	0	0	0	0
14.59729349-1	0	0	0	0	0	0	0	0	0	0	0	0	0	0	0
14.103686713-1	1	1	1	1	1	1	1	1	1	1	1	1	1	0	1
14.103716860-2	0	0	0	0	0	0	0	0	0	0	0	0	0	0	0
14.28132248-1	0	0	0	0	0	0	0	0	0	0	0	0	0	0	0
14.88409059-1	0	0	0	0	0	0	0	0	0	0	0	0	0	0	0
14.89557409-1	0	0	0	0	0	0	0	0	0	0	0	0	0	0	0
14.42929750-1	0	0	0	0	0	0	0	0	0	0	0	0	0	0	0
14.46530465-1	0	0	0	0	0	0	0	0	0	0	0	0	0	0	0
14.47112598-3	0	0	0	0	0	0	0	0	0	0	0	0	0	0	0
14.47588395-2	0	0	0	0	0	0	0	0	0	0	0	0	0	0	0
14.47598846-1	0	0	0	0	0	0	0	0	0	0	0	0	0	0	0
14.36488803-1	0	0	0	0	0	0	0	0	0	0	0	0	0	0	0
15.58902698-1	0	0	0	0	0	0	0	0	0	0	0	0	0	0	0
15.62618606-2	0	0	0	0	0	0	0	0	0	0	0	0	0	0	0
15.62679141-1	0	0	0	0	0	0	0	0	0	0	0	0	0	0	0
15.36571093-1	0	0	0	0	0	0	0	0	0	0	0	0	0	0	0
15.69753820-1	0	0	0	0	0	0	0	0	0	0	0	0	0	0	0
15.89334028-1	0	0	0	0	0	0	0	0	0	0	0	0	0	0	0
15.91362133-2	0	0	0	0	0	0	0	0	0	0	0	0	0	0	0
15.48582397-2	0	0	0	0	0	0	0	0	0	0	0	0	0	0	0
15.48612698-1	0	0	0	0	0	0	0	0	0	0	0	0	0	0	0
15.52229557-2	0	0	0	0	0	0	0	0	0	0	0	0	0	0	0
16.13062207-1	0	0	0	0	0	0	0	0	0	0	0	0	0	0	0
16.17252430-1	0	0	0	0	0	0	0	0	0	0	0	0	0	0	0
16.4003357-3	0	0	0	0	0	0	0	0	0	0	1	0	1	0	1
16.31615391-1	0	0	1	0	1	0	0	0	0	0	1	1	1	0	1
16.7746359-1	0	0	0	0	0	0	0	0	0	0	0	0	0	0	0
16.9580276-2	0	0	0	0	0	0	0	0	0	0	0	0	0	0	0
16.9705748-1	0	0	0	0	0	0	0	0	0	0	0	0	0	0	0
16.11546259-1	0	0	0	0	0	0	0	0	0	0	1	0	1	0	1
16.12992142-2	0	0	0	0	0	0	0	0	0	0	0	0	0	0	0
17.56123546-1	0	0	0	0	0	0	0	0	0	0	0	0	0	0	0
17.32433519-1	0	0	0	0	0	0	0	0	0	0	0	0	0	0	0
17.14948869-1	0	0	0	0	0	0	0	0	0	0	0	0	0	0	0
18.75137534-1	0	1	0	0	0	0	0	0	0	1	0	1	0	0	1
18.75157642-2	0	0	0	0	0	0	0	0	0	0	0	0	0	0	0
18.66646617-1	0	0	0	0	0	0	0	0	0	0	0	0	0	0	0
18.66676618-2	0	0	0	0	0	0	0	0	0	0	0	0	0	0	0
18.41225977-1	0	0	0	0	0	0	0	0	0	0	0	0	0	0	0
18.41467738-1	0	0	0	0	0	0	0	0	0	0	0	0	0	0	0
18.28438118-1	0	0	0	0	0	0	0	0	0	0	0	0	0	0	0
19.55539940-1_1	0	0	0	0	0	0	0	0	0	0	0	0	0	0	0
19.55539940-1_2	0	0	0	0	0	0	0	0	0	0	0	0	0	0	0
19.55590199-3	0	0	0	0	0	0	0	0	0	0	0	0	0	0	0
19.55661037-1	0	0	0	0	0	0	0	0	1	0	0	1	0	0	1
19.55661037-4	0	0	0	0	0	0	0	0	0	0	0	0	0	0	0
19.28680452-2	0	0	0	0	0	0	0	0	0	0	0	0	0	0	0
19.28892837-1	0	0	0	0	0	0	0	0	0	0	0	0	0	0	0
19.29359163-4	0	0	0	0	0	0	0	0	0	0	0	0	0	0	0
19.29439217-2	0	0	0	0	0	0	0	0	0	0	0	0	0	0	0
19.36753783-1	1	1	1	0	0	0	1	0	1	0	1	1	1	1	1
19.31931018-1	0	0	0	0	0	0	0	0	0	0	0	0	0	0	0
19.32021692-2	0	0	0	0	0	0	0	0	0	0	0	0	0	0	0
19.17154663-1	0	0	0	0	0	0	0	0	0	0	0	0	0	0	0
19.40146274-2	0	0	0	0	0	0	0	0	0	0	0	0	1	0	1
19.40250372-1	0	0	0	0	0	0	0	0	0	0	0	0	0	0	0
19.40474563-2	0	0	0	0	0	0	0	0	0	0	0	0	1	0	1
1.11436215-1	0	0	0	0	0	0	0	0	0	0	0	0	0	0	0
1.11526387-2	0	0	0	0	0	0	0	0	0	0	0	0	0	0	0
1.14488722-1	0	0	0	0	0	0	0	0	0	0	0	0	0	0	0
1.14568804-3	0	0	0	0	0	0	0	0	0	0	0	0	0	0	0
1.14629637-2	0	0	0	0	0	0	0	0	0	0	0	0	0	0	0
1.169045382-2	0	0	0	0	0	0	0	0	0	0	0	0	0	0	0
1.176359238-1	0	0	0	0	0	0	0	0	0	0	0	0	0	0	0
1.176430002-2	0	0	0	0	0	0	0	0	0	0	0	0	0	0	0
1.180979580-1	0	0	0	0	0	0	0	0	0	0	0	0	0	0	0
1.181211889-1	0	0	0	0	0	0	0	0	0	0	0	0	0	0	0
1.91598327-1	0	0	0	0	0	0	0	0	0	0	0	0	0	0	0
1.91648625-2	0	0	0	0	0	0	0	0	0	0	0	0	0	0	0
1.208987287-1	0	0	0	0	0	0	0	0	0	0	1	0	1	0	1
1.216978748-1_1	0	0	0	0	0	0	0	0	0	0	0	0	0	0	0
1.216978748-1_2	0	0	0	0	0	0	0	0	0	0	0	0	0	0	0
1.239270037-1	0	0	0	0	0	0	0	0	0	0	0	0	0	0	0
1.241604638-1	0	0	0	0	0	0	0	0	0	0	0	0	0	0	0
1.241704854-2	0	0	0	0	0	0	0	0	0	0	0	0	0	0	0
1.244422533-1	1	1	1	1	1	1	0	1	1	1	1	1	1	1	1
1.247249012-1	0	0	0	0	0	0	0	0	0	0	0	0	0	0	0
1.195830572-1	0	0	0	0	0	0	0	0	0	0	0	0	0	0	0
1.199925236-1	0	0	0	0	0	0	0	0	0	0	0	0	0	0	0
1.200055273-1	0	0	0	0	0	0	0	0	0	0	0	0	0	0	0
1.205895227-1	0	0	0	0	0	0	0	0	0	0	0	0	0	0	0
1.66788879-1	0	0	0	0	0	0	0	0	0	0	0	0	0	0	0
1.70957449-2	0	0	0	0	0	0	0	0	0	0	0	0	0	0	0
1.71121651-1	0	0	0	0	0	0	0	0	0	0	0	0	0	0	0
1.76138596-1	1	1	1	0	1	0	0	1	1	1	1	1	1	1	1
1.222536330-1	0	0	0	0	0	0	0	0	0	0	0	0	0	0	0
1.224428261-1	0	0	0	0	0	0	0	0	0	0	0	0	0	0	0
1.225214093-1	0	0	0	0	0	0	0	0	0	0	0	0	0	0	0
1.229502565-1	0	0	0	0	0	0	0	0	0	0	0	0	0	0	0
1.229633105-4	0	0	0	0	0	0	0	0	0	0	0	0	0	0	0
1.229803298-1	0	0	0	0	0	0	0	0	0	0	0	0	0	0	0
1.38664783-1	0	0	0	0	0	0	0	0	0	0	0	0	0	0	0
1.40705349-1_1	0	0	0	0	0	0	0	0	0	0	0	0	0	0	0
1.55527462-1	1	1	1	1	1	1	1	1	1	1	1	1	1	1	1
20.41834249-1	0	0	0	0	0	0	0	0	0	0	0	0	0	0	0
20.46966844-1	0	0	0	0	0	0	0	0	0	0	0	0	0	0	0
20.2619689-1	0	0	0	0	0	0	0	0	0	0	0	0	0	0	0
20.37246602-1	1	1	1	1	1	1	1	1	1	1	1	1	1	1	1
20.50592136-1	0	0	0	0	0	0	0	0	0	0	0	0	0	0	0
20.50942883-2	0	0	0	0	0	0	0	0	0	0	0	0	0	0	0
20.50952883-1	0	0	0	0	0	0	0	0	0	0	0	0	0	0	0
20.50992900-2	0	0	0	0	0	0	0	0	0	0	0	0	0	0	0
20.54549782-1	0	0	0	0	0	0	0	0	0	0	0	0	0	0	0
20.13689090-1	0	0	0	0	0	0	1	0	0	0	0	0	0	0	1
20.14263383-2	0	0	0	0	0	0	0	0	0	0	0	0	0	0	0
20.14293383-1	0	0	0	0	0	0	0	0	0	0	0	0	0	0	0
21.38651943-1	0	0	0	0	0	0	0	0	0	0	0	0	0	0	0
21.39053337-1	0	0	0	0	0	0	0	0	0	0	0	0	0	0	0
21.39667247-2	0	0	0	0	0	0	0	0	0	0	0	0	0	0	0
21.28311841-1	0	0	0	0	0	0	0	0	0	0	0	0	0	0	0
21.28392145-2	1	1	1	1	1	1	1	1	1	1	1	1	0	1	1
21.29996151-2	0	0	0	0	0	0	0	0	0	0	0	0	0	0	0
21.30309921-1	0	0	1	0	0	0	0	0	0	0	1	1	1	0	1
21.44179399-1	0	0	0	0	0	0	0	0	0	0	0	0	0	0	0
21.17953572-2	0	0	0	0	0	0	0	0	0	0	0	0	0	0	0
21.18197281-1	0	0	0	0	0	0	0	0	0	0	0	0	0	0	0
21.35199922-1	0	0	0	0	0	0	0	0	0	0	0	0	0	0	0
21.39907738-1	0	0	0	0	0	0	0	0	0	0	0	0	0	0	0
21.40158164-2	0	0	0	0	0	0	0	0	0	0	0	0	0	0	0
21.41012453-1	1	1	1	1	1	1	1	1	1	1	1	1	1	1	1
21.41062486-2	1	1	1	0	1	0	0	0	0	0	0	0	0	0	1
22.24078883-2	1	1	1	1	1	1	1	1	1	1	1	1	1	1	1
22.22839152-2	0	0	0	0	0	0	0	0	0	0	0	0	0	0	0
22.44303650-1	1	1	1	1	1	0	0	1	1	1	1	1	1	1	1
22.30000849-1	0	0	0	0	0	0	0	0	0	0	1	0	1	1	1
2.100990313-1	0	0	0	0	0	0	0	0	0	0	0	0	0	0	0
2.107606186-1_1	0	0	0	0	0	0	0	0	0	0	0	0	0	0	0
2.107606186-1_2	0	0	0	0	0	0	0	0	0	0	0	0	0	0	0
2.114535441-1	0	0	0	0	0	0	0	0	0	0	1	0	0	0	1
2.116537755-1	0	0	0	0	0	0	0	0	0	0	0	0	0	0	0
2.116599799-2	0	0	0	0	0	0	0	0	0	0	0	0	0	0	0
2.122256850-1	0	0	0	0	0	0	0	0	0	0	0	0	0	0	0
2.124757610-1	0	0	0	0	0	0	0	0	0	0	0	0	0	0	0
2.125747364-1	1	1	1	1	1	1	1	1	1	1	1	1	1	1	1
2.222118729-1	0	0	0	0	0	0	0	0	0	0	0	0	0	0	0
2.222168762-3	0	0	0	0	0	0	0	0	0	0	0	0	0	0	0
2.222218789-3	0	0	0	0	0	0	0	0	0	0	0	0	0	0	0
2.224691781-1	0	0	0	0	0	0	0	0	0	0	0	0	0	0	0
2.238249384-2	0	0	0	0	0	0	0	0	0	0	0	0	0	0	0
2.238532659-1	0	0	0	0	0	0	0	0	0	0	0	0	1	0	1
2.238753947-2	0	0	0	0	0	0	0	0	0	0	0	0	0	0	0
2.239346892-2	0	0	0	0	0	0	0	0	0	0	0	0	0	0	0
2.239366963-1	0	0	0	0	0	0	0	0	0	0	0	0	0	0	0
2.138162184-2	0	0	0	0	0	0	0	0	0	0	0	0	0	0	0
2.15021483-1	0	0	0	0	0	0	0	0	0	0	0	0	0	0	0
2.23016574-1	0	0	0	0	0	0	0	0	0	0	0	0	0	0	0
2.152482208-1	0	0	0	0	0	0	0	0	0	0	0	0	0	0	0
2.153969387-2	0	0	0	0	0	0	0	0	0	0	0	0	0	0	0
2.154100084-2	0	0	0	0	0	0	0	0	0	0	0	0	0	0	0
2.154212297-1	0	0	0	0	0	0	0	0	0	0	0	0	0	0	0
2.5272954-1	0	0	0	0	0	0	0	0	0	0	0	0	0	0	0
2.60273466-1	0	0	0	0	0	0	0	0	0	0	0	0	0	0	0
2.60348420-2	0	0	0	0	0	0	0	0	0	0	0	0	0	0	0
2.66287944-1	0	0	0	0	0	0	0	0	0	0	0	0	0	0	0
2.69534566-1	0	0	0	0	0	0	0	0	0	0	0	0	0	0	0
2.73460891-2	0	0	0	0	0	0	0	0	0	0	0	0	0	0	0
2.75205147-2	1	1	1	1	1	0	0	1	1	1	1	1	1	0	1
2.75468443-1	0	0	0	0	0	0	0	0	0	0	0	0	0	0	0
2.75468443-2	0	0	0	0	0	0	0	0	0	0	0	0	0	0	0
2.75901194-2	0	0	0	0	0	0	0	0	0	0	0	0	0	0	0
2.77850314-1	0	0	0	0	0	0	0	0	0	0	0	0	0	0	0
2.78682626-1	0	0	0	0	0	0	0	0	0	0	0	0	0	0	0
2.188975868-1	1	1	1	1	1	1	1	1	1	1	1	1	1	1	1
2.204494455-1	0	0	0	0	0	0	0	0	0	0	0	0	0	0	0
2.210087838-2	0	0	0	0	0	0	0	0	0	0	0	0	0	0	0
2.210956948-1	0	0	0	0	0	0	0	0	0	0	0	0	0	0	0
2.29197099-1	0	0	0	0	0	0	0	0	0	0	0	0	0	0	0
2.31167488-1	0	0	0	0	0	0	0	0	0	0	0	0	0	0	0
2.31167488-2	1	1	1	1	1	1	1	1	1	1	0	0	0	0	1
2.37664351-1	0	0	0	0	0	0	0	0	0	0	0	0	0	0	0
2.37776004-2	0	0	0	0	0	0	0	0	0	0	0	0	0	0	0
2.38352596-1	0	0	0	0	0	0	0	0	0	0	0	0	0	0	0
2.39268092-1	0	0	0	0	0	0	0	0	0	0	0	0	0	0	0
2.39308217-2	0	0	0	0	0	0	0	0	0	0	0	0	0	0	0
2.40620416-1	0	0	0	0	0	0	0	0	0	0	0	0	0	0	0
2.41627592-1	1	1	0	0	1	0	0	0	0	1	0	1	1	0	1
2.55822770-1	0	0	0	0	0	0	0	0	0	0	0	0	0	0	0
2.56627356-1	0	0	0	0	0	0	0	0	0	0	0	0	0	0	0
2.157643141-1	0	0	0	0	0	0	0	0	0	0	0	0	0	0	0
2.165135571-1	0	0	0	0	0	0	0	0	0	0	0	0	0	0	0
2.166312756-1	0	0	0	0	0	0	0	0	0	0	0	0	0	0	0
2.172989460-1	0	1	1	0	0	0	0	0	1	1	1	1	1	0	1
2.173062357-1	0	0	0	0	0	0	0	0	0	0	0	0	0	0	0
3.143979347-2	0	0	0	0	0	0	0	0	0	0	0	0	0	0	0
3.144249570-1	0	0	0	0	0	0	0	0	0	0	0	0	0	0	0
3.72198219-1	0	0	0	0	0	0	0	0	0	0	0	0	0	0	0
3.72972312-2	0	0	0	0	0	0	0	0	0	0	0	0	0	0	0
3.73002342-1	0	0	0	0	0	0	0	0	0	0	0	0	0	0	0
3.73042375-3	0	0	0	0	0	0	0	0	0	0	0	0	0	0	0
3.73242634-1	0	0	0	0	0	0	0	0	0	0	0	0	0	0	0
3.86489630-1	0	0	0	0	0	0	0	0	0	0	0	0	0	0	0
3.97702829-1	1	1	1	1	1	1	1	1	1	1	1	1	1	1	1
3.102119247-1	0	0	0	0	0	0	0	0	0	0	0	0	0	0	0
3.111488993-1	0	0	0	0	0	0	0	0	0	0	0	0	0	0	0
3.113613032-1	0	0	0	0	0	0	0	0	0	0	0	0	0	0	0
3.120024714-1	0	0	0	0	0	0	0	0	0	0	0	0	0	0	0
3.163392507-1	0	0	0	0	0	0	0	0	0	0	0	0	0	0	0
3.172949557-1	0	0	0	0	0	0	0	0	0	0	0	0	0	0	0
3.185061870-1	0	0	0	0	0	0	0	0	0	0	0	0	0	0	0
3.186233264-2	0	0	0	0	0	0	0	0	0	0	0	0	0	0	0
3.186263278-1	0	0	0	0	0	0	0	0	0	0	0	0	0	0	0
3.190029853-1	1	1	1	1	1	0	0	1	1	1	1	1	1	1	1
3.5062125-1	0	0	0	0	0	0	0	0	0	0	0	0	0	0	0
3.8726870-1	0	0	0	0	0	0	0	0	0	0	0	0	0	0	0
3.19984825-1	0	0	0	0	0	0	0	0	0	0	0	0	0	0	0
3.22048902-1	0	0	0	0	0	0	0	0	0	0	0	0	0	0	0
3.23709751-1	0	0	0	0	0	0	0	0	0	0	0	0	0	0	0
3.157001708-1	0	0	0	0	0	0	0	0	0	0	0	0	0	0	0
3.53454473-1	0	0	0	0	0	0	0	0	0	0	0	0	0	0	0
3.56038605-1	0	0	0	0	0	0	0	0	0	0	0	0	0	0	0
3.56389927-2	0	0	0	0	0	0	0	0	0	0	0	0	0	0	0
3.63078495-1	0	0	0	0	0	0	0	0	0	0	0	0	0	0	0
3.63078495-2	0	0	0	0	0	0	0	0	0	0	0	0	0	0	0
3.65988914-1	0	0	0	0	0	0	0	0	0	0	0	0	0	0	0
3.175538737-1	0	0	0	0	0	0	0	0	0	0	0	0	0	0	0
3.175609314-2	0	0	0	0	0	0	0	0	0	0	0	0	0	0	0
3.175609314-4	0	0	0	0	0	0	0	0	0	0	0	0	0	0	0
3.178246945-1	0	0	0	0	0	0	0	0	0	0	0	0	0	0	0
3.178276946-2	0	0	0	0	0	0	0	0	0	0	0	0	0	0	0
3.26638520-1	0	0	1	0	1	0	0	0	0	0	0	0	0	0	1
3.29190187-2	0	0	0	0	0	0	0	0	0	0	0	0	0	0	0
3.29190187-3	0	0	0	0	0	0	0	0	0	0	0	0	0	0	0
3.29300582-1	0	0	0	0	0	0	0	0	0	0	0	0	0	0	0
3.29370582-3	1	1	1	1	1	1	1	1	1	1	1	1	0	0	1
3.29581595-3	0	0	0	0	0	0	0	0	0	0	0	0	0	0	0
3.29993322-3	0	0	0	0	0	0	0	0	0	0	0	0	0	0	0
3.40350573-1	0	0	0	0	0	0	0	0	0	0	0	0	0	0	0
3.44036843-1	0	0	0	0	0	0	0	0	0	0	0	0	0	0	0
3.44347731-1	1	1	1	1	1	0	0	1	1	1	1	1	1	1	1
4.78682750-1	0	0	0	0	0	0	0	0	0	0	0	0	0	0	0
4.80596115-1	0	0	0	0	0	0	0	0	0	0	0	0	0	0	0
4.80596115-2	1	1	1	1	1	1	1	1	1	1	1	1	1	1	1
4.86725230-2	0	0	0	0	0	0	0	0	0	0	0	0	0	0	0
4.86755236-1	0	0	0	0	0	0	0	0	0	0	0	0	0	0	0
4.94405362-1	0	0	0	0	0	0	0	0	0	0	0	0	0	0	0
4.95015874-1	1	1	1	1	1	1	1	1	1	1	1	1	1	1	1
4.23810289-1	0	0	0	0	0	0	0	0	0	0	0	0	0	0	0
4.24451974-1	0	0	0	0	0	0	0	0	0	0	0	0	0	0	0
4.24985737-1	0	0	0	0	0	0	0	0	0	0	0	0	0	0	0
4.37173804-1	0	0	0	0	0	0	0	0	0	0	0	0	0	0	0
4.37739283-1	0	0	0	0	0	0	0	0	0	0	0	0	0	0	0
4.101593021-1	0	0	0	0	0	0	0	0	0	0	0	0	0	0	0
4.101735042-1	0	0	0	0	0	0	0	0	0	0	0	0	0	0	0
4.132576977-1	0	0	0	0	0	0	0	0	0	0	0	0	0	0	0
4.135214285-1	0	0	0	0	0	0	0	0	0	0	1	0	1	0	1
4.108183545-1	0	0	0	0	0	0	0	0	0	0	0	0	0	0	0
4.109888936-1	0	0	0	0	0	0	0	0	0	0	0	0	0	0	0
4.116141771-1	0	0	0	0	0	0	0	0	0	0	0	0	0	0	0
4.116503154-2	1	1	1	1	1	1	1	1	1	1	1	1	1	1	1
4.189603272-1	0	0	0	0	0	0	0	0	0	0	0	0	0	0	0
4.189643372-2	0	0	0	0	0	0	0	0	0	0	0	0	0	0	0
4.11943561-1	0	0	0	0	0	0	0	0	0	0	0	0	0	0	0
4.12003703-2	0	0	0	0	0	0	0	0	0	0	0	0	0	0	0
4.13981998-2	0	0	0	0	0	0	0	0	0	0	0	0	0	0	0
4.14187030-1	0	0	0	0	0	0	0	0	0	0	0	0	0	0	0
4.144499230-1	0	0	0	0	0	0	0	0	0	0	0	0	0	0	0
4.154075348-2	0	0	0	0	0	0	0	0	0	0	0	0	0	0	0
4.154175390-1	0	0	0	0	1	0	0	0	0	0	0	0	0	0	1
4.155433485-1	0	0	0	0	0	0	0	0	0	0	0	0	0	0	0
4.155493485-2	0	0	0	0	0	0	0	0	0	0	0	0	0	0	0
4.160399572-2	0	0	0	0	0	0	0	0	0	0	0	0	0	0	0
4.160409572-1	0	0	0	0	0	0	0	0	0	0	0	0	0	0	0
4.163532541-1	0	0	0	0	0	0	0	0	0	0	0	0	0	0	0
4.164271264-1	0	1	1	1	1	1	1	1	1	1	1	1	0	0	1
4.15076252-1	0	0	0	0	0	0	0	0	0	0	0	0	0	0	0
4.15106252-1	0	0	0	0	0	0	0	0	0	0	0	0	0	0	0
4.15106252-3	0	0	0	0	0	0	0	0	0	0	0	0	0	0	0
4.54343005-1	0	0	0	0	0	0	0	0	0	0	0	0	0	0	0
4.55992081-1	0	0	0	0	0	0	0	0	0	0	0	0	0	0	0
4.60139974-1	0	0	0	0	0	0	0	0	0	0	0	0	0	0	0
4.61679207-1	0	0	0	0	0	0	0	0	0	0	0	0	0	0	0
4.73796991-1	0	0	0	0	0	0	0	0	0	0	0	0	0	0	0
4.120927407-1	0	0	0	0	0	0	0	0	0	0	0	0	0	0	0
4.120927407-2	0	0	0	0	0	0	0	0	0	0	0	0	0	0	0
4.168799179-1	0	0	0	0	0	0	0	0	0	0	0	0	0	0	0
4.175718766-1	0	0	0	0	0	0	0	0	0	0	0	0	0	0	0
5.89027173-1	0	0	0	0	0	0	0	0	0	0	0	0	0	0	0
5.91451805-1	0	0	0	0	0	0	0	0	0	0	0	0	0	0	0
5.165525624-1	0	0	0	0	0	0	0	0	0	0	0	0	0	0	0
5.172162904-1	0	0	0	0	0	0	0	0	0	0	0	0	0	0	0
5.178278161-2	0	0	0	0	0	0	0	0	0	0	0	0	0	0	0
5.178379349-1	0	0	0	0	0	0	0	0	0	0	0	0	0	0	0
5.179805664-1	0	0	0	0	0	0	0	0	0	0	0	0	0	0	0
5.179968472-2	0	0	0	0	0	0	0	0	0	0	0	0	0	0	0
5.42766062-1	1	1	1	1	1	0	0	1	1	1	1	1	1	1	1
5.98082757-2	0	0	0	0	0	0	0	0	0	0	0	0	0	0	0
5.132969346-1	0	0	0	0	0	0	0	0	0	0	0	0	0	0	0
5.135924300-1	0	0	0	0	0	0	0	0	0	0	0	0	0	0	0
5.98556419-2	0	0	0	0	0	0	0	0	0	0	0	0	0	0	0
5.112483849-2	0	0	0	0	0	0	0	0	0	0	0	0	0	0	0
5.112533849-1	0	0	0	0	0	0	0	0	0	0	0	0	0	0	0
5.112583849-3	0	0	0	0	0	0	0	0	0	0	0	0	0	0	0
5.112593849-2	0	0	0	0	0	0	0	0	0	0	0	0	0	0	0
5.114222379-2	0	0	0	0	0	0	0	0	0	0	0	0	0	0	0
5.54834659-1	0	0	0	0	0	0	0	0	0	0	0	0	0	0	0
5.61588044-1	0	0	0	0	0	0	0	0	0	0	0	0	0	0	0
5.67448407-1	0	0	0	0	0	0	1	0	0	0	1	0	0	0	1
5.67488489-2	0	0	0	0	0	0	0	0	0	0	0	0	0	0	0
5.4877797-1	0	0	0	0	0	0	0	0	0	0	0	0	0	0	0
5.12530444-2	0	0	0	0	0	0	0	0	0	0	0	0	0	0	0
5.12832054-1	1	1	1	1	1	1	1	1	1	1	1	1	1	1	1
5.144940271-1	0	0	0	0	0	0	0	0	0	0	0	0	0	0	0
5.146162700-1	0	0	0	0	0	0	0	0	0	0	0	0	0	0	0
5.152867452-1	0	0	0	0	0	0	0	0	0	0	0	0	0	0	0
5.158371339-1	0	0	0	0	0	0	0	0	0	0	0	0	0	0	0
5.18363391-1	1	1	1	1	1	1	1	1	1	1	1	1	1	1	1
5.23548003-1	0	0	0	0	0	0	0	0	0	0	1	0	1	1	1
5.31565208-2	0	0	0	0	0	0	0	0	0	0	0	0	0	0	0
5.122160642-1	0	0	0	0	0	0	0	0	0	0	0	0	0	0	0
5.122939485-1	0	0	0	0	0	0	0	0	0	0	0	0	0	0	0
5.126169961-1	0	0	0	0	0	0	0	0	0	0	0	0	0	0	0
5.126169961-2	0	0	0	0	0	0	0	0	0	0	0	0	0	0	0
5.126337873-2	0	0	0	0	0	0	0	0	0	0	0	0	1	0	1
6.87394111-1	0	0	0	0	0	0	0	0	0	0	0	0	0	0	0
6.24600430-1_1	1	1	1	1	1	1	1	1	1	1	1	1	1	0	1
6.24600430-1_2	0	0	0	0	0	0	0	0	0	0	1	0	1	1	1
6.24927033-1	0	0	0	0	0	0	0	0	0	0	0	0	0	0	0
6.29933769-1	1	1	1	1	1	0	0	1	1	1	1	1	1	1	1
6.33173060-3	0	0	0	0	0	0	0	0	0	0	0	0	0	0	0
6.34782318-2	0	0	0	0	0	0	0	0	0	0	0	0	0	0	0
6.34862432-1	1	1	1	1	1	1	1	1	1	1	1	1	1	1	1
6.122368875-1	0	0	0	0	0	0	0	0	0	0	0	0	0	0	0
6.124030826-1	0	0	0	0	0	0	0	0	0	0	0	0	0	0	0
6.124848421-1	0	0	0	0	0	0	0	0	0	0	0	0	0	0	0
6.127610682-1	0	0	0	0	0	0	0	0	0	0	0	0	0	0	0
6.128269192-1	0	0	0	0	0	0	0	0	0	0	0	0	0	0	0
6.128579500-1	0	1	1	1	1	1	1	1	1	1	1	1	1	0	1
6.128691356-2	0	0	0	0	0	0	0	0	0	0	0	0	0	0	0
6.129142790-2	0	0	0	0	0	0	0	0	0	0	0	0	0	0	0
6.160890789-1	0	0	0	0	0	0	0	0	0	0	0	0	0	0	0
6.162919765-1	0	0	0	0	0	0	0	0	0	0	0	0	0	0	0
6.169163787-4	0	0	0	0	0	0	0	0	0	0	0	0	0	0	0
6.169173807-3	0	0	0	0	0	0	0	0	0	0	0	0	0	0	0
6.169234218-1	0	0	0	0	0	0	0	0	0	0	0	0	0	0	0
6.170348350-1	0	0	0	0	0	0	0	0	0	0	0	0	0	0	0
6.170459132-1	0	0	0	0	0	0	0	0	0	0	0	0	0	0	0
6.91413131-1	0	0	0	0	0	0	0	0	0	0	0	0	0	0	0
6.103334285-1	0	0	0	0	0	0	0	0	0	0	0	0	0	0	0
6.106179781-1	0	0	0	0	0	0	0	0	0	0	0	0	0	0	0
6.135451654-2	0	0	0	0	0	0	0	0	0	0	0	0	0	0	0
6.135591912-1	0	0	0	0	0	0	0	0	0	0	0	0	0	0	0
6.135722729-2	0	0	0	0	0	0	0	0	0	0	0	0	0	0	0
6.143153326-1	0	0	0	0	0	0	0	0	0	0	0	0	0	0	0
6.43555479-2	1	1	1	1	1	1	1	1	1	1	1	1	1	1	1
6.45949205-2	0	0	0	0	0	0	0	0	0	0	0	0	0	0	0
6.45980271-1	0	0	0	0	0	0	0	0	0	0	0	0	0	0	0
6.45980271-2	0	0	0	0	0	0	0	0	0	0	0	0	0	0	0
6.46040501-2	0	0	0	0	0	0	0	0	0	0	0	0	0	0	0
6.47211635-2	0	0	0	0	0	0	0	0	0	0	0	0	0	0	0
6.47462950-1	0	0	0	0	0	0	0	0	0	0	0	0	0	0	0
6.47554081-2	0	0	0	0	0	0	0	0	0	0	0	0	0	0	0
6.50610248-2	0	0	0	0	0	0	0	0	0	0	0	0	0	0	0
6.50630519-1	0	0	0	0	0	0	0	0	0	0	1	0	1	0	1
6.53746564-1	0	0	0	0	0	0	0	0	0	0	0	0	0	0	0
6.53846597-2	0	0	0	0	0	0	0	0	0	0	0	0	0	0	0
6.63544426-1	0	0	0	0	0	0	0	0	0	0	0	0	0	0	0
6.3193283-1	0	0	0	0	0	0	0	0	0	0	0	0	0	0	0
6.11014505-1	0	0	0	0	0	0	0	0	0	0	0	0	0	0	0
6.12089512-1	0	0	0	0	0	0	0	0	0	0	0	0	0	0	0
6.12089512-2	0	0	0	0	0	0	0	0	0	0	0	0	0	0	0
6.14942925-1	0	0	0	0	0	0	0	0	0	0	0	0	0	0	0
6.114357310-1	0	0	0	0	0	0	0	0	0	0	0	0	0	0	0
6.151615694-1	0	0	0	0	0	0	0	0	0	0	0	0	0	0	0
6.151645694-2	0	1	1	1	1	1	1	1	1	1	1	1	1	1	1
6.151655735-2	0	0	0	0	0	0	0	0	0	0	0	0	0	0	0
6.151755848-3	0	0	0	0	0	0	0	0	0	0	0	0	0	0	0
7.73382416-1	0	0	0	0	0	0	0	0	0	0	0	0	0	0	0
7.82261515-2	0	0	0	0	0	0	0	0	0	0	0	0	0	0	0
7.151388809-1	0	0	0	0	0	0	0	0	0	0	0	0	0	0	0
7.12418015-1	0	0	0	0	0	0	0	0	0	0	0	0	0	0	0
7.15286435-1	0	0	0	0	0	0	0	0	0	0	0	0	0	0	0
7.15326600-2	0	0	0	0	0	0	0	0	0	0	0	0	0	0	0
7.15326600-3	0	0	0	0	0	0	0	0	0	0	0	0	0	0	0
7.92866953-2	0	0	0	0	0	0	0	0	0	0	0	0	0	0	0
7.93226089-1_1	0	0	0	0	0	0	0	0	0	0	0	0	0	0	0
7.93226089-1_2	0	0	0	0	0	0	0	0	0	0	0	0	0	0	0
7.93512772-2	0	0	0	0	0	0	0	0	0	0	0	0	0	0	0
7.100519529-1	0	0	0	0	0	0	0	0	0	0	0	0	0	0	0
7.90385462-1	0	0	0	0	0	0	0	0	0	0	0	0	0	0	0
7.90426356-2	0	0	0	0	0	0	0	0	0	0	0	0	0	0	0
7.49247096-1	0	0	0	0	0	0	0	0	0	0	0	0	0	0	0
7.49507837-1	0	0	0	0	0	0	0	0	0	0	0	0	0	0	0
7.49638715-3	0	0	0	0	0	0	0	0	0	0	0	0	0	0	0
7.49712252-2	0	0	0	0	0	0	0	0	0	0	0	0	0	0	0
7.56111341-1	0	0	0	0	0	0	0	0	0	0	1	0	1	0	1
7.122646037-2	1	1	0	1	0	1	0	1	0	0	0	1	1	0	1
7.122737013-1	0	0	0	0	0	0	0	0	0	0	0	0	0	0	0
7.123112765-4	0	0	0	0	0	0	0	0	0	0	0	0	0	0	0
7.123266018-2	0	0	0	0	0	0	0	0	0	0	0	0	0	0	0
7.123517380-1	0	0	0	0	0	0	0	0	0	0	0	0	0	0	0
7.124357534-1	0	0	0	0	0	0	0	0	0	0	0	0	0	0	0
7.125650073-2	0	0	0	0	0	0	0	0	0	0	0	0	0	0	0
7.125770233-1	1	1	1	1	1	1	1	1	1	1	1	1	1	0	1
7.125831208-2	1	1	1	1	1	1	1	1	1	1	1	1	1	1	1
7.126643558-2	0	0	0	0	0	0	0	0	0	0	0	0	0	0	0
7.130105669-1	0	0	0	0	0	0	0	0	0	0	0	0	0	0	0
7.132915479-1	0	0	0	0	0	0	0	0	0	0	0	0	0	0	0
7.132985701-2	0	0	0	0	0	0	0	0	0	0	0	0	0	0	0
7.4273291-1	0	0	0	0	0	0	0	0	0	0	0	0	0	0	0
7.8869531-1	0	0	0	0	0	0	0	0	0	0	0	0	0	0	0
7.29559107-1	0	0	0	0	0	0	0	0	0	0	0	0	0	0	0
7.31734698-2	0	0	0	0	0	0	0	0	0	0	0	0	0	0	0
7.31885175-1	0	0	0	0	0	0	0	0	0	0	0	0	0	0	0
7.32016572-2	0	0	0	0	0	0	0	0	0	0	0	0	0	0	0
7.36266472-2	0	0	0	0	0	0	0	0	0	0	0	0	0	0	0
7.36296751-1	0	0	0	0	0	0	0	0	0	0	0	0	0	0	0
7.119044921-1	0	0	0	0	0	0	0	0	0	0	0	0	0	0	0
8.95390587-1	0	0	0	0	0	0	0	0	0	0	0	0	0	0	0
8.96729150-1	0	0	0	0	0	0	0	0	0	0	0	0	0	0	0
8.99062779-1	0	0	0	0	0	0	0	0	0	0	0	0	0	0	0
8.101730972-1	0	0	0	0	0	0	0	0	0	0	0	0	0	0	0
8.107907146-1	0	0	0	0	0	0	0	0	0	0	0	0	0	0	0
8.58493997-1	0	0	0	0	0	0	0	0	0	0	0	0	0	0	0
8.66221736-1	0	0	0	0	0	0	0	0	0	0	0	0	0	0	0
8.71869473-1	0	0	0	0	0	0	1	0	0	0	1	0	0	0	1
8.72627965-1	0	0	0	0	0	0	0	0	0	0	0	0	0	0	0
8.72627965-2	0	0	0	0	0	0	0	0	0	0	0	0	0	0	0
8.120945989-1	0	0	0	0	0	0	0	0	0	0	0	0	0	0	0
8.122246574-2	0	0	0	0	0	0	0	0	0	0	0	0	0	0	0
8.122337615-1	0	0	0	0	0	0	0	0	0	0	0	0	0	0	0
8.124618716-1	0	0	0	0	0	0	0	0	0	0	0	0	0	0	0
8.138149689-2	0	0	0	0	0	0	0	0	0	0	0	0	0	0	0
8.138511992-1	0	0	0	0	0	0	0	0	0	0	0	0	0	0	0
8.138542007-2	0	0	0	0	0	0	0	0	0	0	0	0	0	0	0
8.139609779-1	0	0	0	0	0	0	0	0	0	0	0	0	0	0	0
8.90735933-1	0	0	0	0	0	0	0	0	0	0	0	0	0	0	0
8.91622823-1	1	1	1	1	1	1	1	1	1	1	1	1	1	1	1
8.113110921-1	0	0	0	0	0	0	0	0	0	0	1	0	1	0	1
8.116092273-1	0	0	0	0	0	0	0	0	0	0	0	0	0	0	0
8.38794431-1	0	0	0	0	0	0	0	0	0	0	0	0	0	0	0
8.38844645-2	0	0	0	0	0	0	0	0	0	0	0	0	0	0	0
8.39035872-3	0	0	0	0	0	0	0	0	0	0	0	0	0	0	0
8.39680998-1	1	1	1	1	1	1	1	1	1	1	1	1	1	1	1
8.55747173-1	0	0	0	0	0	0	0	0	0	0	0	0	0	0	0
8.708176-3	0	0	0	0	0	0	0	0	0	0	0	0	0	0	0
8.741143-2	0	1	0	0	0	0	0	0	0	0	0	0	0	0	1
8.781484-1	0	0	0	0	0	0	0	0	0	0	0	0	0	0	0
8.872915-4	1	1	1	1	1	1	1	1	1	1	1	1	1	1	1
8.4915269-2	0	0	0	0	0	0	0	0	0	0	0	0	0	0	0
8.4955652-1	1	1	1	1	1	1	1	1	1	1	1	1	1	1	1
8.12677037-3	0	0	0	0	0	0	0	0	0	0	0	0	0	0	0
8.12707037-2	0	0	0	0	0	0	0	0	0	0	0	0	0	0	0
8.131138184-1	0	0	0	0	0	0	0	0	0	0	0	0	0	0	0
8.133215401-1	0	0	0	0	0	0	0	0	0	0	0	0	0	0	0
8.12907145-1	0	0	0	0	0	0	0	0	0	0	0	0	0	0	0
8.17870066-1	0	0	0	0	0	0	0	0	0	0	0	0	0	0	0
8.22317954-1	0	0	0	0	0	0	0	0	0	0	0	0	0	0	0
8.27155821-1	0	0	0	0	0	0	0	0	0	0	0	0	0	0	0
8.36706966-1	0	0	0	0	0	0	0	0	0	0	0	0	0	0	0
9.80890778-2	0	0	0	0	0	0	0	0	0	0	0	0	0	0	0
9.80910801-1	0	0	0	0	0	0	0	0	0	0	0	0	0	0	0
9.81608316-1	0	0	0	0	0	0	0	0	0	0	0	0	0	0	0
9.85361488-1	1	1	0	1	1	1	1	1	1	1	0	1	0	0	1
9.86260445-1	0	0	0	0	0	0	0	0	0	0	0	0	0	0	0
9.140728380-1	0	0	0	0	0	0	0	0	0	0	0	0	0	0	0
9.94697532-1	1	1	1	1	1	1	1	1	1	1	1	1	1	1	1
9.87837187-2	1	1	1	1	0	1	1	1	0	1	1	1	0	0	1
9.88130033-1	1	1	1	1	1	1	1	1	1	1	1	1	1	1	1
9.28435491-2	0	0	0	0	0	0	0	0	0	0	0	0	0	0	0
9.32200023-1	0	0	0	0	0	0	0	0	0	0	0	0	0	0	0
9.33915357-1	0	0	0	0	0	0	0	0	0	0	0	0	0	0	0
9.38755651-1	0	0	0	0	0	0	0	0	0	0	0	0	0	0	0
9.119794875-1	0	0	0	0	0	0	0	0	0	0	0	0	0	0	0
9.17936237-1	0	0	0	0	0	0	0	0	0	0	0	0	0	0	0
9.103882760-1	0	0	0	0	0	0	0	0	0	0	0	0	0	0	0
9.112349265-1	0	0	0	0	0	0	0	0	0	0	0	0	0	0	0
9.112419651-2	0	0	0	0	0	0	0	0	0	0	0	0	0	0	0
