# Supplementary material for: The genetic architecture of DNA replication timing in human pluripotent stem cells
Source: Nat Commun. 2021 Nov 19;12:6746. doi: 10.1038/s41467-021-27115-9 (PMC8604924; doi:10.1038/s41467-021-27115-9)
Supplement: Supplementary file 6 — Supplementary Data 4 [file 41467_2021_27115_MOESM6_ESM.txt]

chr	start	end
1	856311	857212
1	894310	895127
1	966247	967324
1	995276	996250
1	1164925	1165368
1	1207762	1208907
1	1242100	1242902
1	1336320	1336850
1	1361292	1362009
1	1509706	1510961
1	1613958	1614050
1	1818850	1820503
1	1975515	1976783
1	2062875	2063748
1	2124775	2125695
1	2160564	2165995
1	2209039	2209370
1	2454159	2454439
1	2984000	2985004
1	3371905	3372775
1	3388629	3388804
1	3528502	3528697
1	3547532	3548969
1	3567250	3567486
1	3595950	3595958
1	3661725	3663676
1	4814325	4815755
1	5172362	5172880
1	5828004	5829105
1	6259015	6259610
1	6305176	6305729
1	6444600	6445440
1	6478900	6479335
1	6549301	6549802
1	6662380	6663325
1	6925295	6925485
1	7831927	7832066
1	7844547	7845800
1	8086847	8087307
1	8790866	8791718
1	8931125	8931954
1	8970360	8970455
1	9004254	9005108
1	9240541	9241158
1	9339647	9340234
1	9471117	9471439
1	9775271	9775833
1	9820065	9820927
1	9883125	9883349
1	10458729	10459728
1	10568575	10569275
1	10759254	10760452
1	11158964	11159858
1	11333947	11334195
1	11433943	11434579
1	11560838	11561251
1	11708522	11710179
1	11862200	11862323
1	12137777	12138130
1	12656257	12656525
1	12690775	12692073
1	12770724	12770912
1	15833900	15834411
1	15851106	15851787
1	16002125	16002596
1	16087109	16087734
1	16470777	16473169
1	16483709	16483714
1	16532450	16532763
1	16975081	16975175
1	17019325	17019524
1	17249237	17249863
1	17758888	17759377
1	17913370	17914548
1	18434942	18435474
1	18559225	18560782
1	18622781	18624720
1	18711354	18711941
1	18737065	18739734
1	18807748	18808825
1	19275090	19275344
1	19578658	19579089
1	19807894	19809014
1	19970212	19971186
1	21058900	21059608
1	21502261	21502484
1	21587725	21589550
1	21615245	21615713
1	21650606	21652421
1	21835945	21836066
1	22260368	22260939
1	22591968	22592029
1	22873627	22874645
1	23346065	23348650
1	23750699	23751214
1	23856653	23856779
1	24306288	24306518
1	25520667	25520793
1	25558289	25558704
1	25572325	25574138
1	26736865	26739382
1	26799069	26799532
1	26868063	26868333
1	27215442	27216727
1	27285621	27287673
1	27479475	27480927
1	27625916	27628700
1	27720743	27721158
1	27731294	27731972
1	27862555	27863022
1	27920829	27922081
1	28240671	28241687
1	28285525	28285843
1	28519677	28520785
1	28587459	28588155
1	28696350	28696622
1	28832625	28836339
1	28878850	28880373
1	28905325	28905651
1	29211250	29212223
1	29503125	29505490
1	29564424	29565121
1	29651910	29652479
1	29826878	29827103
1	30398071	30398345
1	31354079	31354295
1	31367949	31368226
1	31534775	31535014
1	31887391	31889150
1	32014086	32014252
1	32171115	32171988
1	32665891	32666360
1	32686734	32688312
1	32740399	32742338
1	32799900	32800748
1	32903575	32905500
1	33116900	33117237
1	33723735	33724254
1	34631161	34632345
1	36039865	36040400
1	36105325	36107286
1	36353427	36354125
1	36553975	36554468
1	36591781	36592842
1	36622373	36623323
1	36771062	36771553
1	36784714	36785534
1	36837752	36838877
1	36929061	36929880
1	37940710	37943239
1	38019422	38019867
1	38155048	38155693
1	38464258	38466792
1	38510103	38511448
1	38530646	38530675
1	38733206	38734158
1	38886600	38886767
1	39864010	39864606
1	39876717	39878460
1	40204381	40205450
1	40916183	40918000
1	41157292	41157625
1	41846341	41846351
1	43202193	43203212
1	43389125	43390814
1	43412275	43414161
1	43432548	43433220
1	43523321	43523409
1	43586979	43587650
1	43826356	43826927
1	44016102	44017304
1	44287285	44287299
1	44306511	44308600
1	44964614	44964830
1	45010158	45010584
1	45082576	45082595
1	45251016	45251372
1	45804125	45804507
1	46049704	46050766
1	46154742	46154869
1	46713474	46714242
1	46914711	46914775
1	46951790	46951906
1	47689969	47690902
1	48459265	48460782
1	48673565	48673740
1	50881230	50881914
1	52498323	52499414
1	52869140	52871525
1	52901428	52901591
1	53790300	53790583
1	53897793	53901766
1	53968506	53968659
1	54819306	54820179
1	54841766	54841976
1	54867959	54871211
1	55494019	55494260
1	57033402	57033866
1	59041499	59042718
1	59247331	59251009
1	60137281	60137283
1	61315504	61316000
1	61763314	61763775
1	62054622	62055243
1	62660643	62662663
1	63220075	63221305
1	64417145	64417447
1	64814990	64815423
1	68151274	68152480
1	68850578	68850925
1	70671074	70671552
1	70832863	70834178
1	71546496	71546692
1	73296673	73296852
1	73443550	73446239
1	73456562	73459950
1	74467724	74469210
1	75196450	75196505
1	75840100	75840826
1	76188339	76189448
1	79958257	79959630
1	81709566	81713313
1	84764291	84765185
1	85725136	85726000
1	85931323	85931575
1	86620216	86620755
1	89240079	89241442
1	89455319	89456264
1	89991760	89992011
1	90309363	90309839
1	90528606	90529361
1	91181825	91183363
1	91388200	91388971
1	91484425	91485775
1	92764230	92765484
1	93297540	93298556
1	93743904	93744450
1	93812018	93813258
1	93875800	93876287
1	94100575	94101051
1	94129037	94129185
1	94294672	94295747
1	95006250	95007120
1	95128901	95131453
1	95154047	95155075
1	95871531	95871735
1	97025979	97027406
1	97188809	97189900
1	98518586	98518753
1	100317821	100318000
1	100730650	100732257
1	101358175	101359485
1	103717279	103717350
1	104600348	104600418
1	107896021	107896625
1	108740975	108741438
1	109234966	109236278
1	109642968	109643896
1	109756617	109756915
1	109792484	109793275
1	110036764	110037169
1	110166409	110166825
1	110374850	110375241
1	110407219	110407613
1	110610150	110611168
1	110755567	110755625
1	110949934	110950773
1	111505325	111505696
1	111991165	111992466
1	112083261	112084164
1	112280244	112280273
1	112549692	112550377
1	113052528	113052992
1	113162176	113162721
1	113241375	113241560
1	113256109	113257368
1	113363647	113367953
1	113395129	113395200
1	113498072	113498861
1	113700775	113701565
1	114301866	114302550
1	114522861	114526550
1	114572905	114573086
1	114615603	114617618
1	114694906	114695334
1	115051795	115052480
1	115299363	115300527
1	116960846	116961173
1	119526925	119528513
1	119874502	119876184
1	119886279	119886400
1	120187175	120187723
1	120254603	120256941
1	145090125	145091199
1	145438815	145439770
1	145473965	145474497
1	145514875	145517550
1	145576767	145577750
1	146561085	146561328
1	147325766	147327716
1	149899073	149899308
1	149914067	149914316
1	150123248	150125449
1	150205700	150205894
1	150244779	150244897
1	150486775	150487015
1	150548066	150548270
1	150944875	150945069
1	151344325	151345172
1	151373448	151373875
1	151586118	151586228
1	151880250	151881335
1	152006025	152007427
1	153096976	153097425
1	153606534	153609125
1	153642581	153643328
1	153700704	153701763
1	153746623	153748073
1	153768742	153769341
1	153894084	153894371
1	153965181	153965617
1	154301640	154302350
1	154933271	154934096
1	154976633	154977653
1	154989050	154990158
1	155063604	155065033
1	155102828	155103350
1	155144700	155144990
1	155165427	155168524
1	155179119	155179189
1	155214463	155214771
1	155279694	155280013
1	155290150	155291200
1	155658212	155660475
1	155803625	155804455
1	155944175	155945379
1	156024080	156024406
1	156045702	156047637
1	156073993	156075425
1	156092037	156093700
1	156146678	156148879
1	156251676	156252163
1	156307634	156308015
1	156465720	156466074
1	156561140	156562669
1	156593946	156595747
1	156611275	156612650
1	156625942	156626225
1	156642132	156643587
1	156737965	156739037
1	156783025	156784400
1	157507772	157508668
1	159751143	159752425
1	159879925	159881204
1	159891900	159894375
1	160064783	160066697
1	160083710	160083861
1	160230671	160231111
1	160313416	160313590
1	160634124	160636336
1	160956250	160956799
1	160990341	160990876
1	161014938	161016675
1	161124597	161124670
1	161145800	161147622
1	161166072	161168529
1	161720390	161721025
1	163564400	163565129
1	165324783	165325303
1	165667173	165668067
1	166497498	166498300
1	167128054	167128279
1	168368417	168368589
1	169763286	169763373
1	170455761	170456805
1	171186550	171188181
1	171399725	171400427
1	171723647	171724875
1	173413362	173413485
1	173442500	173443857
1	173606925	173608450
1	173834726	173837098
1	174991632	174992063
1	179052708	179052831
1	180138035	180138179
1	180198200	180198849
1	180880745	180881804
1	182927181	182927870
1	183154691	183155675
1	184023036	184023175
1	185042675	185043113
1	185613525	185614961
1	187608174	187608557
1	192778286	192778935
1	192856320	192856562
1	192948291	192950650
1	193028930	193029217
1	193091123	193091735
1	195813050	195815019
1	195971525	195971771
1	200456912	200457132
1	200635629	200636244
1	200993568	200994550
1	201122525	201123025
1	201227722	201228746
1	201437614	201437858
1	201616745	201620315
1	201924751	201925170
1	201980083	201982369
1	202183157	202183372
1	203275384	203276926
1	203487444	203488468
1	203597100	203599052
1	203765796	203767759
1	203952650	203953872
1	204047229	204047421
1	204377953	204380879
1	205312242	205312479
1	205414830	205416807
1	205498295	205499128
1	206645971	206646300
1	206784825	206785736
1	207928285	207928602
1	208041650	208042041
1	209371775	209371980
1	209599435	209599626
1	209847395	209849826
1	209958460	209958525
1	210289825	210290503
1	211433463	211434436
1	211574265	211575000
1	211750860	211752426
1	212783080	212784450
1	213032435	213038200
1	213078400	213081220
1	213123644	213125452
1	214452100	214452735
1	214523183	214523825
1	214719775	214719938
1	217804127	217804184
1	221887250	221887798
1	221912519	221913175
1	222884840	222886278
1	224526233	224526602
1	224545501	224545827
1	224620462	224622072
1	224677105	224677738
1	224966850	224967690
1	225033750	225036150
1	226305779	226305837
1	226373124	226374690
1	226495956	226496222
1	228194797	228196000
1	228270633	228271959
1	228291028	228291875
1	228461950	228462936
1	228674214	228674550
1	229231586	229231950
1	229310495	229311623
1	229566953	229569770
1	230322175	230323834
1	230467384	230468012
1	230556796	230557385
1	230735450	230735737
1	230887519	230887933
1	231007488	231007750
1	231474121	231474356
1	231665839	231666241
1	232262375	232269322
1	233315771	233316861
1	233424052	233425097
1	233606658	233610261
1	233749978	233751875
1	233771750	233772598
1	234668041	234668288
1	235048429	235050608
1	235293403	235293750
1	236030464	236031055
1	236848650	236849310
1	237450800	237452575
1	238539550	238540302
1	241176670	241177400
1	242748175	242749023
1	243651954	243653036
1	244485725	244487025
1	244532657	244532856
1	244614342	244614425
1	246598250	246599318
1	247093500	247093583
1	247169900	247170420
1	247240975	247241967
1	247265925	247267142
1	247461850	247463292
1	247541591	247542375
1	247803115	247803875
1	28133167	28133600
1	226108800	226109234
1	6209508	6210620
1	1112320	1112647
1	4127700	4128504
1	7356943	7357677
1	8050250	8050827
1	8523245	8525017
1	9319396	9320926
1	9377311	9377345
1	9918393	9918842
1	9949325	9949987
1	10706096	10706476
1	15082413	15083054
1	15270976	15271823
1	16449420	16449850
1	20092618	20093244
1	21636604	21637675
1	22235876	22236473
1	22448399	22449502
1	25891927	25892524
1	33830776	33831139
1	37311149	37311551
1	39480546	39480778
1	39612950	39613403
1	43471616	43471827
1	44127337	44127425
1	46387179	46388027
1	54762169	54762994
1	64128988	64129175
1	64273261	64273519
1	64986803	64987007
1	114545279	114546724
1	114630653	114631315
1	119838251	119838275
1	145000061	145000300
1	157995591	157996335
1	158045382	158045533
1	159567489	159567838
1	160182856	160183150
1	160332677	160332975
1	162044180	162045097
1	162064759	162064907
1	163532820	163533125
1	167025696	167026266
1	174838944	174839310
1	175802295	175803393
1	178247304	178248121
1	180247124	180247305
1	201471435	201471730
1	204095175	204096259
1	204164275	204164850
1	205239875	205241548
1	213093481	213094543
1	214624728	214625738
1	223192434	223192619
1	226403062	226403220
1	228103300	228105100
1	229556781	229556805
1	233334151	233335615
1	243893625	243894741
1	244897413	244899078
1	246226975	246227008
1	878125	880104
1	950942	951800
1	3267971	3268376
1	10787951	10788240
1	10959950	10960000
1	11785345	11785945
1	15709470	15710598
1	17335005	17335209
1	18961522	18962896
1	23132806	23133436
1	23721064	23721287
1	25259315	25260409
1	26643362	26643534
1	29587150	29587525
1	33630823	33631690
1	34652309	34652414
1	38599743	38600023
1	43749127	43749856
1	44170061	44170725
1	46871575	46873450
1	51171505	51171647
1	53880500	53881341
1	53936161	53936616
1	55504416	55504763
1	56974494	56974756
1	57005891	57005950
1	57637370	57638925
1	57822775	57822950
1	62695512	62695947
1	64210631	64211124
1	64969506	64969793
1	68929925	68931349
1	80051814	80052190
1	90393437	90394235
1	91568225	91568279
1	93547846	93548125
1	94059558	94059821
1	94142939	94144428
1	95044025	95045084
1	98967450	98967754
1	101413975	101415636
1	109489207	109489288
1	109816647	109816977
1	117814292	117816425
1	145381250	145381552
1	151037963	151037998
1	154953421	154954240
1	155021448	155021608
1	155240300	155241685
1	156214791	156216263
1	160917752	160919336
1	164540900	164541454
1	164555973	164556341
1	169751911	169752053
1	173657358	173658050
1	174208536	174209546
1	184448446	184448960
1	200386086	200386950
1	204487823	204488048
1	205710650	205711142
1	206879786	206880389
1	211550436	211551755
1	214686399	214687269
1	221067172	221068093
1	225618101	225618400
1	226011236	226011682
1	226248350	226248658
1	228596140	228596800
1	229018704	229019449
1	229182893	229184063
1	230516443	230517174
1	232065321	232065422
1	241804429	241805142
1	242376859	242377750
1	243412463	243415360
1	46858486	46859822
2	147959	148174
2	262100	263463
2	285047	286113
2	394436	394478
2	728006	728838
2	1050874	1051706
2	1216954	1217415
2	1626056	1626070
2	1723526	1724606
2	1744925	1746257
2	1870935	1870978
2	1989739	1990089
2	3306304	3308000
2	3383571	3383740
2	3521000	3521256
2	3583350	3584800
2	5836356	5836724
2	7572427	7572516
2	8031410	8032350
2	8398765	8399157
2	8822168	8823139
2	9616099	9616500
2	9768862	9768989
2	10184065	10185025
2	10262010	10262346
2	10954484	10954850
2	11605375	11605762
2	12857490	12859454
2	16418306	16418407
2	18060689	18062563
2	20364035	20366007
2	20421974	20422992
2	20647131	20648749
2	20779839	20780050
2	20870934	20871258
2	23829775	23830566
2	24246915	24246994
2	24307121	24307399
2	25016415	25017078
2	25043350	25044811
2	25453453	25453687
2	25560237	25560932
2	26205173	26205318
2	26257311	26257797
2	26395025	26395392
2	27072353	27072944
2	27291625	27294374
2	27355820	27356771
2	27435071	27436425
2	27580059	27580191
2	27591919	27593355
2	27877998	27878449
2	28021885	28022873
2	29118082	29118142
2	30454844	30456048
2	30671355	30671411
2	31108375	31109550
2	32263910	32264846
2	32582249	32584075
2	33809319	33809600
2	33831644	33831783
2	34673756	34673950
2	35660000	35661663
2	37428341	37429500
2	37457799	37460242
2	38301671	38303186
2	38372775	38373441
2	38633150	38633384
2	38977466	38978394
2	39590450	39595675
2	40004375	40004736
2	43268410	43268535
2	43407395	43408626
2	43451022	43453546
2	44222322	44223736
2	44358584	44360183
2	44393280	44394579
2	44690453	44692500
2	45007050	45007262
2	45018331	45019584
2	45175723	45176050
2	45228348	45229300
2	45240330	45241108
2	45877673	45880135
2	46527736	46527900
2	46770903	46771650
2	47399375	47400066
2	47550075	47550386
2	47630605	47632177
2	47781561	47782547
2	47925927	47928300
2	48011885	48013425
2	48540300	48540813
2	52665825	52666177
2	53124075	53124835
2	54014129	54014968
2	55275980	55277441
2	55459994	55462401
2	55496167	55496593
2	55509553	55509893
2	56347041	56347450
2	58434972	58435750
2	60695150	60695158
2	60780702	60781384
2	61763567	61764230
2	62577132	62578061
2	63278763	63284050
2	63799950	63800725
2	63815223	63816143
2	63839175	63840069
2	63992985	63993125
2	64477139	64477441
2	64502219	64503175
2	64682014	64682965
2	64835374	64835524
2	68384525	68384537
2	69665685	69665911
2	69945758	69945998
2	70121027	70121385
2	70314290	70316269
2	70528318	70529225
2	70846725	70846845
2	70991813	70992342
2	72369725	72371479
2	73148445	73148600
2	73177809	73178579
2	73518694	73518831
2	74232164	74232352
2	74253986	74254719
2	74666724	74667652
2	74693121	74693323
2	74708775	74709346
2	74730133	74731507
2	74755450	74756482
2	74782190	74783300
2	75873740	75873806
2	76808874	76811800
2	82235809	82235875
2	83511542	83513450
2	84019764	84022175
2	85132395	85133883
2	85465544	85466338
2	85766977	85767383
2	85823932	85824125
2	88317777	88317871
2	88500705	88501101
2	88959709	88960024
2	91816191	91816973
2	91844675	91845814
2	95940439	95941318
2	96810300	96810342
2	96931550	96932555
2	97303367	97303607
2	97532300	97534284
2	98262550	98263399
2	98277650	98278156
2	101866019	101867735
2	102132921	102134115
2	102318660	102318966
2	102509300	102510277
2	102760007	102760050
2	104012722	104012937
2	105372683	105372822
2	105654903	105654927
2	106805998	106806507
2	107501725	107502864
2	109019086	109021450
2	111436118	111436173
2	111488525	111489737
2	112804916	112805241
2	113403972	113404185
2	114360198	114361105
2	116184560	116186125
2	116200099	116200141
2	116352825	116353116
2	119614171	119615830
2	119869859	119870741
2	120126466	120126625
2	120549075	120552775
2	120979734	120980544
2	121049047	121049098
2	121103217	121104808
2	121130512	121130727
2	121201370	121201709
2	121540654	121540769
2	121830846	121831051
2	122236206	122236651
2	122534470	122534839
2	123276065	123276244
2	123683750	123684573
2	125755097	125756341
2	127699500	127701000
2	128460768	128461000
2	128586600	128587899
2	128614850	128615002
2	129017469	129018193
2	130516981	130517410
2	131129100	131129195
2	131592770	131593742
2	133015104	133017425
2	133110138	133110646
2	134303709	134304367
2	134889586	134890887
2	135189973	135190616
2	136874835	136875318
2	142369868	142370245
2	143672336	143672397
2	143732617	143733575
2	147295717	147296936
2	149402591	149403731
2	149634984	149634990
2	151725325	151725663
2	151967625	151968472
2	154387700	154389372
2	154399706	154399738
2	154449050	154450305
2	155956178	155956189
2	157584249	157584900
2	158201318	158202703
2	161260742	161260880
2	167498007	167498818
2	168260825	168261657
2	168718622	168719900
2	169407122	169407229
2	170217565	170219918
2	170591879	170592075
2	171068825	171069161
2	171569771	171571400
2	171680574	171680800
2	172170225	172170455
2	172184539	172184709
2	172287200	172289180
2	172946129	172946742
2	172974125	172975138
2	173243578	173244577
2	173396875	173401019
2	173411933	173415731
2	174219743	174220698
2	174516975	174517064
2	174825900	174827050
2	175275792	175275975
2	175787644	175788540
2	175828018	175828634
2	176030250	176030274
2	176459861	176460475
2	176945021	176947312
2	176987574	176988350
2	176998831	176999574
2	177736675	177737663
2	178125275	178125728
2	178257009	178258005
2	178837399	178837580
2	180044755	180044762
2	180898199	180899725
2	183912025	183914268
2	184274811	184275400
2	186348512	186348635
2	187599667	187600402
2	188088725	188091539
2	188383850	188385325
2	188418634	188419425
2	188539525	188540188
2	188892825	188893360
2	189027925	189031371
2	189156914	189157927
2	189169141	189171880
2	189318500	189321650
2	190526230	190526526
2	197505528	197507098
2	198441495	198445240
2	200999814	201001166
2	201024757	201025457
2	201073549	201074080
2	201728369	201728962
2	202084100	202086026
2	202829887	202830043
2	202899514	202901802
2	203774906	203774990
2	203879854	203880533
2	204399867	204400143
2	205135775	205136765
2	206552313	206552652
2	206565079	206565381
2	206951592	206952300
2	207026821	207027120
2	207327663	207327842
2	207679822	207680300
2	208028958	208029441
2	208490386	208490583
2	208632172	208632890
2	208904429	208904649
2	210169914	210170954
2	210480600	210481946
2	210683586	210683920
2	210867294	210867861
2	216297467	216297993
2	216786350	216786476
2	217363614	217364519
2	217501315	217501434
2	218415717	218415763
2	218669780	218670586
2	218843847	218844205
2	219081569	219082650
2	219133912	219134431
2	219271654	219272694
2	219432688	219433440
2	219746325	219746746
2	220043506	220044026
2	220082801	220084763
2	220144690	220145225
2	220250937	220252358
2	220307221	220307700
2	220372147	220373137
2	220406568	220406845
2	220429952	220431493
2	220526150	220526583
2	222775575	222776184
2	223158778	223159304
2	223825110	223825200
2	223847608	223848350
2	224804200	224804374
2	225075650	225076181
2	225448773	225449227
2	227513826	227515875
2	227659511	227660050
2	231923433	231923653
2	232063585	232063747
2	232241770	232243361
2	232261152	232261550
2	232326275	232326542
2	232573483	232574927
2	233281550	233282358
2	233350275	233351283
2	233414125	233414503
2	233470471	233471082
2	233562206	233562683
2	234264121	234264500
2	234762241	234763499
2	235486978	235487754
2	235586083	235589605
2	235863682	235864550
2	235878422	235878887
2	235920660	235920840
2	236404082	236404437
2	237068834	237069563
2	238010173	238010427
2	238037170	238038360
2	238104804	238104851
2	238399463	238400481
2	238495405	238496188
2	238512652	238516544
2	238612336	238612436
2	241073725	241073844
2	241755653	241758741
2	242158668	242158850
2	242255426	242257850
2	242446388	242447100
2	242485619	242485817
2	242743602	242744595
2	242843800	242844111
2	243004800	243005148
2	65275971	65276556
2	68916474	68916985
2	84532474	84533236
2	122439529	122441676
2	219848736	219848906
2	235602992	235603443
2	235796275	235796671
2	1597200	1597630
2	2009640	2009914
2	5869303	5869775
2	15948375	15948430
2	16030194	16031485
2	20766890	20768040
2	25055210	25057039
2	25490675	25490828
2	43150475	43150485
2	44655233	44656334
2	47759775	47761394
2	57927500	57927761
2	58025087	58026100
2	73191488	73191710
2	73263653	73263729
2	80006441	80006596
2	81626065	81626370
2	85386432	85387048
2	88837982	88839287
2	106377395	106377883
2	109882650	109882874
2	120012375	120012762
2	127456725	127457007
2	129058926	129059777
2	168700400	168702450
2	192146009	192146075
2	206586652	206587200
2	207899975	207900586
2	219595800	219595956
2	220354517	220355473
2	235455633	235457016
2	236419550	236421235
2	241900782	241901304
2	922063	922572
2	2299250	2299739
2	10463470	10463735
2	11889302	11889986
2	23191350	23192186
2	25600863	25601463
2	26974641	26975152
2	36607880	36607904
2	37060875	37061139
2	39745312	39745550
2	40371836	40372255
2	43022652	43023285
2	46943819	46943873
2	47510070	47510392
2	52571828	52573650
2	60679579	60680062
2	60739482	60740164
2	62494577	62495086
2	62553225	62556126
2	64082564	64082692
2	65808186	65808892
2	69751375	69752108
2	70026840	70026969
2	71126325	71126482
2	72605387	72605634
2	73713031	73713872
2	74649454	74650101
2	75398125	75398473
2	75447658	75449927
2	75601350	75602275
2	77237038	77237725
2	80457950	80457989
2	85998690	85999002
2	98485504	98488150
2	100087025	100088898
2	111985495	111986175
2	113610809	113611059
2	116120250	116120414
2	127851200	127852183
2	129127637	129128307
2	134959509	134961909
2	144103640	144103931
2	149432206	149432742
2	149857209	149858311
2	158614475	158618600
2	163934947	163935533
2	165507671	165508563
2	165900908	165901381
2	168133186	168133620
2	170944423	170944472
2	171010878	171011461
2	173307390	173308543
2	179896792	179897401
2	187426822	187426875
2	191733475	191734825
2	196557600	196561370
2	202003004	202004326
2	206535042	206535198
2	207996595	207997966
2	220326119	220326796
2	220507459	220508859
2	223172191	223173250
2	224069420	224069774
2	225296750	225297626
2	225938392	225938794
2	230600147	230600824
2	231588259	231588675
2	231657950	231659536
2	233767069	233767475
2	238126391	238126912
2	238533800	238534724
2	241397800	241398533
2	242717646	242717731
2	242764943	242765650
2	157109649	157110882
3	5021233	5021990
3	7831415	7831800
3	9446879	9447750
3	9542555	9542741
3	9791045	9792675
3	10184302	10185536
3	10361086	10362716
3	11888205	11888464
3	12044925	12045643
3	12200230	12201579
3	12526090	12527068
3	12716580	12717125
3	13202243	13203267
3	13389364	13389563
3	13522476	13522981
3	13590674	13591275
3	14161925	14164304
3	14189514	14190208
3	14444657	14448619
3	15104800	15107422
3	15468694	15469494
3	15644273	15644431
3	16698583	16699035
3	16710817	16712718
3	16727071	16731350
3	16832460	16832550
3	17902950	17904350
3	18735625	18736250
3	19005465	19005600
3	19017370	19017697
3	19034348	19035275
3	19975738	19975983
3	19988847	19989433
3	20329120	20330375
3	21584020	21584029
3	23792213	23793881
3	23851797	23851820
3	23958122	23959140
3	27082975	27083829
3	27503875	27506675
3	27758995	27759000
3	30013200	30013406
3	30128500	30128755
3	30323150	30323730
3	30589225	30590800
3	31960181	31962097
3	31999415	31999617
3	32021799	32022335
3	32363331	32363461
3	32835914	32838908
3	32858164	32862583
3	33841640	33841950
3	36986646	36987438
3	37416626	37417920
3	37901300	37902360
3	38039675	38041103
3	38111681	38111944
3	38125700	38126175
3	38689825	38690418
3	39188003	39189379
3	39448515	39449046
3	39624581	39625722
3	40332746	40333333
3	41001462	41001705
3	41241066	41241364
3	42070001	42070227
3	42632904	42633204
3	42692675	42692903
3	43523847	43524418
3	43730441	43730609
3	44379952	44380476
3	44596914	44597665
3	44771164	44771825
3	44802275	44802649
3	45036195	45036365
3	45677108	45677840
3	45725291	45725710
3	45744019	45744700
3	46588891	46589554
3	46604677	46605519
3	46620966	46622707
3	47029000	47029905
3	47553774	47555474
3	47821829	47822066
3	47846781	47846863
3	47882568	47883290
3	47931025	47931065
3	48507216	48507961
3	48540088	48540737
3	48593102	48593475
3	48645775	48647383
3	48671225	48672800
3	48698725	48699056
3	48753441	48753689
3	49042525	49044360
3	49131806	49132750
3	49157162	49159011
3	49202346	49204537
3	49459724	49460536
3	49508439	49508918
3	49712049	49713510
3	49761845	49762825
3	50126393	50127281
3	50188408	50189638
3	50202942	50203393
3	50280905	50283706
3	50305596	50306381
3	50357027	50357663
3	50373325	50374789
3	50387600	50388485
3	50410550	50411615
3	50843855	50844491
3	50938397	50939298
3	51421895	51422926
3	51613935	51614364
3	51990323	51990402
3	52028120	52030049
3	52271131	52272756
3	52323099	52323733
3	52566325	52566718
3	53196449	53197114
3	53281979	53282624
3	53876450	53877371
3	54667100	54668268
3	54678666	54678900
3	54989942	54990245
3	55516934	55518451
3	56145250	56145531
3	56716357	56717045
3	57197011	57199271
3	57994188	57996186
3	58035486	58036553
3	61227035	61227103
3	61317198	61318211
3	62355439	62357298
3	62937006	62938025
3	63001001	63001744
3	64223700	64224596
3	66042543	66042844
3	66492813	66493364
3	66504456	66504463
3	66520704	66520967
3	67705431	67705775
3	67998296	67999052
3	69441964	69442198
3	70663378	70665692
3	71095174	71095247
3	71344202	71344653
3	71631408	71632707
3	71802506	71803774
3	72080674	72082140
3	72385991	72386688
3	73159800	73160197
3	77734375	77734830
3	78371933	78372045
3	79041723	79042674
3	83564162	83564862
3	84883681	84884987
3	87775478	87778475
3	90120292	90120367
3	95126600	95126773
3	95645425	95645698
3	97909525	97915212
3	98115993	98116399
3	98609916	98610075
3	101280807	101281442
3	104041597	104042378
3	104161828	104165600
3	104239775	104239875
3	104543225	104543677
3	104565948	104566107
3	106549929	106550781
3	106601019	106601262
3	106630425	106630511
3	107086694	107087162
3	107244769	107244821
3	107319646	107319750
3	109054562	109055783
3	110245375	110245686
3	110315775	110316119
3	110402572	110402856
3	110427569	110429388
3	110607400	110607975
3	112020719	112021112
3	112032975	112034400
3	112110815	112111429
3	112135955	112136590
3	112357872	112358203
3	113931416	113931704
3	114173055	114173975
3	115510875	115511618
3	115525431	115525547
3	116568740	116569525
3	117715864	117716808
3	119028923	119029348
3	119814192	119815155
3	120398345	120399052
3	122161825	122163900
3	122232351	122232694
3	122283984	122284016
3	122613376	122613701
3	122920272	122921553
3	123305908	123306442
3	123353996	123354022
3	124493110	124493791
3	124544475	124544788
3	124861092	124861850
3	124930075	124930306
3	125801355	125801660
3	125978809	125980067
3	126193304	126194040
3	126258301	126258797
3	126501669	126502530
3	126828733	126828871
3	126853338	126854129
3	127348381	127349524
3	127842290	127843225
3	128151128	128151448
3	128205375	128206778
3	128370081	128370272
3	128839075	128839320
3	128996196	128997565
3	129106802	129107505
3	129214396	129214709
3	129324474	129325136
3	131081010	131081189
3	131221008	131221648
3	132096533	132098966
3	132600558	132601184
3	134088550	134092401
3	134514191	134514358
3	134935890	134936415
3	134950925	134951475
3	134979443	134979910
3	135995674	135996288
3	137479325	137482574
3	138152573	138153097
3	138327576	138328052
3	138553040	138553775
3	138655704	138656863
3	140059834	140059968
3	141403735	141404825
3	141457206	141457425
3	142840404	142840765
3	143516213	143521050
3	144828625	144828891
3	145973500	145975975
3	146259800	146261118
3	147108544	147109083
3	148130075	148131524
3	151109218	151110782
3	154796762	154796995
3	154994010	154999423
3	155082459	155083475
3	155336425	155337139
3	156894050	156894450
3	158450824	158450925
3	159480783	159481265
3	160164476	160164681
3	160284328	160285075
3	161135834	161136029
3	162429675	162434798
3	162450220	162451046
3	163439348	163440269
3	164914534	164914896
3	169381230	169381475
3	169483271	169483550
3	170076381	170076598
3	170136806	170137080
3	170405616	170407422
3	170539859	170542045
3	170923225	170923967
3	171110700	171110777
3	171860447	171861218
3	172468714	172469219
3	173950616	173951081
3	175539200	175540889
3	179041460	179041607
3	179242575	179242654
3	181429790	181431152
3	181441775	181442680
3	183235310	183235634
3	183602159	183602284
3	184032587	184034829
3	184051775	184053447
3	184078024	184078371
3	184095425	184095869
3	184281066	184281500
3	184624150	184624458
3	185432367	185432444
3	185472041	185473309
3	185529450	185530658
3	185544227	185545450
3	185654138	185655736
3	186501803	186504303
3	186522425	186524671
3	186627435	186627631
3	186651162	186651700
3	186856069	186857650
3	186897941	186898135
3	187234691	187235512
3	187607300	187607771
3	187871209	187873442
3	189836834	189837167
3	189862832	189864489
3	189879100	189880775
3	190269950	190270875
3	190283887	190284247
3	191410897	191411234
3	191619350	191620178
3	191640249	191640635
3	192464244	192464541
3	192712450	192714737
3	193110112	193110480
3	193374913	193375966
3	193662210	193662541
3	195532371	195532541
3	195618700	195621704
3	195784050	195784549
3	195807688	195809382
3	196043703	196043943
3	196244888	196245875
3	196513943	196514257
3	196671444	196672125
3	197580998	197584662
3	31083565	31083675
3	60758675	60759023
3	72583153	72583576
3	118838908	118839380
3	152314300	152314771
3	186375398	186376186
3	7726210	7726225
3	8577623	8577959
3	8924308	8924633
3	9049846	9050550
3	13641620	13641825
3	23431230	23431450
3	32461125	32461157
3	38577750	38579175
3	40888227	40888250
3	46704113	46705273
3	51379801	51380050
3	52080560	52081381
3	53269735	53270946
3	57168339	57169344
3	61655026	61655655
3	61693820	61693872
3	64182892	64183382
3	66480844	66482128
3	112951349	112951475
3	120190736	120191475
3	122818785	122820256
3	126468933	126469093
3	126629659	126629780
3	126719512	126720099
3	134077530	134077920
3	141094970	141095361
3	150823225	150823340
3	183014868	183015116
3	184378726	184379032
3	187181225	187181985
3	194017992	194018107
3	9955945	9956634
3	19114825	19114997
3	27120272	27121376
3	32896706	32896900
3	43066408	43067793
3	44510602	44511162
3	45613325	45615796
3	50726905	50727978
3	50775572	50775908
3	55223234	55223387
3	55627856	55628062
3	56319377	56319642
3	61560044	61561116
3	64068774	64069560
3	64254856	64255452
3	87788625	87789275
3	97629902	97630835
3	119722802	119722882
3	120134864	120135533
3	122457975	122458476
3	122744298	122744524
3	124353328	124353670
3	124711114	124712650
3	126535275	126535304
3	133966350	133967689
3	139017640	139018009
3	142681189	142681680
3	149387776	149388127
3	158654505	158655099
3	177327468	177327482
3	184404154	184404350
3	185795425	185797121
3	187708547	187708725
3	187914184	187914599
3	187983919	187984840
3	191681922	191682048
3	194591626	194592111
3	194806744	194807384
4	124435	126150
4	206809	208963
4	297546	299017
4	331961	333326
4	466400	467685
4	493073	493203
4	667323	667649
4	698775	699198
4	786445	786861
4	1165150	1166331
4	1243442	1245025
4	1574618	1575380
4	2224328	2224451
4	2262525	2262944
4	2471315	2473850
4	2923872	2926286
4	3493307	3493767
4	3727199	3728459
4	3836596	3836860
4	3926800	3927300
4	4046530	4046701
4	4389882	4389942
4	4428233	4428579
4	4543158	4544228
4	4863072	4865125
4	5591705	5594750
4	5914149	5914420
4	6577132	6577375
4	6689875	6692251
4	6717519	6718922
4	6990485	6990549
4	7043950	7044602
4	7540545	7542087
4	7862336	7862513
4	8051698	8054210
4	8357761	8358832
4	8495323	8495955
4	8594710	8596093
4	8858984	8862191
4	8874422	8874800
4	9600877	9601039
4	10113007	10113288
4	11808900	11809685
4	13543300	13545794
4	14169539	14170809
4	15694174	15694700
4	15906900	15907186
4	16079367	16080055
4	16697641	16697875
4	16917825	16918284
4	16998719	16999325
4	19198633	19199700
4	20254181	20255428
4	22475377	22475584
4	24509905	24510700
4	24585234	24586084
4	24723740	24723875
4	24801400	24801601
4	24867750	24868048
4	24913209	24914014
4	25379820	25380640
4	25797073	25797344
4	26408100	26408929
4	27102073	27102365
4	30723990	30725650
4	38663027	38663278
4	38755743	38755925
4	39530090	39530965
4	39635482	39635686
4	39815424	39816518
4	39977974	39978757
4	40753842	40754000
4	41528040	41528525
4	44055395	44055666
4	48012750	48014925
4	48781915	48782209
4	53065670	53066170
4	53587948	53588477
4	53725890	53726239
4	54430034	54430647
4	55852689	55853719
4	55990145	55991328
4	56054399	56054568
4	56147676	56148925
4	57843214	57843664
4	59056597	59056932
4	59466071	59468500
4	62631450	62634661
4	65591825	65593637
4	65604876	65605100
4	66534229	66534765
4	69276121	69277821
4	71860202	71861007
4	76597607	76598411
4	77301111	77302655
4	77358723	77359175
4	78078781	78078840
4	78977508	78977752
4	78987984	78988500
4	79012264	79013191
4	79317490	79318975
4	80473825	80475130
4	81122621	81124828
4	81416700	81418200
4	83350230	83351124
4	84376564	84377377
4	85300552	85300896
4	85486565	85486587
4	85506942	85507800
4	87364095	87365025
4	87394104	87394286
4	87406005	87407025
4	88778902	88779247
4	89880650	89881187
4	90031922	90031995
4	92007227	92007445
4	92489244	92490929
4	92543550	92544424
4	93353050	93355625
4	95128966	95130246
4	97262525	97262783
4	97656825	97657524
4	98060300	98064400
4	99031414	99031898
4	99850709	99851900
4	99934505	99934991
4	100867645	100871737
4	103790829	103792275
4	104866000	104866438
4	108811125	108813350
4	109087052	109089405
4	111027275	111028053
4	111985550	111986051
4	113206849	113207669
4	113436051	113437325
4	113567911	113569717
4	115413775	115415348
4	115482450	115483640
4	116898081	116903400
4	121594392	121594623
4	123748603	123748961
4	124318481	124321248
4	124340745	124341150
4	124425325	124425710
4	124873675	124875600
4	124897350	124897390
4	125381714	125382075
4	125795979	125796175
4	125940500	125941953
4	126238495	126240476
4	126480882	126481861
4	126637010	126637025
4	127636896	127637225
4	128802138	128802879
4	129208286	129208420
4	129606318	129609349
4	131687175	131687383
4	133041975	133044223
4	133411975	133412742
4	134072818	134075250
4	134513337	134513572
4	135121200	135122018
4	135601785	135606288
4	135836827	135837014
4	136104521	136104806
4	139031650	139032037
4	139159900	139160830
4	139568915	139569862
4	139832046	139832765
4	140224336	140224850
4	141489820	141490575
4	141577173	141577275
4	142053350	142053728
4	145566489	145568431
4	146542062	146542325
4	146618703	146620684
4	146655324	146655861
4	146726933	146727547
4	146753393	146755045
4	146807413	146807698
4	151502951	151503160
4	152731358	152732806
4	153179072	153179782
4	153526064	153526535
4	153859237	153860088
4	154181509	154182925
4	154386914	154387131
4	159643584	159644835
4	159824251	159824675
4	159943764	159943825
4	160153267	160154750
4	160527850	160530250
4	165800395	165800724
4	166248932	166249473
4	167633475	167636048
4	170163977	170163990
4	170254951	170255104
4	170839250	170840141
4	170945475	170945748
4	171038307	171041575
4	174140754	174141521
4	174253175	174253403
4	174429859	174431129
4	175298742	175298808
4	175953931	175954905
4	179076708	179076975
4	182983325	182984068
4	183003204	183003987
4	183728842	183731016
4	184105317	184106405
4	184320292	184320350
4	185311888	185312352
4	185539184	185539947
4	185566792	185566983
4	186240590	186241025
4	186577692	186578962
4	186933031	186933258
4	186948240	186949552
4	187162501	187169146
4	187809443	187809513
4	188916985	188919024
4	189026550	189028092
4	189321956	189322416
4	189980125	189980386
4	190100007	190101075
4	190862070	190862429
4	178559865	178559930
4	1035937	1036715
4	1515707	1517197
4	2625253	2625800
4	5775731	5775857
4	6073225	6073401
4	7979029	7979175
4	8083225	8083785
4	8114464	8115607
4	8538800	8539177
4	16851680	16853439
4	22489587	22490153
4	23797100	23797240
4	39890125	39890201
4	42274977	42275018
4	53698713	53699124
4	53750123	53750325
4	85570747	85570894
4	108678501	108678675
4	113632583	113632775
4	113677862	113677992
4	129780361	129780786
4	130943240	130943446
4	154459363	154459522
4	156942794	156942887
4	183132009	183132100
4	183193858	183194484
4	3168030	3168898
4	4641431	4641993
4	6196767	6197067
4	6259177	6260287
4	6848747	6849634
4	7431739	7432208
4	7827815	7828962
4	8265275	8265700
4	8550324	8550615
4	10958950	10959131
4	11234723	11235329
4	11824956	11825864
4	12051225	12051799
4	16610391	16611658
4	21599318	21599875
4	22504505	22504644
4	25816754	25817017
4	26034255	26034268
4	37655218	37656558
4	39937922	39938598
4	44416823	44418650
4	46406690	46406858
4	53526922	53529000
4	55144676	55145594
4	58154561	58155775
4	69922672	69922877
4	70388155	70388572
4	72692325	72692577
4	72723385	72725000
4	74852945	74854075
4	77382573	77383199
4	77702436	77702568
4	79171506	79175616
4	86051279	86051693
4	90600825	90601837
4	94069374	94070525
4	99254922	99255929
4	101006825	101007882
4	111530889	111532373
4	116516975	116518975
4	122609608	122611172
4	123701125	123701711
4	123768478	123770251
4	124226731	124226768
4	140066052	140066680
4	140092746	140092869
4	140589780	140589891
4	146853375	146854126
4	152410916	152411454
4	153772920	153774675
4	157918675	157920095
4	187554720	187554978
4	56043762	56044287
4	88309480	88310994
4	190935874	190941845
5	344864	345841
5	893473	894200
5	1009539	1010800
5	1110900	1111166
5	1512300	1513546
5	1708130	1709251
5	1797150	1798446
5	1887262	1887398
5	1929200	1930481
5	2531403	2532260
5	2747050	2751469
5	2913602	2913834
5	3599387	3600618
5	3786592	3787022
5	4212521	4212763
5	5080377	5080491
5	5142603	5142775
5	5182508	5184822
5	5694150	5694261
5	6447674	6449122
5	7262065	7262870
5	7362490	7363318
5	7472900	7473708
5	10100135	10101979
5	10306125	10306426
5	10440933	10442463
5	10564253	10564923
5	12320331	12321421
5	12504326	12504696
5	12621600	12622066
5	12673201	12674800
5	14148754	14149155
5	14164950	14165800
5	14418893	14419289
5	15550199	15550596
5	17217067	17217232
5	18543373	18543584
5	18673795	18674187
5	18732925	18734731
5	19047283	19047534
5	22928359	22929936
5	23233804	23233948
5	25345000	25345570
5	25444015	25445888
5	27473015	27477725
5	31454115	31454743
5	31531123	31533321
5	32173169	32174888
5	32287915	32287950
5	32311787	32311924
5	32951975	32952345
5	33447462	33447773
5	33473939	33474150
5	34409150	34411777
5	34482800	34483938
5	34547050	34549571
5	35338700	35340125
5	36152384	36153869
5	36597798	36597861
5	37837355	37837537
5	40680959	40680975
5	40832439	40835034
5	42949423	42950347
5	43513312	43513707
5	43555992	43556626
5	45204607	45207800
5	52095366	52096608
5	52777764	52779482
5	53814072	53815703
5	54526575	54527756
5	54732750	54734350
5	57131915	57133600
5	57754471	57755003
5	59007908	59008050
5	60459606	60460200
5	63256005	63256784
5	63988031	63988264
5	64002603	64003775
5	67111725	67113013
5	67491351	67491592
5	68215925	68221063
5	68514714	68515250
5	71404827	71404895
5	71615050	71615224
5	71657193	71658207
5	72608650	72608875
5	72709309	72709450
5	74156875	74157870
5	74615800	74616117
5	74861473	74862481
5	76325750	76325883
5	76384049	76385025
5	76933475	76933992
5	77146962	77147556
5	78908038	78908875
5	79500830	79501180
5	79540631	79541975
5	80255246	80255894
5	80595920	80596392
5	81047842	81048293
5	81275300	81275479
5	81886525	81887750
5	82372903	82373189
5	82648900	82650079
5	82766973	82767709
5	83777917	83778572
5	84959400	84959673
5	89504216	89504291
5	89860749	89861000
5	92917375	92917908
5	93689000	93690515
5	93700867	93702518
5	93954458	93954750
5	105589800	105590950
5	107416296	107416873
5	107714425	107714705
5	107891720	107892680
5	109025601	109026321
5	109172390	109173884
5	109873002	109874217
5	110427275	110428576
5	112407529	112407639
5	113390310	113390752
5	113698631	113699350
5	114514778	114515399
5	114704133	114704908
5	114875803	114875947
5	115074112	115075344
5	115881657	115882180
5	116282028	116284265
5	118501025	118502048
5	118694643	118694709
5	118796712	118796765
5	121765100	121765252
5	123636890	123643092
5	123773185	123773478
5	123802350	123802391
5	123831713	123832603
5	123976348	123976675
5	124075597	124078231
5	124306625	124307601
5	124389601	124389753
5	125927350	125930537
5	126116302	126116350
5	126187918	126188064
5	126590975	126592827
5	126854933	126855150
5	128733400	128734111
5	130500060	130500783
5	131630683	131631450
5	131825200	131825330
5	132083146	132083955
5	132160875	132160907
5	132296875	132297022
5	133338200	133340787
5	133561000	133562283
5	133703397	133703575
5	133842391	133843075
5	133864065	133864115
5	134370134	134370700
5	135365396	135365500
5	135720030	135720304
5	136371043	136371430
5	137088565	137089845
5	137548654	137548763
5	137687875	137688143
5	137773757	137774251
5	137801592	137802633
5	137879335	137879576
5	138058133	138058142
5	138090984	138091500
5	138170089	138172500
5	138220574	138221375
5	138608828	138611425
5	138628025	138628118
5	139037630	139037718
5	139943191	139944243
5	140070050	140070895
5	140248325	140249125
5	140474249	140475586
5	140514775	140515950
[truncated: 4,671 more rows]
