# Supplementary material for: The genetic architecture of DNA replication timing in human pluripotent stem cells
Source: Nat Commun. 2021 Nov 19;12:6746. doi: 10.1038/s41467-021-27115-9 (PMC8604924; doi:10.1038/s41467-021-27115-9)
Supplement: Supplementary file 7 — Supplementary Data 5 [file 41467_2021_27115_MOESM7_ESM.txt]

chr	left_boundary	right_boundary
1	2073178	2445772
1	3454751	3766747
1	4953850	5246090
1	6160355	6492713
1	6954572	7195333
1	7416125	7841438
1	8523493	8966292
1	9819777	10120741
1	10591603	10921939
1	11586611	11826823
1	14842390	15152836
1	15242922	15573545
1	16255768	16469825
1	17304681	17605653
1	17705959	18166453
1	18507210	18777672
1	19318487	19690185
1	20701821	20932162
1	20952390	21205588
1	21830796	22101215
1	22421105	22651412
1	22701422	22991508
1	23562871	23874219
1	24591603	24972438
1	25176170	25398001
1	25946933	26197159
1	27818853	27949003
1	29397205	29849943
1	30231109	30582436
1	31083703	31475363
1	32067640	32207653
1	32629087	32910449
1	33301865	33545399
1	33555399	33847967
1	34523246	34841483
1	35021697	35440382
1	36043750	36384165
1	36424204	36644654
1	36754994	36945143
1	36995333	37246744
1	37286760	37446848
1	38674783	38884906
1	39871793	40202155
1	41645141	41936933
1	43430984	43685167
1	43715180	44066513
1	44116854	44437079
1	44727910	45028182
1	45622369	45859495
1	45899544	46151066
1	46750092	47102883
1	47957351	48378452
1	50767549	50948289
1	52168887	52560867
1	53818186	54099782
1	54420195	54721528
1	55184827	55537462
1	56766784	57050712
1	57241952	57552322
1	58426085	58661304
1	58691682	58890992
1	59205063	59577909
1	61363741	61533853
1	61553861	61864044
1	62518163	62808690
1	63140126	63384371
1	63404371	63706219
1	64050721	64502448
1	64552467	64828464
1	65040449	65412079
1	66808944	67132127
1	67915206	68268358
1	69361306	69661371
1	70474821	70947301
1	71860722	72236822
1	72286921	72512966
1	73154891	73449588
1	75421138	75786770
1	76566192	76887376
1	77079846	77610334
1	78102505	78376756
1	78396798	78753093
1	79582610	79998541
1	81756844	82057896
1	83181612	83482041
1	84036093	84368619
1	85721758	85912786
1	87333798	87605064
1	88992600	89433912
1	90263734	90434928
1	91265614	91577860
1	93881274	94194282
1	95007993	95259215
1	96957491	97283176
1	98466571	98920841
1	98940841	99195091
1	100719821	100971052
1	102029770	102262467
1	103315814	103642295
1	104373250	104566085
1	104597207	104840253
1	104860253	105172842
1	105953466	106124824
1	107909017	108242379
1	109033312	109419444
1	109991842	110446896
1	111958429	112180248
1	112190260	112521340
1	113184732	113458449
1	113661142	113916602
1	114590168	114670197
1	116054988	116227815
1	116247842	116508585
1	117180781	117546384
1	120079416	120385414
1	146954591	147265508
1	150447813	150731042
1	151113757	151474363
1	151606222	151988508
1	153285591	153519392
1	153539398	153770862
1	154855754	155212236
1	156388832	156730294
1	156760351	157020809
1	157872474	158052907
1	158955618	159238718
1	160098557	160348905
1	161027787	161198105
1	162005670	162146694
1	163225500	163557855
1	164507184	164827866
1	164857918	165009582
1	165071246	165462027
1	165502213	165743568
1	167108665	167338965
1	167419143	167569245
1	167599453	167950512
1	168232241	168437021
1	169442112	169834617
1	170305428	170638738
1	171233598	171388241
1	171448457	171703013
1	171733020	171993589
1	173338806	173681117
1	174713646	174899913
1	175523755	175944368
1	176712452	177123783
1	177979595	178200081
1	180153501	180377602
1	180793611	181149882
1	181855093	182096682
1	183132208	183573416
1	184334503	184644968
1	185706897	185973662
1	187393282	187700857
1	188519783	188815958
1	189067155	189268543
1	189867255	190238092
1	190288337	190659679
1	190689771	190853985
1	192893323	193194160
1	195924634	196136152
1	196373910	196574971
1	197680329	197975938
1	200237236	200517324
1	201265020	201666063
1	202611177	202771691
1	204359400	204590043
1	204610060	204840439
1	204870439	205140505
1	205210516	205443259
1	207765910	207973075
1	209612309	209873579
1	211573660	211796409
1	212782447	213209679
1	214490061	214670314
1	215768492	216059956
1	216069956	216292951
1	216645058	217128768
1	218303218	218683932
1	218693932	218785798
1	220463322	220785633
1	222030471	222292782
1	223146034	223350114
1	224649932	224950349
1	225420518	225722626
1	225752710	225943758
1	225963791	226154975
1	226627439	227039081
1	227574190	227835011
1	228315812	228576653
1	229100964	229472510
1	229482513	229633105
1	229713285	229923945
1	230014199	230304933
1	230344934	230636933
1	232225644	232519797
1	233253032	233393363
1	235572214	235862541
1	236968288	237269508
1	237862981	238236109
1	238296121	238597760
1	239219636	239500632
1	239828087	240129050
1	241202589	241533655
1	242230004	242608911
1	242628974	242811316
1	243548646	243920459
1	244142065	244302290
1	244332290	244718964
1	244759184	244909580
1	245773632	246191409
1	246903627	247218637
1	247228791	247530581
2	857902	1114288
2	1366892	1716203
2	5747080	6175423
2	7860178	8101841
2	8986690	9231188
2	9271217	9541735
2	9882862	10205571
2	10235582	10425923
2	11566199	11948210
2	12686738	13019300
2	14368277	14549204
2	15231828	15432660
2	17585063	17855506
2	20187934	20448799
2	21867418	22250981
2	23656356	24010226
2	24070993	24495423
2	25459560	25689919
2	26313828	26624814
2	26644863	26895267
2	27155915	27556640
2	28495660	28766879
2	28786879	28996901
2	30827203	31197843
2	31680802	31936186
2	31977776	32210655
2	32965407	33340515
2	34550012	34771152
2	35365335	35749213
2	36740527	37202168
2	37252218	37694430
2	38118811	38483877
2	39478487	39891094
2	42205202	42617165
2	42908934	43139188
2	43159231	43605043
2	44013862	44284442
2	44315039	44516562
2	44900052	45260491
2	47195777	47437155
2	47477178	47647411
2	47677873	47848257
2	48270420	48472127
2	50081329	50402982
2	51114060	51344578
2	52369218	52701044
2	53742164	54146531
2	55008854	55289703
2	55319713	55469757
2	56061690	56333295
2	58670099	58920588
2	60595304	60857058
2	61158123	61579305
2	62402086	62793833
2	64305189	64597018
2	66415660	66814397
2	67445355	67638271
2	69374490	69574569
2	69624592	69864871
2	69895274	70115845
2	70891074	71192346
2	71222368	71500649
2	71550758	71836530
2	73147171	73440842
2	74389838	74680664
2	75255756	75518553
2	77015571	77321952
2	79668151	79809140
2	79829140	80270832
2	82023190	82345170
2	83007960	83259328
2	83363560	83687404
2	84977744	85239868
2	85299990	85661958
2	88335495	88586328
2	88757354	89153307
2	95576525	95858809
2	96732684	97057247
2	97119951	97432028
2	97502635	97791052
2	98869633	99141975
2	99900902	100263080
2	100283080	100575014
2	100696923	101030322
2	101832114	102063676
2	102446614	102576826
2	103719542	104081500
2	104353249	104674015
2	105546150	105992005
2	106223445	106493753
2	107313904	107636193
2	108879893	109230328
2	112666944	113091367
2	113203089	113412614
2	113462632	113684273
2	115355822	115647346
2	115861128	116071416
2	116347119	116497754
2	116547868	116730498
2	116760545	117068032
2	118766446	119184146
2	120397040	120698494
2	121373935	121553944
2	122377155	122669141
2	124717558	125094022
2	125546451	125818206
2	126223246	126483797
2	128110264	128330626
2	129005015	129278063
2	130356067	130631073
2	131573947	131842442
2	131852543	132119296
2	133151127	133493929
2	134138757	134345968
2	134979548	135290285
2	135426950	135934173
2	136514839	136796281
2	138818298	139161550
2	139272583	139484670
2	140332452	140706519
2	140746725	140997409
2	141699187	141912616
2	142394877	142685189
2	144599152	144956156
2	145036818	145246910
2	147268356	147408596
2	148182896	148485142
2	151613852	152054706
2	152512208	152969376
2	154222297	154458344
2	155220906	155441475
2	156766753	157041241
2	157071244	157297816
2	157328406	157570029
2	158736775	159007432
2	159027454	159191750
2	160410649	160814087
2	161868079	162118647
2	162950864	163301698
2	164388194	164719552
2	165347246	165597881
2	166448201	166654913
2	168162901	168353940
2	168414680	168669578
2	169134642	169395136
2	169415233	169696223
2	170847515	171218922
2	171882447	172182660
2	173072414	173429576
2	173560398	173921779
2	174692870	175012946
2	175583718	175714674
2	176910157	177130801
2	177551879	177795511
2	177815726	178207049
2	179322883	179662292
2	180641243	180901742
2	181764266	182056237
2	182429063	182791573
2	183670061	183982012
2	185420645	185651154
2	186147416	186381506
2	187283529	187526047
2	188483019	188675251
2	188695251	188988009
2	189020151	189120432
2	189958607	190382024
2	191651951	191832730
2	192691591	192831635
2	193651492	193876008
2	193918513	194185062
2	194205088	194375576
2	194714234	195168423
2	196447417	196779645
2	196820653	197012284
2	198388794	198705741
2	200097640	200239245
2	200991393	201192309
2	202684106	203015285
2	204835751	205277838
2	206211613	206472824
2	206482824	206823334
2	207901129	208141791
2	208172148	208462547
2	208624918	208865492
2	209969082	210402228
2	210826592	211017403
2	211339778	211552844
2	212018675	212243246
2	213786687	214107176
2	215465653	215843779
2	216982164	217447825
2	218691631	219003039
2	219023051	219214451
2	220317922	220517977
2	222935265	223452135
2	223472609	223633119
2	223694338	223957469
2	224791850	225022414
2	226281262	226554657
2	227483372	227753574
2	227773574	227915160
2	227978169	228269504
2	230311015	230692082
2	231992788	232213590
2	233057975	233285093
2	235625826	235852931
2	236936165	237256420
2	238249384	238572659
2	240212818	240524732
2	240544732	240716655
2	241631725	241982486
2	242314633	242636431
2	242696671	243018214
3	487819	737475
3	1355391	1725613
3	2059336	2341199
3	2925641	3287643
3	4416167	4786492
3	6283923	6500762
3	6520785	6880014
3	6910023	7102474
3	8654401	8940892
3	8961283	9333253
3	9754582	10066634
3	10340243	10591408
3	11557599	11808589
3	11868656	12001115
3	12041115	12295827
3	13039323	13299924
3	14369853	14670062
3	15361566	15704666
3	16519730	16843735
3	18132326	18475820
3	19460049	19634649
3	19666908	19984825
3	20410981	20551318
3	20872467	21214934
3	21309552	21733982
3	21774172	21984791
3	23417861	23870094
3	25295862	25536552
3	25556563	25868357
3	27292946	27574037
3	27604166	27814855
3	27845081	28089340
3	29180187	29642016
3	30493477	30863921
3	32056555	32630882
3	32852185	33253192
3	33494743	33969932
3	36773266	37034193
3	37709167	37849604
3	37869606	38193432
3	39064510	39438295
3	40561712	40863961
3	40883961	41320972
3	42534142	42824768
3	42886951	43068370
3	43098807	43444277
3	43711733	43964425
3	45032952	45373476
3	45423587	45754038
3	45784268	45904560
3	46541745	46901642
3	47353666	47464215
3	48381686	48511775
3	50250663	50551720
3	52157104	52357165
3	53078929	53444473
3	54640138	54863827
3	55596631	55938444
3	56903594	57176209
3	58154975	58436317
3	58446321	58657907
3	60640135	60831918
3	61358529	61662159
3	61962765	62323127
3	62343129	62573467
3	62613561	62917384
3	63922671	64242900
3	65402081	65728810
3	67734270	67956285
3	68803422	69125770
3	70651150	70812881
3	70843759	71166416
3	71606675	72027334
3	73202557	73486111
3	73516111	73696205
3	76017954	76280089
3	78378678	78713855
3	78888395	79275085
3	80240515	80623528
3	81853918	82125520
3	83322270	83764300
3	84904785	85175929
3	86107002	86379196
3	86639784	87060921
3	87983117	88436275
3	89260110	89476116
3	89814410	90117649
3	93764761	94116849
3	94929994	95111026
3	95151250	95372442
3	97408501	97762849
3	97782863	97945430
3	98390856	98767774
3	99684036	100045352
3	101295988	101633222
3	102964267	103145428
3	104276626	104646834
3	105039992	105615508
3	106634962	106842078
3	106863156	107156660
3	107965000	108301824
3	108729658	109086798
3	109106825	109432590
3	110347653	110530580
3	110560803	110958644
3	111946492	112259385
3	113168285	113512608
3	113754012	114118507
3	115197395	115499418
3	116336451	116740876
3	118961573	119182016
3	120097125	120397456
3	121350847	121582382
3	122662762	122973098
3	123605710	123912685
3	124454595	124787824
3	125454424	125738918
3	126096357	126377923
3	126437984	126782545
3	128056824	128367026
3	129200362	129311715
3	130403911	130851768
3	131971929	132287714
3	133934676	134154884
3	134823792	135110695
3	135358788	135678707
3	135688707	135870185
3	136522346	137006667
3	137665720	137859000
3	137899019	138159191
3	138673821	138960491
3	139010504	139398297
3	139851776	140091782
3	140900496	141142111
3	142327542	142800690
3	144009350	144390157
3	146002443	146265095
3	147034187	147204467
3	148954590	149084815
3	149800532	150181475
3	150483848	150717474
3	151927651	152039262
3	152059262	152351090
3	153638683	153853716
3	155062887	155263732
3	155989509	156233552
3	156283592	156648158
3	156678170	157001708
3	157599010	157950643
3	158133252	158484047
3	160110942	160451897
3	160909397	161261303
3	162264876	162465261
3	163442507	163817829
3	163837829	164181816
3	164425145	164777832
3	164797891	165029483
3	165498613	165896126
3	167345940	167567179
3	168155590	168396945
3	169254049	169461625
3	169502039	169812378
3	170223522	170633528
3	170887322	171230335
3	171280618	171605563
3	172749319	173100390
3	173584433	173976911
3	176066147	176248416
3	177131121	177564695
3	178076918	178407039
3	179216436	179447955
3	179458289	179789583
3	181137350	181399500
3	181710351	182070995
3	182727455	183002430
3	183022459	183312921
3	184228287	184709057
3	185409564	185690281
3	185720808	185931351
3	186829889	187112471
3	188394601	188811504
3	189786426	189988503
3	191087593	191380873
3	191411846	191723707
3	191773708	191939107
3	191959107	192299454
3	192339534	192525120
3	192585200	192850376
3	193484451	193744757
3	194423525	194918501
3	195930756	196223659
3	196263882	196526332
3	196646901	196969055
4	686959	1083610
4	1626430	1858025
4	2209990	2461076
4	2682220	2973505
4	3345216	3549521
4	4315469	4596609
4	4636640	4846965
4	5943368	6284259
4	6746775	6877886
4	6918030	7270115
4	7973300	8154288
4	8174321	8475074
4	9995161	10195906
4	10904742	11226532
4	11238233	11515813
4	11770036	12196833
4	13405875	13646640
4	15535256	15826926
4	16072773	16437817
4	16710778	16976219
4	18633823	19045421
4	20554497	20749433
4	21562457	21753748
4	22191867	22625315
4	24533268	24773488
4	25907264	26027957
4	26047957	26450469
4	26500513	26674471
4	26715320	26906617
4	28263190	28785172
4	30823315	31135265
4	32115184	32419631
4	32928427	33179237
4	33882041	34132145
4	34152145	34413098
4	35016574	35328225
4	36054883	36225120
4	36255120	36567487
4	36597489	36838636
4	37880083	38121398
4	39178863	39391840
4	39421880	39654037
4	40840318	41303771
4	42267856	42569329
4	44029226	44355694
4	46305664	46579021
4	48237078	48554080
4	53659559	53836719
4	54353134	54546766
4	55981769	56274731
4	56642390	56854880
4	57864987	58208184
4	59375587	59669043
4	59956666	60283556
4	62418658	62747167
4	64121980	64274641
4	64365608	64580133
4	65516782	65746612
4	66402848	66655250
4	69207202	69318226
4	71255498	71528134
4	71688540	72062632
4	72496224	72738023
4	73694914	73917276
4	73967326	74137626
4	74684495	75067995
4	76257731	76547723
4	77319689	77650745
4	78114736	78255829
4	79061176	79481979
4	80495878	80832291
4	80965205	81226185
4	82321002	82643218
4	83356852	83567910
4	85319741	85601642
4	87342357	87667145
4	88687714	88893809
4	89416190	89678759
4	90759317	91196013
4	91778578	92112541
4	92409504	92652023
4	93268078	93500224
4	93830294	94134499
4	95058093	95382721
4	96336832	96559158
4	96579158	96856567
4	97137609	97393458
4	97850164	98244100
4	99438532	99665308
4	100902137	101210536
4	101946893	102217261
4	103416606	103750796
4	105232984	105557698
4	106758637	107002456
4	108669650	109042905
4	109072975	109274258
4	110120516	110545766
4	110575793	110849286
4	111303288	111621085
4	113272375	113556724
4	113627032	113888633
4	113898635	114139615
4	115244560	115516134
4	116724503	116996339
4	119792403	119984610
4	120739912	121079534
4	121692367	122063785
4	122476196	122787189
4	123784021	123876525
4	125399336	125681218
4	126384446	126536559
4	128445920	128850157
4	129368312	129599630
4	130837174	131054230
4	133231679	133474485
4	134043944	134335273
4	134355274	134606668
4	135455042	135697809
4	137522010	137832421
4	138383421	138689778
4	139569916	139885070
4	140176180	140529154
4	140609312	140720649
4	140750649	141082241
4	142874552	143209227
4	143239227	143450440
4	144246570	144479207
4	146627206	146799585
4	147818929	148019744
4	148608358	148899884
4	148920641	149122211
4	151081058	151475017
4	152301727	152697510
4	153793489	154105384
4	155393485	155704420
4	157004857	157413232
4	157453256	157735213
4	159835327	160088568
4	162010758	162362161
4	162950074	163130503
4	164056854	164442543
4	165515516	165809416
4	166156448	166363423
4	167371904	167760201
4	169615614	170007402
4	170738862	170992211
4	171619977	171913770
4	172775959	173039068
4	173993439	174194281
4	175092135	175394362
4	176640758	176991628
4	177021910	177303207
4	178240374	178551493
4	178571513	178874966
4	180027116	180318886
4	181407348	181578890
4	181608890	181869919
4	182925249	183298713
4	183774417	183986638
4	185219837	185550956
4	185792197	186133526
4	186585612	186866552
4	188684603	189042014
4	189895967	190122887
5	1244275	1517456
5	2867351	3228181
5	5128229	5389693
5	7356076	7607923
5	8924072	9126849
5	10236922	10468667
5	12335555	12671839
5	14052427	14292570
5	15424910	15736459
5	16022585	16293139
5	16303304	16608545
5	18526257	18637476
5	19677549	19898106
5	21654722	21949094
5	21961565	22123923
5	22825748	23116696
5	23126701	23377055
5	25389675	25570970
5	27181993	27504993
5	28272249	28555149
5	28925212	29410228
5	31184484	31575208
5	31605232	31925923
5	31955925	32238005
5	33771166	34107505
5	34436462	34747542
5	36590472	36892123
5	37727214	38048046
5	38835890	39148573
5	40606246	40891005
5	41594075	41869057
5	42721551	43010427
5	43385733	43777368
5	45048412	45209257
5	50062335	50373422
5	50393474	50654365
5	52855003	53139523
5	53159873	53340166
5	54614293	54875513
5	55857212	56329666
5	56490120	56859446
5	56879544	57130392
5	57758082	57985531
5	58025712	58367485
5	58753335	59134404
5	59969404	60294944
5	60355835	60538020
5	60901302	61091401
5	61111406	61333216
5	61353283	61628447
5	61778580	62153551
5	63982117	64267375
5	64287499	64460331
5	65128566	65605905
5	66000845	66323196
5	67528489	67809467
5	67980536	68354354
5	71343580	71593888
5	72512129	72773381
5	74152083	74434880
5	75567027	76000329
5	76453938	76734944
5	77496016	77748998
5	79261028	79511446
5	80200865	80534529
5	80944800	81235846
5	81307099	81664393
5	82320780	82501706
5	82531748	82780832
5	83620081	83831220
5	84849293	85025076
5	85953809	86187722
5	87734361	87965605
5	89790928	90026526
5	90716061	90996694
5	92878864	93161727
5	93555961	93766921
5	94612765	94914350
5	95964755	96225760
5	96255768	96446108
5	98042185	98364618
5	99295098	99545042
5	100052544	100357122
5	100648620	101094014
5	102100255	102331411
5	103624363	104015956
5	104673107	104844207
5	106830374	107271178
5	107762168	108045109
5	108460615	108688588
5	109782281	110036388
5	110437525	110694949
5	110866359	111200524
5	112443726	112653854
5	114637813	114992286
5	115802304	116103383
5	118570693	118803800
5	120000824	120142853
5	121608962	121782372
5	122362748	122657780
5	122677862	122919485
5	123716683	124178660
5	124188669	124429398
5	125382423	125857360
5	126307668	126703718
5	127739272	128011866
5	128799995	129094144
5	130236652	130605354
5	131689409	131995663
5	132387614	132633364
5	132653377	132999504
5	133019598	133320094
5	133400166	133630407
5	133680674	133892433
5	134224467	134696456
5	135488775	135914300
5	136809833	137184964
5	138263824	138460748
5	138982679	139292804
5	140283052	140568729
5	141044068	141324213
5	141788728	142199080
5	143365189	143668138
5	145272435	145634801
5	145955201	146303856
5	146949413	147133368
5	148596760	148937042
5	149640157	150030784
5	150859204	151079535
5	153541789	153852740
5	153902749	154234449
5	154264492	154465467
5	155977738	156267049
5	156709574	157052940
5	157123823	157365018
5	157395181	157710233
5	158151050	158593965
5	159609084	159939448
5	161314372	161729652
5	162918923	163141063
5	164429544	164781252
5	165568131	165952039
5	166841551	167101589
5	167413583	167856390
5	167977355	168232013
5	169793865	170174363
5	171089502	171390580
5	171420623	171721544
5	171762021	172002604
5	172991097	173221321
5	175026704	175279160
5	176131112	176362510
5	176655339	176967190
5	177519815	177801088
5	179332893	179584938
6	1286203	1430484
6	1442158	1743725
6	2905853	3203498
6	4785771	5290986
6	5631419	5967754
6	6425086	6837898
6	7509698	7830147
6	10531626	10822246
6	10942564	11265389
6	11305547	11576985
6	11798303	12190111
6	12300267	12633036
6	13105711	13496467
6	14379531	14622724
6	15315056	15766736
6	18001675	18262865
6	18272865	18604771
6	20549494	21012751
6	21042751	21243075
6	21495161	21686252
6	22067673	22486409
6	22677049	22777110
6	24856956	25199508
6	26423533	26636095
6	27232719	27413017
6	28213236	28514533
6	29538605	29782158
6	30693214	31024557
6	31317033	31701694
6	32931477	33153047
6	33797199	33997626
6	35113675	35293914
6	35949843	36200476
6	36781122	37112345
6	37152455	37413753
6	37433800	37774136
6	38044397	38337006
6	38357006	38577432
6	38989957	39250257
6	40230704	40500975
6	40842033	41082172
6	41114072	41375206
6	41385224	41666534
6	42077611	42359927
6	43905911	44266256
6	45393051	45807837
6	45869205	46153717
6	47160546	47402687
6	49720278	50084405
6	50660519	50914201
6	52229076	52500410
6	53240934	53424858
6	53464904	53756573
6	54888519	55139664
6	55159698	55446202
6	56649556	56935295
6	62945645	63281810
6	63312580	63544426
6	64343533	64586099
6	65479906	65902123
6	66062829	66439768
6	66480324	66714145
6	66764210	67035797
6	67065848	67267583
6	67370749	67664409
6	68726404	68977938
6	69817347	70192915
6	70999133	71372538
6	71392538	71598743
6	71639402	71846592
6	73401734	73594524
6	73614545	73961434
6	74213493	74561348
6	75966239	76237819
6	76977502	77340737
6	77988533	78188854
6	79859544	80082846
6	80992497	81182758
6	82521456	82815365
6	83018705	83481830
6	84651166	84801623
6	86179203	86461435
6	87811821	88146363
6	88728610	88918963
6	88989545	89405186
6	90245088	90445253
6	90989862	91403131
6	94446529	94604321
6	95866118	96120678
6	96562298	96884061
6	97186361	97538131
6	98211565	98495041
6	99422132	99806423
6	100756392	101042473
6	101132822	101414253
6	101901358	102132427
6	103314270	103635191
6	105005225	105299662
6	105330276	105531943
6	105551997	105845392
6	106682411	106924056
6	106964148	107266973
6	107659121	108012295
6	108986101	109298742
6	109676968	110053334
6	110085264	110457068
6	110530831	110773054
6	112048086	112209119
6	114517527	114687753
6	116606450	116747975
6	118056767	118474559
6	118534594	118856768
6	119178278	119559337
6	121853395	122188206
6	122772312	123106167
6	123820041	124221069
6	125931002	126104707
6	127781278	128056974
6	128921576	129163970
6	129620866	129892467
6	131522414	131787285
6	134066804	134327676
6	135491785	135772895
6	136695586	137116485
6	137136807	137430454
6	137450454	137600504
6	137660507	137860704
6	138613514	138865054
6	140223994	140606931
6	142933156	143283329
6	143757527	144198895
6	144389371	144729892
6	145061083	145352448
6	145928594	146267981
6	147246711	147537342
6	147567342	147838560
6	148928690	149201657
6	150144555	150421662
6	151264948	151595687
6	153208705	153673841
6	155280996	155682581
6	157997205	158478760
6	158691342	158992988
6	159043326	159355252
6	160224599	160505346
6	160658444	160850358
6	161322074	161663186
6	163549331	164009903
6	166860025	167101595
6	167537396	167746284
7	409567	622666
7	733576	1140958
7	1406608	1727320
7	1910513	2234672
7	2528048	2793289
7	3296497	3566498
7	3818102	4113136
7	5561781	5722409
7	7939646	8240134
7	9785052	10117812
7	11100210	11441442
7	12367298	12603508
7	13772033	14048333
7	14784887	15025519
7	15487038	15791536
7	16330669	16632995
7	16642995	16964384
7	18375207	18565276
7	20109394	20340694
7	20895610	21268452
7	22281967	22604580
7	22614580	22845600
7	22978074	23284030
7	24401005	24725633
7	25669692	25985464
7	26005482	26258431
7	26409607	26861182
7	28083905	28365114
7	29207875	29609606
7	30266682	30608278
7	30648490	30903962
7	31465700	31774882
7	32801302	33024185
7	33058565	33330872
7	33677999	34152358
7	34679780	34948254
7	35737468	35939253
7	35993702	36487520
7	36567746	36992290
7	37358059	37638878
7	39413491	39703976
7	40522423	40984380
7	41715754	41995779
7	42025783	42146017
7	42983332	43327383
7	44062187	44260081
7	44991948	45436555
7	47363638	47674092
7	47804460	48186295
7	48962565	49347464
7	50997817	51338691
7	53308681	53640361
7	55132599	55425202
7	56211687	56396861
7	63902271	64186475
7	64206689	64460670
7	64785715	64928608
7	66057549	66290926
7	67609693	67990082
7	69163927	69453949
7	70010685	70381388
7	70742261	71112376
7	72092222	72398609
7	73231262	73522546
7	73582649	73794343
7	73854399	74024745
7	75851659	76052237
7	76761528	77043942
7	77857658	78089752
7	78099752	78290179
7	79735987	80046574
7	80066574	80286885
7	81195671	81457186
7	82029021	82363336
7	83031106	83293540
7	83568630	83860393
7	86513829	86831666
7	87409388	87666855
7	87718280	88019862
7	90030276	90335219
7	90813594	91078603
7	92111657	92423307
7	92937066	93192958
7	93815294	94086942
7	95073431	95183515
7	95244576	95558894
7	96268881	96565462
7	97329225	97641401
7	97681494	97801556
7	99224820	99474133
7	102349062	102496444
7	104450619	104674450
7	104694624	104915014
7	105418700	105670254
7	106410596	106852986
7	107680323	108062465
7	109035683	109360505
7	110278965	110627258
7	111801610	112021830
7	114239095	114589140
7	114609140	114773192
7	116190171	116645586
7	117230730	117531433
7	118600986	119004743
7	120189391	120499945
7	121689915	122008939
7	123079511	123396029
7	124297534	124671641
7	124701740	125046096
7	125407138	125660074
7	127528222	127771930
7	127801950	128055403
7	128449437	128681407
7	129233444	129373792
7	131205570	131495794
7	132361814	132663222
7	132694024	132915479
7	133803331	134014521
7	134346220	134626537
7	134666786	134888991
7	137393788	137775355
7	138729827	139033790
7	141061811	141262591
7	145787168	145990754
7	148249949	148631306
7	148863366	149135487
7	149165524	149479023
7	150047366	150342040
7	150817719	151137959
7	152575162	152907586
7	153918635	154240701
7	155104473	155396975
7	156361222	156573251
7	157058700	157423152
7	158170388	158365014
7	158405503	158737832
8	434385	852870
8	1710258	1911717
8	2983811	3458986
8	3810212	4052033
8	4985818	5197895
8	5449995	5771507
8	8812762	9084791
8	10083752	10344140
8	10375798	10536171
8	11151500	11343791
8	11373791	11643992
8	13541506	13822321
8	15334783	15732892
8	17248339	17628977
8	17689160	17960159
8	17980159	18401583
8	20052073	20252239
8	21887525	22057606
8	22388337	22738534
8	22758534	22938716
8	23596920	23817536
8	25091032	25412037
8	25809801	25949980
8	26140088	26514913
8	27235849	27579392
8	28371082	28797376
8	29634196	29844262
8	29874290	30245890
8	30275963	30556986
8	30667380	30868733
8	32878601	33222246
8	33767088	34050904
8	34988038	35342849
8	35362895	35630132
8	37421308	37852310
8	38163012	38603844
8	39469844	39731022
8	39751188	40033421
8	40684903	40947393
8	41450546	41751561
8	47191843	47452754
8	47730749	48040339
8	48523713	48886173
8	49046484	49309303
8	50664283	50896275
8	53121048	53552678
8	54509406	54878959
8	55968747	56210759
8	56231521	56382688
8	56414610	56678170
8	56718176	57130041
8	59622879	59929564
8	61682048	61913318
8	62574950	62868437
8	64111118	64311581
8	64321581	64596548
8	65086644	65522755
8	67050039	67382754
8	68587087	69010933
8	69521577	69806517
8	70319195	70611313
8	70641313	70875772
8	70915950	71276400
8	72415579	72647994
8	73706210	74094178
8	74930359	75326036
8	75784453	75991262
8	77578685	77788685
8	79185213	79559183
8	80610836	80986217
8	81684006	82026090
8	82106714	82393814
8	82403818	82686208
8	85035768	85317327
8	85865376	86080804
8	86888532	87199344
8	87219466	87490365
8	87540365	87876608
8	89001519	89338402
8	89358730	89692717
8	90612281	91026666
8	91652823	92004817
8	93056347	93226666
8	94916429	95199858
8	95219858	95360475
8	95894163	96285901
8	97388130	97650244
8	98157559	98537526
8	98882561	99132859
8	99162864	99388759
8	100618583	100884722
8	101399108	101650874
8	102104937	102477161
8	102997132	103494542
8	104026007	104296298
8	105069106	105462942
8	106645963	107030755
8	108322554	108503149
8	109256135	109456560
8	110073716	110436218
8	112014986	112276228
8	113181143	113442450
8	113718108	114099815
8	115111538	115480492
8	116122273	116495705
8	117694760	117956326
8	118974733	119276341
8	121056146	121248375
8	121268498	121563149
8	121633209	122083841
8	122724687	122965208
8	123727046	124127560
8	124618716	124779055
8	126168072	126499757
8	127448137	127738523
8	128718317	129109251
8	129129682	129433291
8	130665920	131088178
8	131118184	131418768
8	133003756	133195401
8	135373589	135716379
8	135726381	136096892
8	136301191	136463143
8	136493150	136784092
8	137885883	138321564
8	138361593	138615204
8	139102069	139295518
8	139539678	139910900
8	140654921	140855087
8	141921831	142162993
8	142172994	142455877
8	143379675	143620670
8	144650464	144852094
9	305346	619050
9	2160475	2542537
9	3631082	3972572
9	4455075	4821819
9	6075242	6364251
9	6396082	6616665
9	6808838	7231018
9	8713780	9144979
9	9356036	9669091
9	10835903	11130488
9	12507839	12830419
9	12860441	13156080
9	13389820	13650384
9	14374433	14625228
9	15385968	15558249
9	16271917	16754789
9	17384690	17658526
9	18830345	19134734
9	19275203	19496437
9	19526553	19876508
9	20314329	20667413
9	21798569	22104283
9	23684878	23947345
9	24284432	24566930
9	25260664	25532537
9	26692679	26964868
9	27186128	27722037
9	28961735	29244868
9	29254868	29548925
9	30824976	31180655
9	32324424	32615483
9	33366339	33622021
9	34531962	34807254
9	35630167	35841109
9	36786037	37208922
9	37238923	37479111
9	38110878	38433191
9	71385632	71706142
9	71847143	71988212
9	72008220	72296803
9	72317480	72570242
9	73704823	74068656
9	74088685	74310516
9	75345292	75788494
9	76554190	76939217
9	78020282	78334189
9	78405415	78605692
9	78655719	78877323
9	80082109	80457295
9	80587466	80890778
9	82306184	82598665
9	82781406	83073210
9	83871352	84224446
9	85438034	85599943
9	86059396	86380834
9	87461630	87601883
9	87967742	88360845
9	88537085	88863675
9	89926639	90118590
9	91067001	91298966
9	92033244	92323880
9	93123452	93385211
9	93486936	93920372
9	94787716	95099638
9	95951446	96325285
9	97824601	98055884
9	98085902	98216571
9	98236571	98582501
9	99822636	100194900
9	100951747	101276154
9	102899844	103191877
9	103221897	103469595
9	103973546	104246979
9	105546850	105790149
9	105821663	106117055
9	107916307	108322162
9	109648920	109890019
9	111848650	112098811
9	112329265	112560894
9	114209047	114522242
9	114903029	115263295
9	115285259	115445315
9	115515441	115891503
9	116398046	116518297
9	116568297	116758371
9	116788392	117091642
9	117976810	118250321
9	118270321	118481848
9	118553075	118838912
9	118888969	119189134
9	119848572	120138582
9	121848766	122143568
9	123137743	123312063
9	123662620	124104468
9	124508528	124910369
9	126075848	126317042
9	127146787	127647672
9	128252722	128716203
9	129923477	130203810
9	130444177	130644622
9	131848966	132149540
9	133873657	134084179
9	134316474	134757474
9	136111855	136445770
9	137932967	138263574
9	139868119	140099237
10	976613	1281551
10	3039878	3352286
10	5447199	5868211
10	5908242	6058437
10	6579435	6812527
10	7549269	7900278
10	9304602	9620027
10	11249522	11620719
10	13477632	13787969
10	13848033	14178408
10	15114784	15325539
10	15818786	16279057
10	16329147	16679662
10	16940176	17281920
10	18827804	19021529
10	20593881	20736062
10	20776971	21129205
10	21179205	21401630
10	21461784	21591854
10	21622813	21933942
10	21983948	22368151
10	22532743	22847438
10	22897516	23170847
10	24304391	24577721
10	24597722	24971630
10	25628691	25887934
10	25917997	26200426
10	26220426	26574122
10	26845382	27127702
10	27147705	27430643
10	27520876	27898754
10	27979120	28274017
10	28725105	29006271
10	29387339	29699193
10	30766974	31112620
10	31903653	32329509
10	33164527	33397450
10	34514830	34735607
10	35647979	35902269
10	37197974	37549603
10	43501884	43752460
10	44777332	44968857
10	45384564	45729071
10	45749081	46016119
10	49424265	49804644
10	50742129	51056590
10	52208106	52543089
10	52725906	53027995
10	53653512	53867893
10	55004033	55175868
10	56527433	56931715
10	57398468	57856363
10	58969536	59181145
10	59765471	60118141
10	61796608	62126896
10	62176914	62521972
10	63457005	63808365
10	64199329	64538511
10	65392680	65625315
10	66902097	67315307
10	69314146	69569967
10	69590019	69840339
10	69850346	70040490
10	71404818	71755684
10	72127502	72550603
10	73122536	73532767
10	74024958	74236812
10	74497539	74747899
10	75503690	75794460
10	76670443	77031392
10	77495880	77907570
10	79294139	79486041
10	79516476	79716690
10	79736705	79984521
10	80817316	81077641
10	82059430	82363163
10	82383163	82618901
10	83571744	83824777
10	84419862	84771254
10	85934932	86209687
10	88045623	88246132
10	88296161	88577390
10	89266107	89536884
10	91146123	91456715
10	91926650	92192253
10	92262306	92694527
10	93387366	93732327
10	94860784	95201155
10	96921276	97203000
10	97968805	98248995
10	98872989	99075370
10	99115699	99348432
10	99418565	99780613
10	101475854	101787306
10	101889094	102120774
10	102586692	102866865
10	103218028	103588908
10	104130900	104451755
10	104793160	105045220
10	105616831	105967393
10	107204348	107615900
10	108048930	108469776
10	108945052	109227069
10	109248544	109389058
10	109429058	109719652
10	109873472	110120686
10	111664579	111854732
10	114468720	114668840
10	116122678	116524453
10	117812368	118022561
10	118505256	118806644
10	118826701	119101536
10	119766920	120068137
10	120118171	120449327
10	121174383	121294402
10	121314481	121666153
10	123046583	123267360
10	123277360	123627941
10	123928334	124259746
10	125032176	125323873
10	126144743	126305105
10	127268234	127552943
10	129080247	129441631
10	129713642	130084738
10	130154849	130425744
10	131236872	131448526
10	131478526	131781984
10	132821244	133082329
10	133930372	134333693
10	134811537	135217423
11	620870	902892
11	1971596	2121936
11	3007551	3247823
11	4121055	4445208
11	6374195	6634640
11	7927627	8194336
11	8568830	8849024
11	9767657	10038956
11	10089100	10274472
11	10294776	10567742
11	11461534	11783272
11	12547048	12857389
11	14095595	14509957
11	15594146	15924375
11	16734166	17058764
11	17552959	17823148
11	18744001	18957784
11	19727837	19929324
11	22302893	22660090
11	22946332	23170788
11	23926542	24177749
11	24198482	24386214
11	24406955	24579253
11	24609302	24921482
11	25493592	25802464
11	27475098	27645643
11	28495955	28767167
11	30473893	30684239
11	31708024	31910893
11	33054502	33214790
11	33426412	33732193
11	34073657	34364552
11	34484676	34779375
11	35113892	35394366
11	35770808	36142844
11	36203516	36353910
11	37919325	38353900
11	38575061	38715247
11	40217279	40458836
11	41086789	41388858
11	43412228	43673082
11	44809816	45040790
11	45946496	46428728
11	46831011	47032891
11	47073662	47345614
11	48056969	48321444
11	49227192	49639505
11	55687164	55941962
11	57083191	57353307
11	58861448	59286926
11	61287323	61447581
11	62338896	62670222
11	62700253	62843518
11	62897354	63314800
11	63786787	64169572
11	64229628	64550269
11	65061822	65462793
11	65927014	66278152
11	67042243	67424555
11	67677872	67981201
11	68252192	68523717
11	70250826	70581347
11	70962333	71264905
11	71422367	71743814
11	72326830	72596973
11	72920736	73211027
11	73613060	73915513
11	74383906	74684045
11	75047076	75368752
11	75915875	76226769
11	76266769	76487898
11	76875281	77208446
11	77878864	78120160
11	78210391	78576582
11	78928300	79098605
11	80336647	80607763
11	80657763	81008561
11	81461307	81632294
11	81682419	81929909
11	82586859	82898316
11	82928406	83347903
11	84347155	84568179
11	85158245	85512399
11	86089766	86292010
11	86324036	86611337
11	87002204	87257988
11	87919572	88193844
11	89107951	89462901
11	89848835	90121703
11	91934002	92327704
11	93499491	93751932
11	94392894	94633855
11	94703871	95046057
11	95910388	96215381
11	97442733	97814502
11	98806148	99190515
11	99220522	99487544
11	100441480	100694681
11	102123929	102510794
11	103391579	103756166
11	104391613	104734216
11	105762033	105962775
11	107342570	107582888
11	107923755	108263469
11	108376332	108737975
11	109698204	110186248
11	111485385	111705427
11	112511922	112805090
11	113467538	113923070
11	113973358	114113451
11	114153657	114375529
11	114946578	115206829
11	116212872	116658229
11	116879562	117186526
11	117216610	117417072
11	117448452	117699500
11	118050124	118521473
11	119047140	119408599
11	119438610	119608677
11	119648718	119928989
11	119980995	120221116
11	120291132	120561177
11	120941797	121266033
11	121997868	122248831
11	122581221	122733658
11	123154451	123565128
11	124901161	125322631
11	125822841	126153956
11	128496023	128716073
11	130091791	130403347
11	130423427	130564624
11	131091749	131384315
11	131424372	131715733
11	133824975	134098977
11	134109047	134300483
12	2019187	2445909
12	3100904	3362562
12	3372572	3586331
12	4063372	4406096
12	4527631	4822289
12	5452095	5783397
12	8134263	8533876
12	9021463	9418396
12	9460992	9590364
12	11505229	11824124
12	12573032	12944871
12	13065290	13416887
12	14607846	14981173
12	16116964	16497643
12	16517653	16730320
12	18965305	19336198
12	19356198	19637465
12	19677479	19982272
12	20343134	20583630
12	21578742	21853110
12	22776712	22958050
12	22988701	23189511
12	23617477	23969529
12	24611255	24992827
12	26688024	27153202
12	27193748	27539997
12	28722145	29077905
12	29087905	29359440
12	29876844	30104321
12	31126163	31380011
12	32478960	32850709
12	33653431	33783784
12	38782097	39055434
12	39839279	40094875
12	40818714	41160039
12	41699149	42030590
12	42159049	42383399
12	42851077	43275532
12	44050063	44356049
12	44695369	45129736
12	45231288	45499599
12	45529803	45885863
12	46618461	46872603
12	48119460	48249489
12	49195922	49467571
12	50042188	50283227
12	51035452	51378737
12	52008748	52361765
12	53010353	53201048
12	53472457	53713619
12	54417118	54843183
12	55885828	56206214
12	56366699	56708902
12	57410859	57631129
12	57922429	58357342
12	59520174	59854455
12	62969013	63219571
12	64391439	64680806
12	64754160	65085495
12	65185596	65558880
12	66157519	66399344
12	66813022	67281270
12	68595310	68795816
12	69652836	69984769
12	70015146	70316007
12	70739901	71131839
12	72319830	72672080
12	74611400	75056584
12	76117801	76329884
12	77125438	77581296
12	79247972	79482563
12	79684510	80049156
12	81043777	81284823
12	82778777	83052708
12	83524708	83848293
12	85101123	85291551
12	86160523	86462749
12	87139953	87533430
12	89449869	89670567
12	91638502	91949619
12	92212082	92423267
12	92533563	92840075
12	92860075	93195492
12	94058324	94328816
12	94368938	94641171
12	96029196	96359989
12	97654494	97966203
12	98594494	98896417
12	98916441	99127126
12	99147126	99357672
12	100142089	100644327
12	101047600	101267689
12	102275465	102616947
12	102657524	102892097
12	103213003	103458091
12	104078789	104502553
12	105087196	105471392
12	106396362	106626892
12	107055444	107436989
12	107839539	108110885
12	108703824	109075383
12	110010232	110350873
12	111515727	111866156
12	112207728	112531419
12	112581514	112762440
12	113228960	113419783
12	113439783	113690164
12	114452899	114744259
12	116211809	116622175
12	117372790	117623487
12	117774108	118085069
12	118818158	118958473
12	118998725	119262088
12	119282176	119573837
12	120507781	120838877
12	120868916	121119346
12	121711698	122043241
12	122063328	122295053
12	123447924	123578268
12	124663492	125054235
12	125094382	125405696
12	125515778	125836800
12	126520376	126751753
12	127635685	127896197
12	127916203	128197258
12	128994595	129305376
12	130246691	130573259
12	131156353	131570319
12	132180121	132311899
12	132341902	132604723
12	132932169	133308941
13	20023828	20310931
13	20543709	21016156
13	21778970	21962965
13	23398814	23562292
13	24275005	24436225
13	24456601	24758877
13	25767387	26028210
13	26290510	26623486
13	27478500	27859653
13	28160371	28430686
13	28981799	29161964
13	30429905	30720331
13	31287103	31749495
13	32621458	32972504
13	33476223	33686671
13	33696671	34067508
13	35383229	35593868
13	36410498	36510748
13	36561098	36846722
13	38141894	38525922
13	39386784	39732026
13	39772053	40113151
13	40739042	40889139
13	40909237	41316351
13	41739771	42001591
13	42022899	42247851
13	42500724	43041362
13	43164050	43549006
13	44673043	44994140
13	45756628	45947388
13	45979006	46328243
13	47130537	47461404
13	48130121	48431245
13	48481662	48724650
13	48795071	48985859
13	49303141	49686148
13	49706180	49931827
13	49983475	50246098
13	53321468	53661807
13	54682693	54914908
13	55397374	55789187
13	55941458	56275005
13	58105855	58366230
13	60043317	60324618
13	60671018	61136404
13	63665547	63856884
13	64117273	64383701
13	64849710	65350625
13	66819910	67142739
13	67589410	67961410
13	68204122	68449520
13	68469520	68682046
13	69294554	69524705
13	69564707	69795492
13	70854765	71145725
13	71496243	71666269
13	72522266	72906302
13	73301292	73521573
13	74469670	74843913
13	76050529	76303180
13	77559929	77750013
13	78349681	78531092
13	79661763	79975052
13	81019942	81391877
13	81614521	81918552
13	82302088	82615137
13	83246151	83467463
13	84441679	84737021
13	85078563	85400677
13	86168305	86459803
13	87288714	87492141
13	87542458	87855272
13	89004659	89287772
13	89428928	89721090
13	89764980	90105668
13	90155691	90516231
13	91473167	91855543
13	91885742	92137260
13	93849199	94131253
13	94790256	95134480
13	95174695	95507254
13	96350816	96658589
13	98274121	98523849
13	99558012	99758080
13	99919512	100280490
13	100290500	100511654
13	100913012	101184859
13	103267083	103487265
13	104764084	105116364
13	107054844	107205004
13	107255004	107567853
13	108456047	108770601
13	109742782	109964243
13	111041363	111354357
13	113552997	113807429
13	113827818	113988705
14	21053759	21284551
14	21324762	21595146
14	22078181	22371004
14	22875197	23213265
14	23554002	23714534
14	23764618	24166323
14	24544084	24836523
14	26629311	26953130
14	26993969	27242536
14	27868983	28002070
14	28022070	28411355
14	29045674	29356978
14	30988269	31505984
14	32203665	32661042
14	32945751	33218076
14	33911687	34232225
14	34443582	34882363
14	35722111	36093767
14	36867873	37221487
14	38471074	38674756
14	39463651	39706520
14	39787315	40283456
14	40689412	40999734
14	41040136	41354140
14	41753149	42028806
14	42767990	43030830
14	44231394	44502443
14	45203323	45705693
14	46706745	46918513
14	47671442	47932311
14	47942453	48162843
14	48571258	48974103
14	49673995	50056107
14	51111412	51362661
14	52219382	52575516
14	53295788	53586477
14	53636499	53993652
14	54914689	55184918
14	56170246	56520188
14	57283630	57565360
14	58219718	58515182
14	58936756	59227998
[truncated: 527 more rows]
