# Supplementary material for: The genetic architecture of DNA replication timing in human pluripotent stem cells
Source: Nat Commun. 2021 Nov 19;12:6746. doi: 10.1038/s41467-021-27115-9 (PMC8604924; doi:10.1038/s41467-021-27115-9)
Supplement: Supplementary file 8 — Supplementary Data 6 [file 41467_2021_27115_MOESM8_ESM.txt]

chr	start	end
1	948989	950275
1	1166125	1167375
1	1309675	1310411
1	1341750	1343589
1	1368600	1372000
1	1549525	1552575
1	1709128	1715101
1	1980750	1982525
1	2143550	2143915
1	2160550	2163400
1	2181743	2182075
1	2209100	2211765
1	2322200	2323453
1	2343200	2345100
1	2457025	2458000
1	2478000	2478505
1	2516875	2517725
1	3369300	3370680
1	3387700	3389075
1	3661975	3662758
1	3708700	3708843
1	3815570	3816146
1	6259040	6259717
1	6294304	6297412
1	6445225	6446797
1	6550764	6552450
1	6661821	6663880
1	6761106	6761950
1	8936974	8937304
1	9241050	9243440
1	9649400	9650317
1	9969182	9970385
1	10002944	10004050
1	10764391	10765375
1	11072266	11073498
1	11119050	11120598
1	11322113	11322538
1	11332600	11334250
1	11538925	11539725
1	11739564	11740958
1	11796385	11796512
1	11994100	11995450
1	12139000	12139725
1	13910445	13911140
1	15735450	15736175
1	15930268	15930500
1	15943995	15945416
1	16161050	16163950
1	16340347	16340500
1	16469800	16472650
1	16532575	16532970
1	16678588	16680000
1	16969605	16971800
1	17215312	17216192
1	17231176	17232289
1	17304950	17307125
1	17758945	17759190
1	17797394	17798100
1	17873370	17873869
1	18742175	18743746
1	18807531	18807925
1	19578716	19580597
1	20987065	20989000
1	21112663	21113177
1	21503860	21504075
1	22108321	22111400
1	22237038	22237250
1	22264165	22264493
1	22379231	22379991
1	22777908	22778830
1	23345784	23346885
1	23694437	23696274
1	23884130	23885949
1	24069477	24071089
1	24104376	24105521
1	24117825	24119250
1	24151646	24151957
1	24285933	24286588
1	25572800	25575375
1	26437305	26439106
1	26495759	26497225
1	26560150	26560241
1	26605475	26607125
1	26735858	26736330
1	26757905	26759600
1	26797125	26799570
1	26826550	26828300
1	27021816	27024659
1	27114136	27115651
1	27190975	27192225
1	27215875	27216852
1	27247600	27248924
1	27319475	27321155
1	27335520	27337511
1	27648275	27649555
1	27897525	27901291
1	27919409	27920361
1	28051419	28051420
1	28240812	28241675
1	28286263	28287775
1	28414854	28415115
1	28559176	28559575
1	28588487	28588937
1	28831725	28838823
1	28907663	28909175
1	29490586	29490749
1	31537067	31538123
1	31886530	31887778
1	32479152	32480651
1	32573666	32574260
1	32670750	32672175
1	32687601	32688277
1	32705459	32707500
1	32740344	32741600
1	32757175	32758520
1	32801722	32801750
1	32860348	32861475
1	32965971	32966875
1	33118136	33118307
1	33230350	33233700
1	33282460	33284141
1	35324955	35325297
1	35544959	35546220
1	35658036	35658651
1	36105750	36106939
1	36348469	36350017
1	36554150	36555573
1	36620850	36622509
1	36838175	36838513
1	36850125	36851270
1	36862911	36863519
1	38156726	38157755
1	38273210	38275023
1	38455127	38456275
1	39569905	39571803
1	39873767	39875045
1	40204578	40205401
1	40367190	40367340
1	40505325	40506674
1	40627208	40627665
1	40723382	40724241
1	40917064	40917200
1	41156310	41157202
1	41445980	41446139
1	41962219	41962850
1	42800163	42801217
1	42921375	42923099
1	43148697	43148887
1	43231977	43233050
1	43423972	43425005
1	43637416	43638169
1	43824146	43826775
1	43918875	43919725
1	44012944	44015147
1	44115388	44116391
1	44306970	44308850
1	44412048	44413775
1	44435725	44436350
1	45010426	45010918
1	45241165	45243635
1	45264950	45266685
1	45286461	45286500
1	45769226	45769874
1	45792535	45794030
1	45964700	45965551
1	45986509	45987950
1	46049256	46051453
1	46151790	46152673
1	46663525	46663527
1	46766650	46768865
1	46806439	46807825
1	47798881	47800427
1	52194434	52195816
1	52498350	52499445
1	52830500	52831789
1	53018324	53019830
1	53163645	53164204
1	53685602	53687000
1	53790975	53791816
1	53898325	53901913
1	54302951	54304110
1	54518251	54518801
1	54666032	54666559
1	54778403	54778747
1	54838875	54840032
1	55352215	55353683
1	57001455	57001803
1	62660605	62662754
1	62900375	62901184
1	63786894	63790276
1	64059141	64060075
1	65531764	65533892
1	65613067	65614890
1	65887971	65888350
1	67894786	67896282
1	68151169	68151973
1	78148879	78149441
1	78225007	78225486
1	78443599	78444488
1	81711070	81712806
1	82011574	82011681
1	84543224	84544109
1	84764346	84764836
1	86045475	86047415
1	86072125	86072386
1	86967721	86968067
1	87170317	87170833
1	89988606	89989644
1	90286703	90288211
1	91483525	91485603
1	93296975	93298078
1	93546969	93547575
1	93913690	93914576
1	94100511	94100770
1	94311625	94313117
1	94344047	94344709
1	100435275	100435931
1	100714849	100715374
1	100818085	100819147
1	101361738	101362454
1	101414194	101415130
1	107599105	107600554
1	109234600	109236262
1	109642425	109643314
1	109756239	109757589
1	109773138	109773347
1	109794700	109798237
1	109824634	109826540
1	109968800	109969398
1	110026200	110027465
1	110091275	110091478
1	110882248	110884811
1	111991267	111992252
1	112280522	112281709
1	113216958	113218147
1	113497920	113499184
1	114695396	114696425
1	115052766	115055250
1	115299575	115300706
1	115631100	115631212
1	117112466	117114575
1	117452896	117454425
1	117909172	117910400
1	118472572	118472874
1	119875979	119876066
1	119886295	119886725
1	144533676	144534206
1	144930547	144932521
1	145091225	145091671
1	145575624	145577125
1	146643553	146644949
1	149858551	149859394
1	149982082	149982798
1	150122408	150123743
1	150240200	150241407
1	150549646	150552013
1	150899598	150899934
1	150944443	150946800
1	151020123	151021328
1	151253450	151256967
1	151483941	151485181
1	151584642	151585513
1	151880200	151881585
1	151964935	151965110
1	153095297	153098025
1	153747050	153749600
1	153929764	153930975
1	153941567	153941750
1	153957955	153958626
1	154296875	154298792
1	154580028	154580786
1	154599713	154600686
1	154933350	154934962
1	154969950	154971712
1	154989075	154989306
1	155106425	155107138
1	155145379	155145703
1	155166485	155168525
1	155293567	155296500
1	155531892	155533197
1	155579724	155579850
1	155657955	155659028
1	155829340	155830205
1	155944757	155945204
1	156023864	156025925
1	156046235	156051455
1	156074107	156075077
1	156100333	156100595
1	156253915	156254100
1	156469547	156470978
1	156561604	156562750
1	156636895	156637951
1	156659575	156661555
1	156673250	156677203
1	156714558	156714603
1	156737404	156738010
1	157015313	157015551
1	157107293	157108482
1	160064598	160064838
1	160175240	160176683
1	160231654	160232640
1	160987725	160988075
1	161016134	161016243
1	161088784	161089375
1	161123711	161124319
1	161167808	161168327
1	161360069	161360413
1	161696050	161697357
1	162467744	162468229
1	163291573	163292108
1	163564775	163565810
1	165600535	165601413
1	165796278	165797925
1	167690600	167691845
1	168195408	168195999
1	169454441	169455549
1	171187350	171187903
1	172501339	172501508
1	173445911	173447475
1	173835047	173836677
1	176175407	176176628
1	179335140	179335386
1	180199625	180200200
1	180471382	180472025
1	180991437	180992004
1	182360184	182360721
1	182992792	182993172
1	184355137	184356848
1	184942781	184944175
1	193027068	193029358
1	200638538	200639117
1	200862925	200863407
1	201435100	201438186
1	201475732	201476636
1	201707529	201707816
1	201951837	201952660
1	201979972	201980475
1	202111900	202114677
1	202775982	202777648
1	202828150	202829625
1	203766600	203766625
1	203830730	203831226
1	203952825	203953985
1	204041361	204041674
1	204052426	204054297
1	204379686	204381204
1	204423650	204425203
1	204463184	204464139
1	205179425	205180879
1	205262729	205263503
1	205290124	205291325
1	205407926	205411004
1	205422925	205427025
1	205473743	205475263
1	207925516	207926328
1	209576875	209577415
1	209956950	209957263
1	209979200	209979527
1	211575028	211575125
1	211750968	211752423
1	211848100	211849855
1	212208651	212208765
1	212458826	212459950
1	213034172	213034422
1	213077400	213080506
1	213123350	213126025
1	221915891	221916658
1	223195558	223196898
1	224301826	224302693
1	224370155	224371670
1	224517404	224518003
1	225840315	225841813
1	226110475	226111346
1	226186376	226187027
1	227750800	227751732
1	228269239	228271892
1	228296275	228296299
1	228327200	228329675
1	228593590	228595650
1	228674237	228676775
1	230468400	230469325
1	232263888	232268647
1	233430761	233431259
1	234508981	234509783
1	234743100	234743435
1	235291234	235292598
1	235666999	235668827
1	241176960	241177200
1	241803843	241804175
1	243651350	243652796
1	244211204	244211425
1	244614567	244615641
1	245026870	245028100
1	245133102	245134739
1	246728856	246730279
1	247094389	247096125
1	247240925	247241877
1	247266500	247267240
1	247498229	247499133
1	247541916	247542300
1	249120560	249120865
1	249132444	249133786
1	249200162	249200649
1	11752027	11753775
1	932550	937325
1	961638	962871
1	1206128	1210538
1	1237479	1238035
1	1259657	1261597
1	1279014	1284425
1	1354322	1357434
1	1408009	1408375
1	1565667	1566856
1	1822602	1824275
1	1837924	1839191
1	1851287	1852650
1	2062513	2063126
1	2119950	2125771
1	4814300	4817850
1	5826305	5826823
1	6398717	6399202
1	6414488	6415199
1	6640562	6641180
1	7595183	7595897
1	7669514	7669752
1	7728007	7729031
1	8502826	8504284
1	9299875	9301315
1	9376401	9377068
1	9749985	9752315
1	9774649	9775570
1	10489209	10489385
1	10692855	10695797
1	10724312	10725423
1	10738615	10739677
1	10749729	10750628
1	11344284	11344828
1	11559837	11560393
1	12123050	12124141
1	12688555	12692086
1	15067422	15067925
1	15709400	15710382
1	16374671	16377117
1	16489261	16489599
1	16945354	16945584
1	17017856	17021573
1	17253374	17254462
1	17334325	17335042
1	17898535	17902468
1	17916307	17916557
1	19275563	19276182
1	19665805	19666772
1	19790048	19790434
1	21022404	21023070
1	21651773	21654282
1	25056419	25057679
1	26125335	26127775
1	26201027	26203301
1	26856431	26859159
1	27425053	27425747
1	27668675	27670445
1	27690577	27691653
1	27844702	27844998
1	27881996	27882037
1	27931320	27932486
1	27981739	27982540
1	28919182	28920032
1	29213197	29215100
1	29446969	29450974
1	29562518	29565260
1	31289669	31290742
1	32040500	32043300
1	32180324	32181316
1	32219245	32220858
1	32255797	32256778
1	32402968	32404496
1	32526808	32528833
1	32908301	32908572
1	33166936	33170125
1	33181584	33182153
1	33218956	33219091
1	33617134	33617848
1	33830463	33831431
1	36639853	36645511
1	36785983	36790258
1	38758588	38759550
1	41119869	41120723
1	43204689	43205767
1	44029257	44030218
1	44397997	44398938
1	44883051	44883818
1	47078532	47079800
1	53880703	53881107
1	54821368	54822722
1	55037139	55037903
1	61315146	61316625
1	63759600	63759824
1	64972844	64973037
1	81813438	81814086
1	89240623	89241087
1	94127709	94129235
1	94294394	94295775
1	95088587	95089524
1	95871400	95871744
1	110039671	110041938
1	113241650	113245626
1	113353127	113353334
1	113365982	113367345
1	114571822	114571957
1	114616575	114617194
1	114630755	114631599
1	116172593	116172910
1	145038890	145039240
1	150274087	150275456
1	151117222	151119107
1	151797009	151799070
1	153538024	153538210
1	153570601	153571163
1	153765013	153765328
1	154953997	154954578
1	156087925	156088214
1	156129631	156131449
1	156214587	156216324
1	156361396	156364209
1	159906044	159907605
1	160640410	160640637
1	163532722	163533226
1	164602854	164603120
1	164754912	164755212
1	167401072	167401376
1	170457254	170457796
1	171268851	171269207
1	173414431	173417590
1	175802950	175803355
1	178246625	178247564
1	179056023	179056612
1	181104127	181104271
1	185613375	185614629
1	200985413	200985688
1	201366057	201366594
1	201616956	201619622
1	201646491	201646853
1	201656955	201657478
1	201797170	201797399
1	202329578	202330574
1	202674237	202676050
1	202934964	202936312
1	203255744	203256891
1	203476501	203476585
1	203524491	203525852
1	204071186	204071370
1	204121479	204121989
1	204304327	204305811
1	204449494	204449988
1	204676833	204677399
1	204898911	204899271
1	205488176	205489039
1	206877132	206877318
1	206896981	206897752
1	209371350	209372721
1	210426242	210427575
1	224684228	224684347
1	226312592	226313426
1	226842984	226843447
1	227981396	227982478
1	228400388	228400504
1	229230318	229230452
1	235807168	235807715
1	242377096	242377650
1	242750778	242750891
1	244892210	244892587
1	246591928	246592401
2	148900	150240
2	675519	675728
2	1748678	1749225
2	3623481	3624186
2	3699075	3699557
2	5832235	5834163
2	8816125	8817261
2	9144540	9144694
2	9562425	9564274
2	10588831	10589600
2	10829961	10830329
2	11623225	11623457
2	16079452	16083444
2	20251130	20251864
2	20424461	20425975
2	20549564	20551046
2	24148693	24150411
2	24247175	24248492
2	24299901	24300784
2	25043526	25043821
2	25474216	25474766
2	25895725	25897046
2	26100635	26101181
2	27272719	27273680
2	27293559	27295895
2	27356350	27357453
2	27434494	27435893
2	27592607	27594215
2	27631967	27632485
2	27651482	27652243
2	27805175	27805728
2	27852032	27852775
2	28614988	28616525
2	28974171	28975435
2	29117603	29118772
2	32234646	32235264
2	32581511	32583453
2	36581675	36584180
2	36690591	36690980
2	37192897	37193773
2	37427695	37428019
2	37457777	37459927
2	37898125	37899128
2	38603436	38604406
2	38830302	38830650
2	38976669	38979015
2	39346947	39347217
2	39590300	39595150
2	39663861	39664372
2	40006075	40006312
2	42272708	42273504
2	42328125	42328873
2	42719783	42720955
2	43036750	43038319
2	43404900	43408875
2	43445838	43446779
2	45016150	45016342
2	46768704	46769600
2	46926667	46926975
2	47402482	47404237
2	47596420	47597206
2	47632143	47632150
2	47926214	47928475
2	48009450	48010644
2	54342916	54343375
2	54682607	54683150
2	55275715	55277626
2	55646361	55646924
2	58434896	58435775
2	61764401	61766295
2	61990911	61991066
2	62113325	62116741
2	62693423	62694355
2	63798600	63799410
2	63839075	63840118
2	64871075	64871880
2	65356476	65357222
2	65454231	65455427
2	68383947	68386131
2	70370550	70371008
2	70475306	70475661
2	70527950	70529200
2	70994388	70995383
2	71680750	71681821
2	73297798	73299675
2	73460775	73460951
2	73510440	73512615
2	74230192	74230354
2	74425050	74426135
2	74667134	74670166
2	74708950	74710875
2	74732975	74733285
2	74755475	74756918
2	74775904	74777375
2	75061331	75063867
2	75873275	75874512
2	85359425	85363704
2	85465232	85466583
2	85552647	85554849
2	85664250	85664747
2	85766052	85767066
2	85829175	85829562
2	86422301	86422672
2	88649050	88650625
2	95831070	95832060
2	96872841	96874522
2	96970929	96972339
2	97531900	97536850
2	98278200	98278419
2	101618112	101618806
2	103352630	103353850
2	105373375	105374118
2	106014473	106015149
2	109064640	109066005
2	110371938	110373370
2	111444430	111444689
2	111875625	111881613
2	113032756	113033946
2	113341465	113343975
2	113402969	113404117
2	113605800	113606979
2	118380857	118381062
2	118572275	118572675
2	120012325	120012578
2	120516675	120518113
2	120548575	120553100
2	121492822	121494220
2	122287823	122287984
2	122493951	122494368
2	125752475	125752959
2	128050950	128051697
2	128459097	128460011
2	128615433	128615700
2	128784707	128786235
2	128848812	128848998
2	129122091	129122428
2	130940470	130941600
2	131862188	131862269
2	132249771	132251447
2	136289121	136289834
2	145089544	145090428
2	149401706	149402266
2	149570000	149570435
2	149857791	149858175
2	151342076	151343193
2	152117948	152118468
2	152266037	152267261
2	153573443	153575693
2	169104275	169104364
2	170440525	170440808
2	172015992	172016597
2	172287450	172288733
2	173243463	173244593
2	174219253	174220586
2	174829689	174830605
2	176033334	176033522
2	177134265	177135074
2	178128245	178129403
2	178257184	178257943
2	179315644	179316752
2	183580611	183581616
2	183913000	183913281
2	187350770	187351428
2	189161455	189162275
2	190538928	190539492
2	190648578	190649388
2	196521837	196522627
2	197035389	197036265
2	198317757	198318725
2	198380607	198381369
2	198449850	198449921
2	200776069	200776658
2	201000100	201001281
2	201171315	201172520
2	201374075	201374650
2	201728171	201729234
2	201828016	201828814
2	201980875	201981805
2	202834875	202835983
2	202898993	202902085
2	203240120	203240215
2	203499430	203500578
2	204103250	204104508
2	204399483	204400365
2	207139405	207140125
2	207997450	207997645
2	208487750	208491350
2	208631704	208635323
2	208889896	208891075
2	209118888	209119459
2	215673859	215674347
2	216176781	216177382
2	216946237	216946526
2	217363823	217365795
2	217500700	217502200
2	219260475	219266225
2	220360600	220363660
2	220425581	220426253
2	223520421	223520720
2	223725809	223726328
2	224808585	224810011
2	225448790	225449828
2	227659498	227659600
2	231734713	231736825
2	232062625	232064211
2	232234750	232236825
2	232274325	232275539
2	232328441	232330700
2	232468820	232470608
2	232535912	232537983
2	232551800	232552750
2	232570680	232577475
2	232651071	232651498
2	232825750	232826950
2	233281825	233287389
2	233414425	233416434
2	233562108	233562611
2	234474863	234475328
2	235404546	235406650
2	236565825	236565923
2	238108245	238109200
2	238383847	238384457
2	238498925	238500340
2	238969042	238970242
2	241074850	241076350
2	241524175	241527450
2	241755725	241759694
2	242255633	242256048
2	242576778	242577493
2	242625853	242626660
2	242640075	242642850
2	243004775	243005005
2	42769189	42769432
2	58025101	58025300
2	129395127	129395498
2	147295250	147296067
2	172170200	172171223
2	921030	922250
2	1617477	1617659
2	8031040	8033243
2	10181921	10182822
2	10442108	10444925
2	12004427	12004595
2	20783760	20784770
2	24582687	24583999
2	25498742	25498891
2	25598565	25599568
2	26409197	26409551
2	27307866	27310231
2	33833638	33836102
2	38300703	38305167
2	43158482	43158565
2	43268297	43269499
2	44691332	44692412
2	45485364	45488040
2	47282825	47283902
2	47295237	47297676
2	54799858	54800287
2	55451273	55452896
2	60704196	60706761
2	60742181	60742326
2	62553204	62554820
2	63271972	63272457
2	63284350	63287018
2	70845950	70846395
2	71922457	71923425
2	73185721	73188348
2	73338179	73340683
2	75659993	75660750
2	85132533	85133696
2	85407096	85408029
2	85647532	85648517
2	96773575	96774335
2	96808770	96811769
2	97481220	97483159
2	97497605	97498315
2	97548722	97549408
2	97572158	97572657
2	99071914	99072478
2	102131835	102133958
2	106809845	106810031
2	112812851	112814138
2	116184525	116186005
2	119997977	119998507
2	120438257	120439361
2	120979905	120983550
2	121129400	121130441
2	121468726	121471009
2	121517612	121518933
2	121531052	121531778
2	121541837	121543124
2	121616777	121617556
2	121649852	121650686
2	127821160	127822417
2	127843814	127846458
2	128588589	128588647
2	129050751	129051638
2	129062058	129065965
2	129249801	129251851
2	134888945	134889484
2	144694254	144695361
2	145271121	145271722
2	154387750	154389020
2	166635132	166637642
2	168185819	168186741
2	168260525	168261395
2	168699975	168702353
2	168718577	168720650
2	172944894	172946071
2	173412374	173414189
2	174100128	174101409
2	174876884	174878353
2	174889818	174890108
2	175787100	175787939
2	175821792	175821948
2	187598190	187598543
2	188384299	188384460
2	189317375	189322525
2	205145990	205146032
2	205180217	205180342
2	206549159	206550938
2	207680050	207680348
2	208676073	208676818
2	210170123	210173600
2	210480470	210481600
2	211046620	211047125
2	216792800	216793444
2	218782664	218784290
2	218843396	218844575
2	220042578	220043330
2	220080730	220081522
2	220143836	220145725
2	220299557	220300326
2	220323718	220323891
2	220341965	220342791
2	220375136	220376002
2	220393699	220396415
2	220407674	220408236
2	220437150	220437790
2	223899751	223901104
2	224584800	224586417
2	225296074	225298233
2	232430534	232432505
2	233140994	233141172
2	234116600	234117734
2	235586223	235588009
2	236407293	236409202
2	237066877	237073700
2	237751830	237755565
2	238266323	238266681
2	238395064	238398915
2	238582048	238582773
2	240185188	240186007
2	241395835	241398535
2	241948500	241950367
2	242295721	242296199
2	242743175	242744705
3	3168251	3169667
3	5229484	5230814
3	9790425	9792788
3	9833125	9833170
3	9932342	9932797
3	9974404	9976300
3	10067553	10068428
3	10289450	10289699
3	10361175	10362664
3	11314060	11314532
3	11635652	11635750
3	12598717	12599304
3	12704960	12706048
3	14163150	14163931
3	14444376	14445537
3	15106215	15106774
3	16697886	16698098
3	16710775	16713071
3	16728125	16728450
3	23847476	23848809
3	23958841	23960750
3	31574531	31575193
3	31998859	31999596
3	32857823	32863707
3	33480851	33481462
3	33839914	33840718
3	38179577	38180925
3	38494300	38497768
3	39425039	39425783
3	39448207	39448738
3	40351324	40351790
3	42085669	42085917
3	44802525	44802947
3	45725350	45725698
3	46586300	46586638
3	46621241	46621389
3	47020563	47021851
3	47323698	47324866
3	47421756	47423850
3	47516425	47517150
3	47930850	47931078
3	48228440	48229916
3	48342592	48343569
3	48468739	48471319
3	48487400	48488556
3	48506200	48506864
3	48540650	48542625
3	48593725	48594171
3	48646593	48647465
3	48697974	48700294
3	48955794	48957505
3	49026525	49029321
3	49057529	49061700
3	49130672	49131634
3	49396025	49396884
3	49448607	49450600
3	49496200	49497760
3	49711868	49712650
3	49726524	49727850
3	49756025	49757115
3	49823000	49824650
3	49977100	49977991
3	50193125	50195600
3	50263000	50263103
3	50277716	50278010
3	50328800	50330625
3	50357625	50360114
3	50374034	50380664
3	51421723	51423194
3	51976414	51976775
3	52000925	52001059
3	52017996	52018425
3	52270375	52273655
3	52311631	52313371
3	52444655	52444948
3	52489125	52490900
3	52738901	52740622
3	53287166	53290500
3	53914950	53916198
3	56716360	56718325
3	57582264	57583673
3	57742131	57743469
3	57994223	57995351
3	58007488	58007851
3	58292242	58293256
3	58419115	58419558
3	61545050	61545238
3	63848543	63849404
3	66549830	66551333
3	72496582	72497226
3	76711908	76712100
3	87775575	87777352
3	98619769	98620934
3	100053607	100054136
3	100118596	100119753
3	100427745	100430108
3	101395338	101396080
3	106549876	106551500
3	107149825	107150667
3	109051359	109052171
3	110790928	110791769
3	112020906	112021834
3	112280037	112281103
3	112959820	112960843
3	113464346	113465255
3	119041323	119042314
3	119066775	119066982
3	119218303	119218612
3	120169432	120169639
3	121264196	121264993
3	121614707	121615025
3	124605096	124607622
3	125093339	125093840
3	125932140	125932675
3	126074781	126076775
3	126193325	126194710
3	127308712	127309445
3	128369317	128369750
3	128444971	128446473
3	128838683	128840479
3	128967275	128967337
3	128996425	128996981
3	129023650	129023992
3	129034375	129035633
3	129147324	129147410
3	129158353	129159397
3	130465124	130465606
3	130612332	130612668
3	131099858	131101575
3	132096634	132096766
3	132136493	132137201
3	132378508	132379668
3	133291964	133293496
3	133968800	133970020
3	134032420	134032558
3	134045002	134046482
3	134092412	134093302
3	134204662	134205411
3	135913325	135913443
3	136580238	136581930
3	137833603	137834498
3	138327497	138328301
3	138553054	138555175
3	139108266	139109102
3	140660430	140661557
3	140769650	140771850
3	141205962	141206811
3	141594804	141596382
3	142442937	142443811
3	143690526	143692026
3	149374120	149377118
3	149531136	149531448
3	149688031	149689517
3	150126311	150128875
3	150263656	150264164
3	150320328	150321927
3	151987061	151987250
3	152552980	152554274
3	152880035	152880582
3	155336050	155336917
3	155588561	155589552
3	156272457	156272881
3	160117709	160118830
3	160282269	160282901
3	160939062	160939543
3	162458025	162458215
3	163627280	163627400
3	167453073	167453362
3	169482301	169482663
3	169683925	169685320
3	170079645	170080359
3	170588517	170588760
3	171761255	171761300
3	173951405	173953014
3	176036283	176036902
3	178866113	178867300
3	179040393	179041597
3	181430213	181432792
3	182971439	182971764
3	183353381	183354787
3	183735100	183735692
3	183852933	183853604
3	183895086	183895915
3	184016100	184017361
3	184032478	184033077
3	185301066	185301650
3	185542282	185544050
3	185654030	185656325
3	185825859	185828575
3	186501651	186504290
3	186647100	186647285
3	187461600	187463193
3	193854392	193856022
3	194206756	194207548
3	194304050	194304999
3	195162668	195163750
3	196013996	196014413
3	196229233	196230605
3	196245423	196245850
3	196295114	196296269
3	196359543	196360525
3	196594458	196595875
3	196669589	196669810
3	197024427	197025426
3	197183200	197183925
3	197282835	197283150
3	57939208	57939375
3	8538842	8539034
3	9390134	9390847
3	9957230	9958280
3	9987777	9988706
3	12199530	12200568
3	13058874	13061265
3	13520012	13523399
3	14575098	14575673
3	15397796	15398166
3	31960843	31962459
3	32022040	32023335
3	39514348	39515100
3	42671378	42671533
3	42699724	42700617
3	45612950	45614076
3	46599182	46599928
3	48629482	48631067
3	48670312	48671076
3	48721010	48721390
3	49143464	49144205
3	49207550	49210383
3	49379228	49379441
3	49840118	49843078
3	49902033	49902631
3	49940417	49941001
3	50162360	50162634
3	50212202	50213612
3	50293975	50294577
3	50306871	50307690
3	50395111	50397766
3	50560136	50561179
3	50654327	50654555
3	50857664	50858150
3	52035856	52036585
3	52563971	52565268
3	53203037	53203911
3	53260661	53262787
3	54678484	54678781
3	57190485	57191711
3	58547487	58547948
3	60758687	60760575
3	62937013	62939689
3	64182250	64183307
3	64223436	64223892
3	70665437	70665890
3	71777876	71778102
3	84884388	84884656
3	98047516	98048220
3	104564916	104566275
3	106629575	106630115
3	112111205	112112175
3	112358383	112358736
3	113403975	113405403
3	116569022	116569943
3	120341344	120342614
3	122697727	122697885
3	122785889	122788016
3	123037543	123037631
3	124493724	124493940
3	126711782	126713119
3	126761652	126763275
3	128000061	128001105
3	129248275	129249061
3	129310151	129310285
3	129320899	129321270
3	134657275	134657435
3	134936017	134936259
3	134951117	134952336
3	139210989	139211288
3	140796527	140797071
3	140959002	140959821
3	142680970	142682021
3	145974228	145974831
3	148739126	148740195
3	149740403	149741282
3	150803285	150804115
3	154995903	154998800
3	172470907	172471217
3	176225132	176225450
3	184378739	184379088
3	185471545	185475083
3	187930590	187931183
3	194033218	194033326
3	194980342	194981869
3	195634035	195638829
3	196514571	196514868
3	197266630	197267276
3	197299595	197300271
4	330200	333125
4	466475	467317
4	774657	775573
4	925125	926789
4	1240950	1244150
4	1282991	1283257
4	1339575	1340618
4	1712925	1715725
4	2009781	2011825
4	2469675	2471951
4	2536650	2537842
4	2600438	2600734
4	2935675	2935839
4	3755550	3755950
4	3864863	3865250
4	6641844	6643957
4	6710924	6711345
4	6783625	6785618
4	6973525	6974271
4	6991167	6991500
4	8535375	8535906
4	22517105	22517596
4	25235650	25235822
4	25378050	25379310
4	25863766	25865683
4	26033976	26034353
4	39367625	39368575
4	39528697	39529943
4	39699714	39700335
4	39978217	39979987
4	40751171	40752843
4	41217941	41218471
4	41992643	41993056
4	42269418	42269605
4	48781162	48781999
4	52710093	52711140
4	53526055	53526425
4	53581760	53581987
4	53728024	53729565
4	54244086	54244497
4	56814936	56815552
4	56914829	56915892
4	57305946	57306151
4	57842790	57843992
4	65596130	65596290
4	69216400	69216419
4	71704158	71705461
4	71860032	71860686
4	76439666	76439946
4	76597568	76598683
4	76633510	76633700
4	77869825	77872011
4	78078105	78079673
4	79015800	79016000
4	79697582	79698381
4	83292799	83295000
4	83811903	83812652
4	85886721	85888272
4	87406773	87407050
4	87515009	87515985
4	93225783	93226652
4	93352950	93357126
4	99181571	99182171
4	99849875	99851550
4	100009426	100010626
4	100871872	100872063
4	103747558	103748862
4	109571954	109572163
4	110354783	110355820
4	110480867	110482206
4	111117409	111118451
4	111332776	111332828
4	113282224	113283232
4	113567544	113569795
4	114681898	114683568
4	123701403	123701577
4	123747999	123749273
4	124318496	124320479
4	124424575	124425583
4	128802136	128802460
4	128981777	128983622
4	129606749	129607900
4	130952171	130952700
4	131687807	131690400
4	133411575	133412527
4	136105875	136106332
4	138453522	138453547
4	139936594	139937365
4	140004615	140005324
4	140097677	140097931
4	140224042	140224975
4	140374467	140375651
4	144105832	144107283
4	144434126	144436090
4	146539815	146540476
4	148538723	148539192
4	151935698	151937386
4	152023566	152023825
4	152246832	152247350
4	153456725	153457948
4	154709400	154711172
4	167637899	167639870
4	169753246	169754531
4	170191501	170193003
4	174089428	174089491
4	174254596	174255527
4	177241152	177241959
4	184018464	184019808
4	184104886	184104960
4	184365006	184366474
4	184425084	184427553
4	184826025	184828449
4	185394770	185395384
4	186239000	186239065
4	187112095	187113493
4	187164504	187168695
4	187644267	187646149
4	189027700	189028097
4	44060594	44061475
4	1035325	1035668
4	1302222	1302463
4	1873222	1874007
4	2419295	2419862
4	4763572	4764750
4	5754738	5755464
4	6941544	6942575
4	7980442	7980791
4	8047914	8049269
4	8111377	8112159
4	10114414	10115070
4	15160230	15160729
4	16999354	16999476
4	19197837	19200075
4	24509065	24509901
4	26320275	26320645
4	44416836	44418539
4	44866687	44866975
4	77301469	77302606
4	79172650	79175343
4	85570636	85570933
4	87373630	87374961
4	88785225	88785812
4	88852749	88854132
4	99933525	99935955
4	107898935	107900145
4	113631598	113631777
4	115413625	115416621
4	140066331	140066897
4	143356966	143357755
4	148905372	148906552
4	153625750	153626059
4	153773490	153774072
4	154455825	154456711
4	171032335	171032623
4	182740762	182741126
4	183062303	183062583
4	185311865	185313038
4	185535596	185537584
4	186317130	186318442
4	186948625	186949145
4	187604439	187604848
4	188921574	188922034
4	189324036	189324685
4	190099191	190099562
5	399025	399883
5	472750	473050
5	892008	894275
5	1512150	1514831
5	1799191	1800946
5	2749325	2751500
5	3099600	3103774
5	6632523	6634147
5	6710950	6711661
5	7262067	7262535
5	9544573	9546109
5	10100325	10101100
5	12626748	12626947
5	12660950	12664176
5	14143016	14145472
5	16935666	16937250
5	27471859	27477000
5	31453603	31454775
5	32173688	32174985
5	32312254	32313046
5	32585709	32586206
5	33445499	33447185
5	34007961	34008462
5	34408625	34411655
5	34477209	34477225
5	34656589	34657527
5	34838939	34840025
5	35338901	35339368
5	36151280	36152438
5	38556135	38557374
5	39073664	39074338
5	40833790	40836499
5	41869425	41870873
5	43066004	43067983
5	43312390	43313512
5	44809073	44809727
5	52095512	52096652
5	53311725	53312210
5	54733852	54733931
5	54829375	54830668
5	55007499	55008412
5	56469898	56470470
5	59995429	59996519
5	60458499	60460450
5	63255469	63256400
5	65017452	65019125
5	65220895	65222906
5	68462707	68464142
5	68530477	68530985
5	71403317	71404784
5	71603871	71604387
5	72144044	72144799
5	72251250	72252574
5	73935632	73937344
5	74161245	74162634
5	76011975	76012490
5	77943405	77944995
5	78531694	78533528
5	78809798	78810519
5	78908378	78909597
5	79437037	79437059
5	79540652	79541356
5	79949238	79949628
5	81277592	81277850
5	82768311	82768473
5	83892700	83893619
5	86563786	86564582
5	87565140	87565216
5	89705272	89705978
5	89769539	89770831
5	89824934	89825856
5	93689050	93690677
5	95295406	95297405
5	96271882	96272550
5	96519533	96519652
5	98264018	98265137
5	102594409	102595577
5	107004729	107005498
5	108745012	108745561
5	109025396	109026414
5	110847677	110848272
5	111496075	111496980
5	112197040	112197229
5	114631854	114632239
5	114705233	114705464
5	114879847	114881325
5	115151697	115152589
5	115908137	115910477
5	118406791	118407449
5	122110895	122111411
5	122848064	122848774
5	123833040	123835250
5	123987568	123987745
5	124076838	124078065
5	125927025	125927652
5	126112296	126114424
5	126853443	126855250
5	127418608	127419175
5	128795309	128796109
5	131131708	131133380
5	131629028	131630225
5	132202003	132203368
5	132389042	132390258
5	133303651	133304750
5	133339547	133341490
5	133746608	133748287
5	133861603	133863027
5	134094487	134094768
5	134209389	134211200
5	135832950	135834196
5	135898599	135900330
5	137086769	137090834
5	137367963	137369277
5	137687900	137689253
5	137800177	137802875
5	137878101	137880527
5	137910455	137912275
5	138677612	138677762
5	138774455	138775499
5	139026656	139032131
5	139554308	139555565
5	139781579	139782001
5	139926925	139927993
5	140474252	140475325
5	140697875	140700975
5	140855624	140856225
5	140943550	140944177
5	141015590	141018075
5	141249920	141250296
5	141348260	141349012
5	141391575	141392827
5	141701699	141705024
5	143549916	143550093
5	145826775	145828639
5	148930220	148931831
5	149826050	149826526
5	149864500	149866744
5	150051446	150053497
5	150158390	150158708
5	150283675	150285825
5	150536375	150538050
5	151151535	151152312
5	154135496	154136946
5	154317181	154317638
5	158690067	158691513
5	159545446	159546429
5	159591973	159592651
5	159614250	159614627
5	159716160	159717038
5	159738668	159739934
5	159826640	159827132
5	162887883	162888250
5	164105025	164105287
5	170813525	170813622
5	171432936	171434933
5	171826900	171827010
5	171882145	171883375
5	172196425	172198576
5	172385700	172385863
5	173094500	173096606
5	173392122	173392334
5	175814718	175815452
5	175873900	175876309
5	175959929	175960882
5	176073725	176075775
5	176433122	176433974
5	176449855	176450038
5	176558870	176560904
5	176729750	176730466
5	176793050	176797387
5	176880575	176884525
5	176896525	176900589
5	176918225	176918748
5	176943200	176944625
5	176980075	176981702
5	177019244	177020725
5	177539500	177539706
5	177550830	177552737
5	178053116	178054454
5	178977558	178978525
5	179049777	179051672
5	179104975	179106575
5	179126119	179126517
5	179245400	179248475
5	179771512	179773500
5	179920300	179920784
5	180229655	180231300
5	180257650	180259275
5	180287503	180288664
5	180649151	180649836
5	180668314	180671212
5	180686708	180689775
5	180707315	180709250
5	79552385	79552507
5	179756850	179757291
5	125434	127949
5	669119	670375
5	1099124	1103301
5	3116495	3116831
5	5326660	5326831
5	5695623	5696136
5	7394244	7396967
5	12320350	12321274
5	14255425	14257312
5	14730312	14730562
5	15548101	15553756
5	16722767	16723803
5	17216592	17217116
5	18546388	18547675
5	31992947	31993279
5	34544700	34548077
5	61864575	61864851
5	64003264	64003800
5	64330208	64330416
5	71657888	71658998
5	79454779	79457963
5	80255559	80256988
5	81886000	81887004
5	82647500	82648256
5	116282062	116282882
5	124313375	124313838
5	132158681	132160084
5	133840476	133841078
5	138091902	138093450
5	138852180	138852388
5	139048093	139051478
5	139064444	139065908
5	139079599	139081973
5	139124403	139125300
5	140888913	140890517
5	141057704	141057850
5	141204838	141205243
5	141674579	141674733
5	141690400	141691521
5	142065657	142066700
5	142084251	142085421
5	143676875	143678210
5	149838700	149841095
5	149883616	149884219
5	152894950	152895488
5	154069305	154071756
5	159626941	159627241
5	167718548	167720293
5	168002602	168002801
5	170171362	170171503
5	170946724	170948155
5	171405840	171407911
5	171532317	171532762
5	172718828	172719400
5	172730760	172731976
5	172758349	172759032
5	173198150	173198769
5	175971703	175971965
5	176513977	176514909
5	176525521	176526703
5	176856212	176856845
5	177034043	177036814
5	177657380	177660191
5	178613615	178616075
5	179508580	179508736
5	180217594	180218413
6	677750	678114
6	692456	693675
6	2764650	2765005
6	2841034	2841700
6	3023100	3024955
6	3068325	3068652
6	3118630	3119409
6	3226200	3230068
6	4021468	4022114
6	4133650	4134011
6	4774916	4776225
6	7261100	7261978
6	7312577	7313204
6	7909750	7910350
6	10557404	10557559
6	12014573	12015350
6	13614844	13616536
6	14376425	14379191
6	15021099	15021676
6	15244998	15246432
6	18264089	18265065
6	19806358	19806675
6	19837739	19839257
6	21594194	21597195
6	21664586	21665091
6	21687759	21691914
6	24403136	24403679
6	24667807	24668900
6	24774769	24777128
6	26015730	26015914
6	26043305	26044651
6	26252050	26252268
6	26268874	26269108
6	27796675	27798609
6	27831774	27833328
6	27860498	27860950
6	28864268	28864826
6	28890921	28891461
6	29595362	29595848
6	30293817	30295051
6	30523318	30525419
6	30583563	30584934
6	30653450	30654148
6	30684325	30684457
6	30709728	30712146
6	30848193	30849052
6	30875400	30875960
6	31126435	31127700
6	31508880	31509648
6	31627200	31627286
6	31701725	31702230
6	31773550	31775350
6	31869025	31870408
6	31938900	31939868
6	32120476	32123078
6	32143423	32143764
6	32935834	32936231
6	33089331	33089550
6	33175092	33176526
6	33245784	33247035
6	33265899	33266904
6	33359688	33359953
6	33382900	33383409
6	33421625	33423375
6	33547225	33547975
6	33755984	33756835
6	34192204	34192382
6	34205716	34206790
6	34392983	34393500
6	35435275	35437356
6	35451973	35455111
6	35465393	35466463
6	35694950	35697325
6	35887403	35888163
6	35995633	35996436
6	36562399	36565900
6	36825485	36826679
6	36952496	36955009
6	37090930	37091075
6	37101986	37102186
6	37137094	37139454
6	37225463	37225998
6	38670025	38670843
6	39195301	39197825
6	41544802	41545189
6	41753575	41754029
6	42017950	42018347
6	42103035	42103582
6	42145689	42146550
6	42419135	42421530
6	42712375	42713740
6	43019894	43021599
6	43042575	43045119
6	43137953	43138543
6	43148900	43149179
6	43394999	43395962
6	43543183	43544215
6	43598076	43598305
6	43737475	43739411
6	44095460	44096373
6	44190598	44191535
6	44213744	44217636
6	45345177	45346105
6	52440275	52442265
6	53660626	53660981
6	56708861	56709025
6	57086087	57086228
6	63226282	63226512
6	64282372	64283891
6	64345421	64346331
6	68747900	68749091
6	70506233	70506391
6	71377389	71378167
6	73973814	73974000
6	74228420	74230882
6	75981375	75983975
6	76311486	76312451
6	79788227	79788461
6	82956884	82957843
6	83073633	83075638
6	86302850	86303737
6	86351802	86353833
6	86385874	86388417
6	87864912	87865630
6	88032386	88032950
6	88411044	88411858
6	89790536	89791719
6	90398233	90398845
6	90528522	90530244
6	97284709	97285264
6	98223181	98223609
6	99796312	99797806
6	101328861	101329512
6	107434450	107436292
6	108880282	108881775
6	109330324	109331044
6	109415921	109416907
6	109703078	109703685
6	111195582	111197755
6	111803476	111804331
6	114175746	114175992
6	114662700	114664791
6	116691902	116692667
6	116937944	116938238
6	118972525	118972650
6	119215308	119216359
6	119255783	119256222
6	121758246	121758826
6	126020975	126022899
6	126307710	126308531
6	128839925	128841474
6	129064025	129064396
6	131660392	131661158
6	132128859	132129618
6	132220275	132221083
6	134373424	134373629
6	136610132	136610909
6	138428075	138428575
6	138504597	138504867
6	138724250	138724541
6	139349556	139350638
6	139694218	139697068
6	141473325	141473591
6	143265341	143268857
6	143832409	143833247
6	144002522	144003525
6	144416326	144416672
6	144606592	144607502
6	146135532	146137265
6	146284803	146285147
6	149887545	149888260
6	150038368	150040075
6	150070689	150071616
6	151186571	151188825
6	151560733	151562684
6	154830800	154831858
6	155053958	155055105
6	155635083	155635890
6	157099275	157099587
6	157342301	157343121
6	157971400	157971716
6	158243805	158245161
6	158588400	158590240
6	159237950	159239120
6	159275994	159276169
6	159289875	159290145
6	160148200	160149124
6	160183122	160184367
6	160209382	160212717
6	160390444	160390785
6	161412384	161413567
6	163834441	163835275
6	167040055	167040560
6	168226711	168227359
6	170101463	170102112
6	170124850	170125195
6	170151731	170152054
6	170863015	170863813
6	170893219	170894035
6	2874803	2876731
6	3247687	3248255
6	4169889	4170450
6	7142803	7143016
6	10411341	10418216
6	10721142	10722279
6	11193891	11194500
6	11648074	11649914
6	12888346	12888550
6	14880386	14880535
6	15390489	15390933
6	15418130	15420387
6	16498102	16498409
6	18021662	18021774
6	18188017	18188037
6	21720025	21720167
6	21730852	21731034
6	25417964	25418021
6	28323375	28325057
6	30733899	30734487
6	32166223	32166516
6	33795314	33797168
6	34100065	34100976
6	34115874	34116873
6	35684263	35684736
6	36646476	36648928
6	37018096	37018599
6	41514293	41520051
6	41605523	41609717
6	41907321	41909616
6	42070750	42074948
6	42370086	42371779
6	44229435	44231589
6	49308435	49308820
6	52416855	52417010
6	56391156	56391419
6	74057842	74058880
6	86290703	86290816
6	87890137	87890266
6	101210231	101213375
6	109053324	109053547
6	112193172	112195010
6	114524305	114526181
6	135575331	135575578
6	138912933	138912987
6	140756150	140756693
6	143611213	143611808
6	148922000	148922150
6	157040606	157041526
6	157952086	157953255
6	158402129	158403130
6	158758282	158760426
6	158886700	158887650
6	159342635	159342977
6	160252401	160253375
6	161714705	161715175
6	163680296	163680942
6	164763925	164764788
6	167648593	167649940
6	169405850	169406631
6	169826214	169827070
6	170021402	170022304
6	170599838	170601040
6	170614321	170616377
7	148956	150575
7	704245	706219
7	765075	766600
7	1014100	1015625
7	1199482	1200549
7	1615575	1616430
7	2281175	2283549
7	2340865	2341602
7	2394336	2395454
7	2559975	2560153
7	2671765	2674025
7	2865723	2866457
7	5458480	5462644
7	5552479	5553713
7	5565116	5566799
7	5594350	5594842
7	5632475	5636725
7	6048044	6049186
7	6629850	6630550
7	6769444	6769757
7	7252044	7252563
7	7389825	7391364
7	7607731	7609125
7	8008739	8009290
7	8399075	8399476
7	20823354	20824873
7	21465073	21465156
7	23052789	23053674
7	23145514	23145740
7	23339028	23339562
7	23507658	23507865
7	24434532	24434774
7	25164248	25165725
7	25897997	25898725
7	26194017	26194729
7	26238468	26240345
7	27701855	27702626
7	27779307	27780237
7	30544218	30545425
7	32535089	32535728
7	32931019	32932495
7	35734326	35735424
7	35840053	35841610
7	36608036	36608802
7	39662899	39663791
7	39988783	39991510
7	43329750	43333338
7	44120425	44120742
7	44162909	44163753
7	44240691	44240944
7	44529662	44530514
7	44839553	44839775
7	44923496	44923686
7	45023686	45024404
7	45151114	45152162
7	54826432	54827528
7	56019704	56020350
7	56120206	56121950
7	66093123	66094875
7	66118550	66118654
7	66146440	66147925
7	66309388	66310224
7	70158525	70160627
7	70323765	70324725
7	70358075	70358583
7	70938806	70939900
7	72395323	72395487
7	72970925	72971333
7	73152426	73154050
7	73243252	73246905
7	73506674	73509975
7	73588993	73589304
7	73668432	73669900
7	73867725	73867946
7	74072094	74073731
7	74488657	74490050
7	75265975	75267139
7	75508410	75508726
7	75543675	75545077
7	75676498	75677696
7	75987586	75989500
7	77165633	77166155
7	77325777	77326284
7	77427179	77428920
7	79763884	79765266
7	83089712	83090801
7	86848585	86849827
[truncated: 3,598 more rows]
