# Supplementary material for: The genetic architecture of DNA replication timing in human pluripotent stem cells
Source: Nat Commun. 2021 Nov 19;12:6746. doi: 10.1038/s41467-021-27115-9 (PMC8604924; doi:10.1038/s41467-021-27115-9)
Supplement: Supplementary file 9 — Supplementary Data 7 [file 41467_2021_27115_MOESM9_ESM.txt]

chr	left_boundary	right_boundary
1	1308060	1550736
1	1616082	1751738
1	1781766	2002819
1	2043062	2265311
1	3527857	3809864
1	4594791	4805338
1	4855360	5208435
1	6465255	6646305
1	7844091	8085334
1	8677804	8908711
1	9802738	9983032
1	10253964	10534460
1	10584570	10744605
1	11065047	11268412
1	11819795	12000475
1	12251926	12462642
1	12773403	12833637
1	13979865	14261488
1	14897521	15017566
1	15880065	16050222
1	16120337	16350975
1	16394322	16694937
1	16849542	16849542
1	17281340	17362990
1	17713649	17874042
1	18755290	18975654
1	19306115	19586160
1	19938377	20058587
1	21060293	21333923
1	21395227	21636250
1	21737928	21868662
1	21908770	22108868
1	22189173	22368585
1	22739114	23029276
1	23580789	23771298
1	23801329	24042579
1	24729552	24980185
1	25809794	26014742
1	26385237	26625728
1	26685776	26877059
1	27040484	27273133
1	27715999	27866728
1	27896777	28117173
1	28531265	28782276
1	28862605	29104228
1	29294495	29465329
1	30349149	30590177
1	31282089	31513319
1	31583378	31834152
1	32055501	32275575
1	32376036	32717146
1	32847257	33118748
1	33299770	33501362
1	33795678	33946044
1	34635717	34799405
1	35315626	35488657
1	35921505	36161796
1	36312004	36552546
1	36682615	36943079
1	37859846	38080204
1	38361279	38672719
1	38762719	39034368
1	39185675	39437906
1	39477949	39658295
1	39688462	40029760
1	40160053	40380851
1	40969100	41280370
1	41572171	41764813
1	43268825	43379197
1	43449242	43623007
1	44235143	44465318
1	44836174	45066437
1	45116572	45196688
1	45642189	45887802
1	45947918	46169368
1	46474356	46696431
1	46728382	46909559
1	46959559	47131781
1	47622924	47855623
1	48356744	48600059
1	50835874	50976747
1	51813566	52026654
1	52238352	52489017
1	52922994	53163396
1	53394517	53615936
1	53686035	53907732
1	54318470	54509352
1	54840208	55021822
1	55434128	55555884
1	56694258	56999562
1	57059685	57290936
1	57701632	57932436
1	58444976	58755889
1	59012273	59163826
1	59476767	59676877
1	60231786	60341961
1	61522817	61752982
1	62426384	62577270
1	62857843	63008176
1	63058471	63293131
1	64009706	64139768
1	64631558	64786172
1	65219743	65391019
1	67161276	67296389
1	67853956	68106313
1	68808248	69080396
1	69515639	69690843
1	70543946	70755610
1	70785829	70976550
1	71463640	71646430
1	71699454	71909869
1	71929869	72105743
1	72481838	72702169
1	72963835	73184103
1	73315569	73469844
1	74125176	74385525
1	74445525	74708348
1	75532594	75665625
1	76405180	76596523
1	77089370	77371653
1	77508080	77700097
1	78222606	78476838
1	79075809	79235970
1	79693233	79884461
1	80565439	80829329
1	81736521	81967175
1	82167670	82358885
1	83161289	83331447
1	84317379	84479045
1	84534974	84684978
1	85169010	85349086
1	85569652	85822160
1	87293469	87494487
1	89182728	89293309
1	90283759	90413861
1	91145214	91435919
1	91526873	91818768
1	92605646	92838343
1	93426744	93577167
1	93627167	93901114
1	94184102	94380876
1	94987871	95299096
1	95349249	95559290
1	96295191	96465270
1	96947264	97121778
1	97182485	97426180
1	98416023	98627631
1	98890665	99135072
1	99175240	99396000
1	99446459	99647480
1	100277811	100398829
1	100689884	100871201
1	101328038	101599113
1	101799634	102070235
1	102131945	102343079
1	102554289	102786839
1	102818053	103032391
1	103326359	103632547
1	103743423	103773860
1	104011965	104093237
1	104313626	104434590
1	104668468	105032404
1	105093151	105350965
1	105397533	105709647
1	105772479	105953904
1	105983904	106176274
1	106228139	106411214
1	106441294	106713492
1	106804784	107086816
1	107839445	108029498
1	108182092	108413967
1	108443967	108634779
1	109320184	109530792
1	109752496	109962652
1	110477715	110627956
1	111908694	112150659
1	113115231	113337265
1	113397593	113651953
1	113691963	113842330
1	114410552	114590995
1	115315782	115508589
1	116379183	116549470
1	117181656	117355802
1	117415999	117657234
1	117747318	117953284
1	118388341	118538636
1	120090382	120276050
1	120507005	120527722
1	145394838	145495199
1	145526748	145735147
1	146919962	147011399
1	147363749	147394061
1	149958933	150179280
1	150219540	150440064
1	150631255	150955495
1	151035754	151316569
1	151346578	151476642
1	151790518	151920738
1	153399496	153592367
1	153662380	153883436
1	153973748	154145305
1	154687744	154878044
1	155109349	155265125
1	155315144	155526078
1	155660512	155867298
1	156028676	156259926
1	156320810	156481189
1	156932803	157043313
1	157915051	158156063
1	159049625	159230967
1	160040897	160261095
1	160371445	160573230
1	161150445	161392302
1	161877833	162068585
1	162443124	162653579
1	163279032	163489790
1	164345735	164670085
1	164840288	165093795
1	165514618	165725599
1	167221299	167491683
1	167812558	168063939
1	169404646	169605717
1	169686577	169907288
1	170471170	170671304
1	171186131	171440998
1	171521314	171835596
1	172296098	172537040
1	173431925	173705050
1	173845882	174212440
1	174665935	174922569
1	175887007	176062353
1	176705116	176866305
1	176896319	177177059
1	178022309	178152654
1	178781119	178977355
1	180056087	180319515
1	180766282	180992323
1	181958906	182099353
1	182923385	183164879
1	183345027	183576102
1	184627633	184757696
1	184998075	185178485
1	185535492	185830949
1	185903881	186241319
1	186888015	187098205
1	187279861	187623316
1	187786589	188120583
1	188431513	188748350
1	188778429	188948945
1	188979072	189302477
1	189363585	189607282
1	189647323	189860011
1	189900011	190190661
1	190351557	190512039
1	190715910	190967450
1	191039392	191431870
1	191512148	191763487
1	191824317	192034820
1	192966192	193096577
1	194129908	194333800
1	194695434	194967128
1	195833383	196028392
1	196537694	196668128
1	197415360	197670514
1	197715817	197878750
1	198575937	198685960
1	199573753	199736143
1	200350208	200660467
1	201448099	201709262
1	201749283	201939568
1	202427639	202604145
1	202654509	202874933
1	203327538	203519062
1	203599299	203890906
1	204312475	204493155
1	205163650	205426412
1	205466413	205666554
1	206593175	206743329
1	207789057	207956110
1	209545403	209726667
1	209836667	210102258
1	210193351	210464638
1	211496141	211607799
1	213092360	213263051
1	214533257	214733685
1	215741687	215881786
1	216811745	216951951
1	217402024	217644080
1	218316439	218426493
1	219169745	219382414
1	220083449	220325732
1	220355732	220556676
1	220788957	220939255
1	222956144	223139268
1	224421546	224663223
1	225514781	225745996
1	226258978	226470238
1	226971516	227154375
1	227184383	227374845
1	227447012	227667654
1	228080273	228249052
1	228309058	228529843
1	228610076	228912892
1	229596370	229716599
1	230459586	230710384
1	231603691	231845288
1	231865324	232046782
1	232087294	232402007
1	232442230	232633339
1	233326755	233456848
1	234452758	234643126
1	235311384	235605596
1	235805834	235976075
1	236036112	236267414
1	236307426	236559128
1	236659551	236839829
1	236971833	237273054
1	237323989	237534142
1	237664301	237916584
1	238521131	238741393
1	239223181	239404103
1	239932168	240162796
1	240984825	241216275
1	241457340	241728550
1	242189254	242395381
1	243482116	243612381
1	244586524	244863229
1	244983404	245233712
1	245857759	246092562
1	246907710	247040915
1	247071259	247371342
1	247554574	247695148
2	105772	278618
2	692663	950242
2	1144979	1399781
2	1728296	1850404
2	3498812	3619115
2	4341814	4672502
2	4736175	4983216
2	5133285	5235578
2	5358468	5619688
2	5649688	5846718
2	5866748	6107875
2	7039765	7160171
2	7782808	8024518
2	9049849	9354085
2	9424177	9735261
2	9945539	10138193
2	10478678	10809309
2	11498826	11760094
2	12841523	12971858
2	13052112	13192480
2	13636560	13923281
2	14177949	14391003
2	15184546	15385244
2	15618561	15910411
2	16060957	16262302
2	16342518	16565976
2	16585976	16756243
2	17667836	17838150
2	18417670	18678769
2	18859579	19172665
2	19423175	19628761
2	20190753	20311515
2	20732778	20933577
2	21950133	22233606
2	22263767	22466582
2	22496747	22678293
2	23900890	24175674
2	24356424	24518191
2	24839516	25181717
2	25502359	25752797
2	25793274	25995166
2	26406773	26586989
2	27158694	27328950
2	27721511	27885092
2	28498438	28809657
2	28939678	29059729
2	30367622	30497688
2	30738680	30921732
2	31370883	31612210
2	32021354	32223397
2	32293771	32495649
2	32576190	32797720
2	33608413	33789130
2	34371755	34682957
2	35347909	35560843
2	37005134	37205738
2	37235778	37396138
2	38255360	38438189
2	38760603	38900812
2	39122370	39322529
2	39462756	39653274
2	39743387	39945645
2	40766076	40957124
2	42059514	42169514
2	42471104	42671658
2	42821944	43093562
2	43589425	43822393
2	43928220	44188763
2	44228764	44429464
2	44479517	44751200
2	44843349	45094582
2	45645403	45805700
2	46919595	47049771
2	47079927	47300205
2	47421472	47702373
2	47732474	47842649
2	48133656	48406326
2	48566678	48766822
2	49975479	50307374
2	50667719	50807905
2	51158573	51318972
2	51814378	52099913
2	52403980	52665480
2	53920377	54130873
2	54241211	54602419
2	55003310	55314169
2	55444213	55686615
2	56940118	57142280
2	57912674	58092738
2	58694977	58795036
2	60661726	60931963
2	61273745	61493901
2	61955055	62175297
2	62236526	62396941
2	62507257	62778733
2	63179611	63361546
2	63865559	64058492
2	64108696	64420426
2	64551922	64854072
2	65004350	65265427
2	65375663	65566961
2	65637424	65817713
2	66679258	66759321
2	67500306	67643199
2	68509439	68823874
2	69629973	69890545
2	69940719	70161225
2	70331590	70523223
2	70563338	70825797
2	70906450	71127722
2	71248237	71516046
2	72301925	72523885
2	73022558	73182576
2	73426141	73762703
2	74274385	74475449
2	74505449	74706191
2	74736205	74876381
2	75432678	75686088
2	75786262	75896599
2	77033436	77296552
2	77461114	77792803
2	78264770	78557348
2	79367827	79561565
2	79611735	79834578
2	79915110	80186108
2	80628586	80848718
2	81059231	81331249
2	81674639	81888150
2	82210486	82491558
2	82561563	82741990
2	82772365	82983384
2	83023423	83174744
2	83204791	83419371
2	83439388	83612835
2	83642835	83964470
2	84009096	84181170
2	84912786	85114837
2	85155052	85346236
2	85891061	86011378
2	86443617	86734337
2	88303368	88363704
2	88423792	88645167
2	88875851	89015893
2	95719890	95860958
2	97163704	97354183
2	97654981	97675488
2	98267636	98448929
2	98984231	99134333
2	99586033	99820606
2	99903320	100115474
2	100852665	101072765
2	101894928	101985968
2	102399018	102549077
2	103408127	103591281
2	103621288	103802517
2	103843513	104053843
2	104385854	104636470
2	105629036	105790257
2	106415971	106676312
2	107146216	107396396
2	107426396	107547924
2	107971040	108151230
2	109103901	109325319
2	111397847	111397847
2	112381105	112472087
2	112649364	112779743
2	112992093	113104126
2	113217013	113375035
2	113425060	113666650
2	114140315	114163721
2	114437601	114487816
2	115378523	115620047
2	115751138	115984109
2	116490464	116672513
2	116990560	117301189
2	117472796	117797742
2	118679288	118870739
2	118915285	119077397
2	119590249	119788623
2	120390709	120632115
2	120692163	121047065
2	121387605	121527614
2	121727712	121878036
2	122420884	122541470
2	123187359	123439075
2	123650046	123810593
2	123901192	124214625
2	124254656	124470177
2	124751301	124976795
2	125430135	125651066
2	125681066	125942699
2	126227115	126467514
2	128033730	128194323
2	128494595	128657960
2	129922605	130093283
2	130694861	130781588
2	130920871	131145527
2	131704854	131896624
2	133006784	133271648
2	133312986	133604197
2	133945482	134209355
2	134659375	134906424
2	135019730	135260467
2	135691988	135864264
2	136485013	136605272
2	137811333	138078116
2	138638312	138758543
2	138838621	139151840
2	139404438	139555062
2	140392781	140665014
2	140977611	141278638
2	141619476	141831832
2	142083210	142344938
2	142375172	142545233
2	142595285	142837731
2	143329651	143545429
2	144273484	144459185
2	144529185	144715343
2	145147204	145257254
2	145931448	146262509
2	146363150	146643657
2	147338727	147458959
2	148103080	148303295
2	149288015	149479546
2	149629663	149859778
2	150251187	150395780
2	151403846	151654134
2	152365836	152576854
2	152828814	153100464
2	153301251	153551467
2	154275461	154550956
2	155271409	155411470
2	156218991	156345135
2	156716585	156960685
2	157031555	157248079
2	157348741	157560380
2	158088404	158265229
2	158706922	158897403
2	159652440	159826182
2	160117678	160391039
2	160533445	160774536
2	162019031	162180220
2	163011724	163192454
2	163555670	163836582
2	163937653	164218647
2	164418986	164720344
2	165538673	165749114
2	166559440	166755842
2	168093695	168173695
2	168589200	168844223
2	168884223	169175436
2	169195436	169365824
2	169646860	169799563
2	170281563	170524528
2	170564584	170686210
2	170726572	170988936
2	171782699	171923511
2	171953512	172143660
2	172193745	172365394
2	172920555	173144412
2	173229886	173470998
2	173511211	173752865
2	173842908	174113708
2	174944308	175283974
2	175534711	175746115
2	176851606	177112130
2	177482995	177686680
2	177957759	178128496
2	178510071	178754435
2	179354418	179504870
2	180032891	180360161
2	180823046	180933258
2	181508538	181805818
2	181835818	182006621
2	182460618	182712904
2	183681597	183833302
2	184836670	184988091
2	185251363	185572679
2	186138948	186342911
2	186556767	186806643
2	187447455	187587637
2	188362082	188504623
2	188907420	189192029
2	189222029	189382141
2	189877561	190242950
2	190333608	190595092
2	190765457	191008305
2	191723959	191834323
2	192883228	193125279
2	193512470	193756251
2	194011225	194347079
2	194561427	194736106
2	194776985	195029168
2	195150212	195415503
2	196276215	196459591
2	196509670	196751828
2	196792054	197004472
2	197671354	197877267
2	197949360	198180451
2	198493656	198637732
2	199546663	199787324
2	200752970	200943090
2	200983394	201215373
2	201407095	201680694
2	201742206	201882397
2	201914227	202180231
2	202576323	202776754
2	202846768	203057658
2	203117850	203328289
2	203924289	204165560
2	204838179	205138671
2	206224019	206535181
2	206725343	206985897
2	207076868	207422620
2	207694870	207923778
2	208304725	208516836
2	208747462	208948147
2	208978616	209139633
2	210214093	210424609
2	210464950	210668912
2	210879206	211150488
2	211860624	212061104
2	212104985	212305738
2	213364273	213575502
2	213989176	214089569
2	214944510	215176465
2	215377516	215705239
2	215755983	215926243
2	216934580	217074592
2	217248543	217560421
2	218944555	219166759
2	219327066	219497267
2	220400383	220550457
2	221430166	221640516
2	222878194	223008748
2	223033892	223244181
2	223434598	223646060
2	224714847	224895242
2	225247167	225377260
2	226486713	226649368
2	226761319	227033917
2	227606522	227837674
2	228031562	228232518
2	228272618	228473286
2	228664327	229029594
2	229205488	229420017
2	229473529	229668977
2	230554778	230665567
2	232026408	232186688
2	232247646	232449404
2	233102325	233289474
2	233321722	233582125
2	233933419	233993431
2	234113477	234343788
2	234753840	234964257
2	235466622	235630168
2	235732789	236027993
2	236980635	237130770
2	238041567	238142787
2	238506118	238657207
2	239049640	239169817
2	239845673	240036675
2	240247829	240469320
2	240868137	241060116
2	241514671	241831841
2	242309473	242591533
3	186839	487818
3	1004070	1254442
3	1335329	1570407
3	1856609	2089421
3	2130189	2341204
3	2995995	3257648
3	3549053	3814086
3	4436180	4586405
3	5062138	5313474
3	6163010	6500786
3	6574194	6910047
3	6941402	7182661
3	7222666	7513256
3	7653829	7884657
3	8747465	9012724
3	9262861	9443375
3	9724605	9925511
3	9945598	10229739
3	11597915	11828814
3	12426655	12717840
3	12939249	13189582
3	13259903	13490517
3	14239587	14410014
3	14620202	14840742
3	14981188	15291666
3	15513455	15684836
3	16519972	16742456
3	17150727	17361129
3	17808194	17961021
3	18323440	18466104
3	18985651	19175286
3	19985198	20175244
3	20973839	21124838
3	21381206	21603745
3	21824892	22059312
3	22115040	22408074
3	23172846	23408194
3	23629878	23951260
3	24474079	24704621
3	25627055	25838836
3	26323306	26608436
3	27354457	27534580
3	27634736	27918563
3	28089885	28416396
3	29261119	29471939
3	29993889	30268628
3	30674331	30854343
3	31555617	31715940
3	32218314	32551302
3	32601446	32772545
3	32953138	33163566
3	33646659	33849660
3	34651003	34947991
3	35183110	35435190
3	35993009	36207838
3	36895129	37095685
3	37135692	37427020
3	37961254	38164556
3	38550588	38811549
3	39065645	39347312
3	40341878	40523058
3	40543094	40814927
3	41222125	41445144
3	41949821	42180581
3	42293121	42465245
3	42695856	42868261
3	43275487	43475770
3	43537756	43774588
3	44258749	44429267
3	44954376	45184901
3	45284943	45555279
3	45665379	45825761
3	46583688	46744053
3	47264092	47475736
3	48038148	48240468
3	48293149	48553685
3	48754043	49087288
3	49619034	49830368
3	49870492	50111261
3	50142261	50383311
3	50453315	50593752
3	50623752	50886451
3	51320429	51524764
3	51846833	52008850
3	52089065	52339140
3	52419202	52659700
3	52990612	53240989
3	53291047	53567887
3	54522074	54793512
3	55568545	55768726
3	55828800	56080596
3	56401922	56614541
3	57098141	57258212
3	57866896	58167108
3	58237301	58488437
3	59888632	60179191
3	60239225	60470544
3	60592315	60794070
3	61370753	61613985
3	62265235	62485374
3	63148245	63314873
3	63934885	64135114
3	64305302	64476647
3	65354323	65638925
3	66161739	66311754
3	66722939	66946289
3	67766426	67907735
3	69047920	69137934
3	69954437	70146526
3	70480185	70713688
3	70978342	71208698
3	71659012	71769066
3	72370499	72520655
3	72884172	73084666
3	73578428	73768486
3	75231946	75335920
3	75813903	76022295
3	76658429	76869715
3	76930190	77130976
3	77171013	77463368
3	77513625	77673749
3	78383215	78575910
3	78626295	78771232
3	79084416	79259432
3	79300044	79490905
3	80104669	80466287
3	80547861	80819650
3	81443826	81676422
3	81766817	82039842
3	82069856	82243612
3	82313884	82540979
3	82620979	82862102
3	82892160	83075115
3	83548086	83819200
3	83891066	84092555
3	84959471	85119807
3	85806142	85967277
3	85998361	86202381
3	86222382	86383754
3	86734357	86945517
3	87075987	87247450
3	87732746	88028370
3	88088432	88250233
3	89234608	89345404
3	89819030	90082118
3	90112267	90270022
3	90310470	90492266
3	93689396	93991237
3	94537181	94762558
3	94844488	95195979
3	95500041	95695030
3	95745771	96107466
3	96581504	96693711
3	96765057	97117006
3	97453755	97614295
3	97717861	97910232
3	98265308	98506150
3	99889619	100010442
3	101026234	101220218
3	101351240	101517936
3	102204545	102426625
3	102922400	103180615
3	103678791	103899799
3	104221382	104411889
3	104441979	104632006
3	104812139	105155395
3	105235549	105450483
3	106439267	106727231
3	106807286	107029502
3	107312040	107566567
3	108206957	108307057
3	108765013	108961935
3	108991999	109235828
3	110027765	110251908
3	110292129	110475816
3	110729310	110953802
3	111736176	111910475
3	111962623	112264732
3	112694003	113002578
3	113337621	113558065
3	113618475	113819496
3	113909724	114164000
3	114737722	114948322
3	115556365	115646471
3	116444013	116615404
3	117018764	117250115
3	117562316	117773726
3	118967129	119117563
3	119197575	119548921
3	119980280	120285453
3	120332901	120556557
3	121123386	121477357
3	122506947	122698438
3	122868530	123018788
3	123219158	123389728
3	123490241	123681849
3	124553141	124854011
3	124905136	125075607
3	125225683	125365946
3	126143223	126374211
3	126494273	126798876
3	127211381	127402576
3	127883106	128183114
3	128293220	128615254
3	129146340	129378736
3	130510736	130797104
3	131167128	131368567
3	132162702	132264362
3	133284896	133559284
3	133971349	134211598
3	134941481	135230828
3	135695385	135916895
3	136009531	136378428
3	136589271	136756470
3	137875725	138085902
3	138510342	138771112
3	139080155	139270977
3	139849149	140089155
3	141039479	141179557
3	141787333	142041236
3	142122675	142384952
3	142406097	142666546
3	143402837	143685197
3	144196898	144427621
3	144821323	145115043
3	145849179	146050346
3	146202489	146402686
3	147041801	147121871
3	147674992	147906401
3	148781006	149012227
3	149363303	149586510
3	149988783	150249450
3	150835318	150978392
3	151562739	151864734
3	151905532	152107154
3	152147245	152409048
3	153709415	153841639
3	154124946	154349077
3	155080855	155215974
3	155453947	155726676
3	156211486	156453329
3	156584090	156838782
3	156959653	157121000
3	157721391	157897796
3	158204589	158336953
3	160169283	160339749
3	161048081	161188666
3	162423040	162673668
3	163113771	163328134
3	163380492	163592407
3	163856146	164189823
3	164755839	164956990
3	165496641	165731107
3	165783584	165924229
3	165957497	166199083
3	166229496	166432364
3	167130833	167434290
3	167779022	168060037
3	168123570	168293825
3	168354071	168650270
3	169720439	169960977
3	170654098	170855451
3	171146754	171393348
3	171633725	171834641
3	171894649	172165018
3	172507419	172837559
3	172937717	173210521
3	173832789	174016971
3	174886437	175192315
3	176003060	176206640
3	176592960	176754233
3	177094763	177319852
3	178085175	178195202
3	179265206	179435924
3	180359202	180460623
3	181286195	181498216
3	181758907	181989182
3	182594792	182735933
3	183020778	183191177
3	183413444	183655219
3	184036262	184286684
3	184527238	184667362
3	185009965	185271939
3	185388641	185579067
3	186563844	186911381
3	187330844	187450937
3	187618574	187808660
3	188615204	188810680
3	189725611	189855905
3	190926822	191116890
3	191722985	191988385
3	192058494	192298732
3	192687538	192869802
3	193373679	193533779
3	194034495	194190785
3	195141262	195329381
3	195485383	195644669
3	195737223	195867962
3	196110152	196321497
3	196715134	196886470
3	197414192	197585090
4	192493	373643
4	424504	727995
4	771542	912245
4	1796959	1918052
4	2682131	2913001
4	3184058	3355151
4	3835972	4032390
4	4167543	4459474
4	4770082	4890140
4	5926554	6057063
4	6760208	6961418
4	7896429	8057449
4	8448274	8609153
4	9423530	9445007
4	10009720	10260465
4	10939301	11158894
4	11231133	11520424
4	11784703	12089368
4	12720735	12864422
4	13491519	13571774
4	14202371	14530317
4	15540601	15781235
4	16138455	16288701
4	16726132	16926233
4	17383191	17553753
4	17746517	17918492
4	18586942	18739209
4	18899472	19176905
4	20469636	20650472
4	21547819	21749118
4	22479975	22710804
4	22994004	23214580
4	23244580	23495814
4	24467415	24658877
4	25101246	25342114
4	25842701	25983397
4	26195507	26455921
4	26751595	26966228
4	28138571	28469421
4	28540411	28790667
4	28901274	29141980
4	29493323	29714891
4	29775037	30067249
4	30778823	31100553
4	31150773	31421594
4	31602200	31939535
4	32151230	32404964
4	32727007	33124553
4	33224634	33395054
4	33435055	33716471
4	33746510	34057531
4	34087550	34207658
4	34258043	34629529
4	34711767	34991978
4	35021979	35233208
4	35335030	35616362
4	36050815	36311077
4	36402011	36543416
4	36593420	36895125
4	37896442	38027412
4	39357861	39700335
4	40101157	40262360
4	40776060	40926553
4	41026749	41237770
4	41861890	42073755
4	42405406	42505497
4	43486587	43874705
4	43995423	44198047
4	44451935	44653619
4	45259011	45550766
4	45916086	46149665
4	46210042	46544369
4	46737926	47021090
4	48325093	48590620
4	48671147	48979593
4	49082008	49082008
4	52792289	53026557
4	53720708	53924023
4	54277857	54542936
4	54812577	54965299
4	55005623	55198320
4	56028946	56300995
4	56781033	56881166
4	57771236	57951269
4	58844285	59108654
4	59138685	59301780
4	59381894	59533653
4	59614475	59877714
4	59927780	60116296
4	60543696	60685018
4	60998848	61170265
4	62121786	62385053
4	62425053	62598462
4	62642670	62899639
4	63442204	63535791
4	64159976	64352792
4	64476542	64739001
4	65524519	65647089
4	66410608	66540819
4	67271234	67513538
4	68408052	68598743
4	69145434	69285804
4	69952010	70108512
4	70424981	70578019
4	71476453	71687015
4	71777333	72051013
4	72514734	72706507
4	73072180	73274578
4	73865552	74156207
4	74217070	74378110
4	74865906	75046514
4	75579279	75816089
4	76475556	76716547
4	77278188	77529138
4	77739348	77952658
4	78831791	78982340
4	79400034	79620669
4	80463103	80700018
4	81094011	81224749
4	82269591	82440162
4	83153772	83436503
4	83466534	83757046
4	84067628	84261341
4	84633204	84843967
4	85480461	85610564
4	87321195	87635656
4	87666083	87860867
4	87901084	88122323
4	88770324	88902749
4	89506865	89617505
4	89982198	90144879
4	90275306	90637983
4	90989660	91226341
4	91807605	92090930
4	92274043	92569727
4	93206710	93337082
4	93519235	93839599
4	93912113	94123321
4	94504572	94690531
4	95251429	95431731
4	95898160	96019348
4	96355859	96629806
4	97166631	97382480
4	97644023	97869217
4	97929643	98202951
4	99040299	99265630
4	99563124	99897475
4	100080434	100294011
4	100831204	101079449
4	101129580	101381462
4	101915878	102156154
4	103456016	103719955
4	103810377	103978238
4	104645076	104888883
4	105293854	105456896
4	105747826	106030145
4	106070583	106275251
4	106537135	106738186
4	106778388	106991873
4	107752569	108018609
4	108709257	108910817
4	109587361	109848559
4	110211034	110482305
4	110717425	110869106
4	111377485	111527927
4	113262114	113526466
4	113827592	114099104
4	115334742	115556372
4	116844954	117046153
4	117797568	118049223
4	118079566	118291952
4	119711942	119852228
4	120820715	121059359
4	121862778	122073660
4	122666928	122767071
4	123643051	123773895
4	125060784	125245843
4	125399249	125620912
4	126224233	126414399
4	126454476	126667337
4	127173184	127393879
4	127424511	127606361
4	128697621	128890612
4	129051586	129267007
4	129327257	129498905
4	129740119	129965024
4	130877499	131144671
4	131718224	131988665
4	132703169	132920083
4	133454990	133658906
4	133984657	134185283
4	134275650	134546989
4	134617657	134801650
4	135325287	135587380
4	135718651	135870563
4	135911175	136179196
4	136704077	137045133
4	137231169	137522741
4	137632741	137853277
4	137893345	138164116
4	138374152	138650452
4	138843150	139154152
4	139814777	140056718
4	140096753	140297534
4	140337571	140570058
4	141062994	141245009
4	141776360	141950091
4	142529844	142815299
4	142905494	143157868
4	143190064	143400577
4	144247420	144450041
4	144984139	145196031
4	145528971	145722747
4	146017513	146168799
4	146586855	146748484
4	147830265	148000702
4	148619618	148819935
4	149730162	149941410
4	150002120	150297251
4	151122189	151374600
4	151789424	152080809
4	152120859	152354394
4	153703890	153856243
4	153886243	154136492
4	154176498	154407723
4	154437830	154537872
4	155214314	155384617
4	155414617	155695277
4	156028519	156251852
4	156783029	156944457
4	156985888	157314226
4	157494392	157766367
4	157966663	158220271
4	159665327	159846986
4	159918972	160210520
4	161117923	161349591
4	161430962	161607310
4	161637896	161960911
4	162042599	162273685
4	162323685	162515205
4	163001766	163182234
4	164282852	164434081
4	165639038	165760134
4	166114968	166284795
4	166937924	167098478
4	167504111	167655818
4	167692130	167955087
4	167996716	168252204
4	168972580	169162966
4	169527543	169748876
4	169778876	169939144
4	169999458	170179577
4	170310353	170628451
4	170781953	171014292
4	171755272	171955909
4	172637986	172880615
4	172900615	173233182
4	173915320	174126042
4	174186388	174346539
4	175054239	175225240
4	176512047	176662931
4	176733044	177004038
4	177034038	177225264
4	178112111	178292529
4	178523633	178724172
4	178826822	179082324
4	179183170	179534395
4	180039270	180290602
4	180865931	181068100
4	181409512	181681112
4	181831203	182115511
4	182987556	183198190
4	183248203	183431059
4	183481216	183691451
4	183846631	184059127
4	184522982	184716115
4	185172585	185322733
4	185342746	185623873
4	186036479	186318217
4	186368418	186538727
4	186578735	186839700
4	187044691	187156261
4	188769355	189016520
4	189098240	189413787
4	189961977	190088078
5	181722	417374
5	856622	1032577
5	1509864	1659182
5	2830462	3100994
5	3151119	3362823
5	3738289	3939535
5	4230679	4605293
5	4831222	5011767
5	5111795	5413438
5	6717403	6837524
5	7309403	7479940
5	7692635	7833475
5	8807963	9050732
5	10283298	10374137
5	12029038	12381445
5	12616622	12857909
5	14018088	14168390
5	14548766	14649520
5	15307754	15530845
5	15928261	16118473
5	16514257	16667714
5	17189577	17471025
5	18319253	18542679
5	18583022	18905096
5	19684727	19895266
5	20438873	20691641
5	20952267	21092599
5	21638753	21779678
5	22225688	22387933
5	22568457	22910522
5	23090898	23351133
5	23733076	23934355
5	24489466	24669809
5	25403990	25545208
5	26845193	27136231
5	27489235	27689901
5	28183760	28417282
5	28599623	28889439
5	28929768	29171814
5	29214241	29477214
5	29571324	29862731
5	29903931	30155695
5	30365930	30734350
5	31390214	31580360
5	32011077	32293273
5	33493205	33626190
5	34057855	34057855
5	34411068	34411068
5	34793472	34953919
5	36081017	36221851
5	36756028	36988123
5	37018766	37199304
5	38153499	38488185
5	38961422	39083750
5	40703916	40815747
5	41599705	41854245
5	42912980	43066682
5	43503833	43585715
5	44873621	45084002
5	45326081	45532530
5	45563654	45844158
5	45895797	46170751
5	46241878	46394476
5	49449356	49510404
5	49987311	50198890
5	50520178	50680392
5	51164426	51366267
5	52192057	52423139
5	52629550	52982579
5	53115125	53295895
5	53335897	53519284
5	54569749	54780760
5	54830841	54983630
5	56125486	56335873
5	56476320	56681877
5	57814303	58072933
5	58163119	58343908
5	58870138	59080979
5	59996007	60220422
5	61470163	61755091
5	61816687	62050844
5	62494350	62677479
5	64053235	64294298
5	64454730	64723242
5	64904504	65155683
5	65185686	65369334
5	66239910	66389910
5	66986862	67313876
5	67485232	67636206
5	68300835	68531819
5	68672015	68824760
5	70750372	70934910
5	71370522	71590636
5	72215258	72378679
5	72749517	72860259
5	74128831	74259384
5	74785845	74927245
5	75846840	75967077
5	76299273	76521118
5	76721738	76896335
5	77512823	77643137
5	78156180	78362904
5	78566582	78758042
5	79297893	79528287
5	79649898	79853062
5	79935493	80318047
5	80421055	80663527
5	80931628	81142103
5	81406051	81579902
5	82080273	82387681
5	82663076	82897747
5	83677080	83858125
5	84271162	84502136
5	84876189	85192825
5	85850307	86031914
5	86063197	86325604
5	86568258	86769357
5	87031434	87251930
5	87314709	87478451
5	87901582	88022567
5	88710454	88994139
5	89797947	89919817
5	90592981	90763085
5	91552831	91748170
5	92190125	92351189
5	92945815	93118133
5	93542880	93813853
5	94054715	94225252
5	94771005	95001639
5	95799420	96112761
5	96312980	96503207
5	97140278	97377698
5	98200376	98361702
5	98926214	99184702
5	99742436	99908208
5	99938833	100210607
5	100613281	100857980
5	100930509	101111129
5	101941711	102227737
5	102348621	102582635
5	102622635	102833360
5	103541475	103773513
5	103816675	103942964
5	103993053	104196027
5	104347334	104660241
5	104721106	104986178
5	105376853	105668511
5	106687304	106917541
5	106977671	107258338
5	107538559	107729018
5	108376886	108588655
5	108654396	108922100
5	109004197	109145989
5	109840115	109971852
5	110515626	110672239
5	110987540	111240749
5	111525892	111676111
5	112310885	112501658
5	112541658	112844315
5	113633468	113885386
5	114505475	114635679
5	115576797	115850169
5	115900393	116041080
5	116091166	116311944
5	117346755	117558884
5	118216913	118398945
5	118509339	118771982
5	119968051	120111656
5	121482633	121708063
5	122787246	122898330
5	123907000	124107436
5	124197531	124398226
5	125685044	125907306
5	126220314	126500546
5	126682593	126812773
5	127454542	127594888
5	127908923	128222230
5	128637294	128838896
5	128931659	129143053
5	130452418	130778457
5	131748864	131934359
5	132075272	132376569
5	132426616	132672362
5	133379137	133639378
5	133679646	133921918
5	134002195	134243476
5	135497756	135699945
5	136073338	136291334
5	137173947	137357335
5	137668335	138009356
5	138122132	138439532
5	138751174	138881216
5	138991604	139251718
5	139281718	139432340
5	139512458	139823254
5	140251085	140422892
5	141002936	141163056
5	141303127	141486980
5	142007832	142187994
5	143506401	143636955
5	144540300	144733361
5	145433652	145614113
5	146192108	146363573
5	146938796	147132751
5	148716164	148926434
5	149358879	149549398
5	149719549	149990181
5	150050202	150335125
5	150496636	150778246
5	150978933	151149348
5	151737766	151868683
5	152517505	152856900
5	153461135	153631901
5	153972478	154123755
5	154163881	154364012
5	155067124	155348470
5	156115873	156356709
5	156659025	156849568
5	157123274	157314227
5	158492525	158653658
5	159408092	159628578
5	159688600	159848603
5	160717036	161028785
5	161353872	161607044
5	162898927	162979381
5	163574107	163794482
5	163865039	164078118
5	164570939	164791343
5	164831863	165133383
5	165344253	165650524
5	165680571	165962134
5	166871648	167101684
5	167596305	167846485
5	168994448	169176152
5	169743965	169873992
5	169994019	170387562
5	170536086	170736780
5	171440751	171752122
5	172353140	172584050
5	172624206	172814838
5	172860678	173211442
5	173251474	173391599
5	174168820	174369693
5	174956788	175086859
5	175951144	176221286
5	176312634	176525281
5	176595415	176835775
5	176946854	177047791
5	177600942	177853279
5	179212316	179434170
5	180029061	180232510
5	180439362	180648874
6	396097	650712
6	1523199	1694376
6	2795660	2967054
6	3162959	3375534
6	3866724	4057438
6	4949396	5130770
6	5733565	5938367
6	6596997	6718080
6	7390390	7710527
6	7921310	8064341
6	8884669	9185915
6	9246496	9548708
6	10492407	10642564
6	10813056	11045904
6	11487431	11587842
6	11950272	12201016
6	12613801	12805605
6	13337066	13597639
6	14128718	14380448
6	14643641	14893794
6	14923833	15144119
6	15215941	15345993
6	15385993	15646619
6	16113270	16314454
6	16706542	16929331
6	16969342	17129733
6	17752401	17992547
6	18082827	18394592
6	19660597	19847618
6	20099503	20360341
6	20490378	20722479
6	21023719	21244104
6	21516131	21697298
6	22008614	22304565
6	22678045	22869336
6	23284647	23597222
6	24400465	24651559
6	24928047	25108621
6	25521492	25721928
6	25761984	26012333
6	26485190	26658816
6	27274047	27444381
6	28324952	28505844
6	28545844	28769453
6	29519859	29763451
6	30311436	30514190
6	30704635	30985858
6	31328394	31543082
6	31633096	31928965
6	32185454	32378499
6	32892998	33104540
6	33425196	33557724
6	33597775	33868991
6	34009160	34330379
6	34542170	34783852
6	35044391	35235408
6	35569119	35831334
6	35991465	36121619
6	36362382	36692620
6	36802667	36983630
6	37164183	37304829
6	37755643	37995930
6	38418615	38588995
6	38669103	38961430
6	39121579	39341829
6	40262238	40382252
6	41135673	41416995
6	42089155	42261469
6	42512340	42682830
6	42712844	42944485
6	43255207	43567043
6	44248093	44389439
6	45294896	45454896
6	45982130	46124929
6	46538919	46769454
6	47304162	47454826
6	48414533	48627365
6	48657374	48861362
6	49306605	49540569
6	49815639	50006355
6	50702526	50773304
6	52049592	52352352
6	52452361	52678267
6	52760632	52972580
6	53182917	53376773
6	53587033	53788599
6	54504066	54625181
6	54695567	54960943
6	55081702	55347778
6	56693702	56866273
6	62349591	62544743
6	62970088	63193366
6	63244042	63467674
6	63902202	64094893
6	64378000	64550218
6	65494395	65805425
6	65875802	65997884
6	66067318	66312236
6	66545493	66799466
6	66990229	67262142
6	67354809	67628825
6	67709112	67942385
6	67993149	68163569
6	68761356	69054188
6	69154865	69428550
6	69852198	70144902
6	70425469	70626155
6	71023989	71296917
6	71347132	71583186
6	71963916	72127693
6	72976218	73296231
6	73845591	74077656
6	74330031	74482126
6	75991094	76131473
6	76302814	76563444
6	77114123	77365820
6	77478820	77695841
6	78043580	78193775
6	79641623	79854504
6	80077625	80310569
6	80502269	80774609
6	80997467	81211075
6	81760726	82066647
6	82831885	82983137
6	83758111	83978208
6	84085318	84401055
6	84636337	84857065
6	85423349	85585432
6	86184414	86345007
6	87787091	88029212
6	88081508	88281862
6	89612385	89744279
6	90180332	90500593
6	90530724	90773150
6	91155195	91255431
6	92415538	92566528
6	92607918	92819749
6	94381827	94659739
6	95861402	95942670
6	96003577	96281453
6	96322730	96477187
6	96597591	96809194
6	96849351	97080472
6	97402414	97603819
6	97876384	98087029
6	98137029	98319597
6	98971124	99214337
6	99721993	99872034
6	100578142	100846099
6	100906110	101208439
6	101258440	101510665
6	101655172	101977467
6	102028042	102260647
6	102890131	103133668
6	103501252	103702687
6	104173964	104385717
6	105162087	105436619
6	105518056	105760759
6	106728686	106920153
6	107443589	107615309
6	107776713	107998446
6	108150467	108516337
6	108688085	108982279
6	109134111	109426487
6	109763311	109947005
6	110578130	110809273
6	111461975	111793337
6	111853368	112044335
6	112155161	112410393
6	113606142	113766445
6	114383559	114704002
6	116512530	116784377
6	117617855	117828431
6	118123718	118255930
6	119224663	119435333
6	120259078	120580962
6	120611946	120835807
6	121557465	121749364
6	121779581	121983822
6	122034409	122375271
6	122546255	122808809
6	122901160	123102563
6	123600973	123782807
6	123826440	124127448
6	125469864	125630724
6	126040496	126261439
6	127496237	127747665
6	127787709	127952201
6	128003308	128234137
6	128938032	129079077
6	129535841	129868221
6	130349725	130641091
6	131106164	131307000
6	131377006	131692891
6	131803751	131955166
6	132400421	132671313
6	132721673	132852243
6	132922345	133223017
6	133253017	133503271
6	134254774	134344910
6	135539040	135689557
6	136703894	136994727
6	137135115	137358256
6	137738875	137979031
6	138561774	138833361
6	138903380	139225763
6	140172231	140342459
6	140766105	140876106
6	140916168	141139085
6	141189352	141420835
6	141762940	142019794
6	142385140	142597297
6	142627442	142799480
6	142879636	143071733
6	143131765	143312379
6	143816094	144056772
6	144257467	144558254
6	144748416	144939575
6	144999575	145290924
6	146062957	146186467
6	147094406	147285209
6	147646169	147746582
6	148856340	148967633
6	149761050	149981686
6	151283475	151493944
6	151523975	151754405
6	152571737	152822208
6	153177007	153449828
6	153682411	153983995
6	155039204	155239555
6	155370436	155610848
6	157533621	157714179
6	158276978	158417127
6	158477217	158679793
6	158951333	159102256
6	159273371	159483811
6	160183058	160514146
6	160595888	160829104
6	161074977	161251007
6	161281600	161482217
6	161653184	161783781
6	162305504	162487440
6	162517842	162770294
6	163211087	163405618
6	163439950	163760513
6	163820531	163930531
6	164280721	164552597
6	164702903	164935860
6	165762302	165895174
6	166738002	166981642
6	167476569	167661845
6	168049894	168110109
6	168240440	168441882
6	169154656	169356809
6	170078157	170218912
7	845076	1089854
7	1486949	1747976
7	2558714	2762244
7	3317159	3457159
7	3891191	4143839
7	4653801	4884742
7	5270613	5462025
7	5682863	5824246
7	6265263	6526801
7	7036165	7290335
7	7689294	7840358
7	7890408	8120679
7	8170943	8331244
7	9253200	9373979
7	9458156	9652541
7	9692914	9887607
7	9937924	10252243
7	11181132	11371743
7	12429275	12530903
7	13321587	13471719
7	13793433	13969563
7	14468127	14756163
7	14796166	15016724
7	15578986	15792981
7	16057037	16237622
7	16434266	16664517
7	16704571	16895563
7	17742300	17903147
7	18416675	18506744
7	19040793	19192163
7	19774683	20000142
7	20111084	20362391
7	20716501	21007788
7	21672862	21863137
7	22093465	22273661
7	22333877	22515304
7	23155645	23315737
7	23629748	23874460
7	24484698	24696533
7	24727576	24968019
7	25008114	25205636
7	25886835	26089063
7	26361355	26541935
7	26652157	26893486
7	27158076	27288106
7	27744301	28035854
7	28156146	28276167
7	28949557	29079606
7	29635798	29815583
7	30127724	30399961
7	30765245	31025969
7	31572113	31736742
7	32694947	32855552
7	32992335	33222836
7	33910900	34064408
7	34691916	34996328
7	35820835	35973662
7	36349096	36469459
7	37500717	37735521
7	37805609	37957632
7	38708185	38999222
7	39656337	39777286
7	40675031	40825043
7	40885834	41127816
7	41758145	41998174
7	42128311	42408734
7	42965723	43149732
7	43389942	43603464
7	43774016	43996946
7	44382525	44703035
7	44763309	45024381
7	45064494	45275318
7	45690344	45922872
7	46368437	46629393
7	47286018	47476079
7	47847022	48058569
7	49077590	49219614
7	50001904	50142460
7	50433994	50676010
7	51291160	51421165
7	52050372	52221763
7	52552761	52823679
7	53109994	53391889
7	53442375	53773169
7	53833169	54074520
7	54763890	54954143
7	55479105	55630935
7	56063893	56326384
7	57197227	57359086
7	57479514	57632197
7	58019619	58019619
7	61990300	61990300
7	62255085	62408593
7	64242130	64521614
7	64688318	64791268
7	64832216	65085117
7	65202601	65450311
7	65871735	66115639
7	66206570	66481266
7	66525432	66669689
7	67436155	67686846
7	67706885	67907114
7	67957140	68168342
7	69111016	69271029
7	69331037	69677450
7	70047803	70207937
7	71089455	71250297
7	72307371	72395265
7	72896568	73056936
7	73389508	73701067
7	74132365	74132365
7	75706862	75898967
7	75969304	76059816
7	76970273	77183176
7	77443605	77644135
7	78328718	78509906
7	79713268	79863514
7	80204097	80367306
7	81153030	81313315
7	81995933	82167610
7	82207698	82440848
7	83018366	83129924
7	83454403	83669231
7	83705454	83847747
7	84552659	84704937
7	85403133	85573207
7	86521237	86789079
7	87323985	87558967
7	87601974	87795854
7	88321809	88656513
7	89987082	90209362
7	90676235	90923044
7	92109135	92280699
7	92844431	93110404
7	93944241	94154775
7	94950048	95171014
7	95191329	95362498
7	95412821	95658571
7	95940487	96306380
7	96562961	96683019
7	97749205	97829222
7	98620407	98831127
7	99102167	99375713
7	99693840	99887967
7	99953392	100184578
7	100627895	100696208
7	100937661	101139565
7	102105182	102105182
7	102453468	102453468
7	103727361	103933822
7	104458555	104762565
7	104792615	105065221
7	105155781	105406636
7	105486680	105708201
7	106388501	106569149
7	106609370	106840924
7	107588242	107808481
7	107959219	108140434
7	109012308	109195343
7	109225343	109428967
7	109459684	109645217
7	110236948	110432732
7	110474637	110795827
7	111362915	111503122
7	111949810	112069991
7	113220017	113572148
7	113612148	113833152
7	114287142	114567177
7	114607177	114843727
7	115397728	115640842
7	115691048	115881792
7	116463235	116623549
7	117188567	117349166
7	117389185	117620968
7	117661244	117842381
7	118317698	118598522
7	118649714	118891618
7	120297868	120458146
7	121628066	121858360
7	121947139	122097263
7	123173773	123354260
7	124426844	124567168
7	124659872	124913201
7	125275028	125496012
7	125557378	125849602
7	125959747	126266477
7	126316489	126446560
7	127185653	127486454
7	127900182	128093704
7	128508260	128759886
7	128819912	129060752
7	129271702	129582738
7	129612780	129813125
7	130572404	130702747
7	131123633	131383938
7	132370667	132561077
7	132591240	132762563
7	132832622	133094774
7	133751506	134072817
7	134253743	134554730
7	134624730	134847136
7	135057735	135318220
7	137401998	137562470
7	137622531	137853781
7	138778138	138981916
7	139780241	139921361
7	139951527	140122715
7	140183877	140500517
[truncated: 2,048 more rows]
